# Supplementary material for: DetR DB: A Database of Ionizing Radiation Resistance Determinants
Source: Genes (Basel). 2020 Dec 9;11(12):1477. doi: 10.3390/genes11121477 (PMC7764150; doi:10.3390/genes11121477)
Supplement: Supplementary file 1 [file genes-11-01477-s001.zip]

Archive with 3 entries (3 files):
- S1.csv
- S2.csv
- S3.csv
