# Supplementary material for: DetR DB: A Database of Ionizing Radiation Resistance Determinants
Source: Genes (Basel). 2020 Dec 9;11(12):1477. doi: 10.3390/genes11121477 (PMC7764150; doi:10.3390/genes11121477)
Supplement: Supplementary file 1 [file genes-11-01477-s001.zip › S1.csv]

Superkindom	Phylum	Class	Order	Family	Genus	Species	Strain	Organism ID
Bacteria	Actinobacteria	Rubrobacteria	Rubrobacterales	Rubrobacteraceae	Rubrobacter	Rubrobacter radiotolerans	not specified	42256
Bacteria	Actinobacteria	Rubrobacteria	Rubrobacterales	Rubrobacteraceae	Rubrobacter	Rubrobacter xylanophilus	not specified	49319
Bacteria	Actinobacteria	Rubrobacteria	Rubrobacterales	Rubrobacteraceae	Rubrobacter	Rubrobacter xylanophilus	DSM 9941 / NBRC 16129	266117
Bacteria	Actinobacteria	Rubrobacteria	Rubrobacterales	Rubrobacteraceae	Rubrobacter	Rubrobacter taiwanensis	not specified	185139
Bacteria	Actinobacteria	Actinobacteria (high G+C Gram-positive bacteria)	Kineosporiales	Kineosporiaceae	Kineococcus	Kineococcus radiotolerans	ATCC BAA-149 / DSM 14245 / SRS30216	266940
Bacteria	Actinobacteria	Actinobacteria (high G+C Gram-positive bacteria)	Micrococcales	Micrococcaceae	Micrococcus	Micrococcus lylae	not specified	1273
Bacteria	Actinobacteria	Actinobacteria (high G+C Gram-positive bacteria)	Micrococcales	Micrococcaceae	Paenarthrobacter	Paenarthrobacter aurescens (Arthrobacter aurescens)	not specified	43663
Bacteria	Actinobacteria	Actinobacteria (high G+C Gram-positive bacteria)	Micrococcales	Micrococcaceae	Paenarthrobacter	Paenarthrobacter aurescens (Arthrobacter aurescens)	TC1	290340
Bacteria	Actinobacteria	Actinobacteria (high G+C Gram-positive bacteria)	Geodermatophilales	Geodermatophilaceae	Geodermatophilus	Geodermatophilus sabuli	not specified	1564158
Bacteria	Actinobacteria	Actinobacteria (high G+C Gram-positive bacteria)	Geodermatophilales	Geodermatophilaceae	Geodermatophilus	Geodermatophilus obscurus	not specified	1861
Bacteria	Actinobacteria	Actinobacteria (high G+C Gram-positive bacteria)	Geodermatophilales	Geodermatophilaceae	Geodermatophilus	Geodermatophilus obscurus	ATCC 25078 / DSM 43160 / JCM 3152 / G-20	526225
Bacteria	Actinobacteria	Actinobacteria (high G+C Gram-positive bacteria)	Geodermatophilales	Geodermatophilaceae	Geodermatophilus	Geodermatophilus dictyosporus	not specified	1523247
Bacteria	Actinobacteria	Actinobacteria (high G+C Gram-positive bacteria)	Geodermatophilales	Geodermatophilaceae	Geodermatophilus	Geodermatophilus poikilotrophus	not specified	1333667
Bacteria	Actinobacteria	Actinobacteria (high G+C Gram-positive bacteria)	Streptomycetales	Streptomycetaceae	Streptomyces	Streptomyces radiopugnans	not specified	403935
Bacteria	Deinococcus-Thermus	Deinococci	Deinococcales	Deinococcaceae	Deinococcus	Deinococcus aerius	not specified	200253
Bacteria	Deinococcus-Thermus	Deinococci	Deinococcales	Deinococcaceae	Deinococcus	Deinococcus actinosclerus	not specified	1768108
Bacteria	Deinococcus-Thermus	Deinococci	Deinococcales	Deinococcaceae	Deinococcus	Deinococcus deserti	VCD115 / DSM 17065 / LMG 22923	546414
Bacteria	Deinococcus-Thermus	Deinococci	Deinococcales	Deinococcaceae	Deinococcus	Deinococcus grandis	not specified	57498
Bacteria	Deinococcus-Thermus	Deinococci	Deinococcales	Deinococcaceae	Deinococcus	Deinococcus gobiensis	DSM 21396 / JCM 16679 / CGMCC 1.7299 / I-0	745776
Bacteria	Deinococcus-Thermus	Deinococci	Deinococcales	Deinococcaceae	Deinococcus	Deinococcus indicus	not specified	223556
Bacteria	Deinococcus-Thermus	Deinococci	Deinococcales	Deinococcaceae	Deinococcus	Deinococcus marmoris	not specified	249408
Bacteria	Deinococcus-Thermus	Deinococci	Deinococcales	Deinococcaceae	Deinococcus	Deinococcus maricopensis	DSM 21211 / LMG 22137 / NRRL B-23946 / LB-34	709986
Bacteria	Deinococcus-Thermus	Deinococci	Deinococcales	Deinococcaceae	Deinococcus	Deinococcus murrayi	not specified	68910
Bacteria	Deinococcus-Thermus	Deinococci	Deinococcales	Deinococcaceae	Deinococcus	Deinococcus proteolyticus	not specified	55148
Bacteria	Deinococcus-Thermus	Deinococci	Deinococcales	Deinococcaceae	Deinococcus	Deinococcus proteolyticus	ATCC 35074 / DSM 20540 / JCM 6276 / NBRC 101906 / NCIMB 13154 / VKM Ac-1939 / CCM 2703 / MRP	693977
Bacteria	Deinococcus-Thermus	Deinococci	Deinococcales	Deinococcaceae	Deinococcus	Deinococcus peraridilitoris	DSM 19664 / LMG 22246 / CIP 109416 / KR-200	937777
Bacteria	Deinococcus-Thermus	Deinococci	Deinococcales	Deinococcaceae	Deinococcus	Deinococcus puniceus	not specified	1182568
Bacteria	Deinococcus-Thermus	Deinococci	Deinococcales	Deinococcaceae	Deinococcus	Deinococcus radiopugnans	not specified	57497
Bacteria	Deinococcus-Thermus	Deinococci	Deinococcales	Deinococcaceae	Deinococcus	Deinococcus radiopugnans	ATCC 19172	585398
Bacteria	Deinococcus-Thermus	Deinococci	Deinococcales	Deinococcaceae	Deinococcus	Deinococcus radiodurans	not specified	1299
Bacteria	Deinococcus-Thermus	Deinococci	Deinococcales	Deinococcaceae	Deinococcus	Deinococcus radiodurans	ATCC 13939 / DSM 20539 / JCM 16871 / LMG 4051 / NBRC 15346 / NCIMB 9279 / R1 / VKM B-1422	243230
Bacteria	Deinococcus-Thermus	Deinococci	Deinococcales	Deinococcaceae	Deinococcus	Deinococcus swuensis	not specified	1182571
Bacteria	Deinococcus-Thermus	Deinococci	Deinococcales	Deinococcaceae	Deinococcus	Deinococcus soli	Cha et al. 2016	1309411
Bacteria	Deinococcus-Thermus	Deinococci	Deinococcales	Deinococcaceae	Deinococcus	Deinococcus geothermalis	not specified	68909
Bacteria	Deinococcus-Thermus	Deinococci	Deinococcales	Deinococcaceae	Deinococcus	Deinococcus geothermalis	DSM 11300	319795
Bacteria	Deinococcus-Thermus	Deinococci	Deinococcales	Deinococcaceae	Deinococcus	Deinococcus ficus	not specified	317577
Bacteria	Deinococcus-Thermus	Deinococci	Deinococcales	Deinococcaceae	Deinococcus	Deinococcus wulumuqiensis	not specified	980427
Bacteria	Deinococcus-Thermus	Deinococci	Deinococcales	Deinococcaceae	Deinococcus	Deinococcus irradiatisoli	not specified	2202254
Bacteria	Deinococcus-Thermus	Deinococci	Deinococcales	Trueperaceae	Truepera	Truepera radiovictrix	DSM 17093 / CIP 108686 / LMG 22925 / RQ-24	649638
Bacteria	Firmicutes	Bacilli	Bacillales	Bacillaceae	Bacillus	Bacillus nealsonii	not specified	115979
Bacteria	Firmicutes	Bacilli	Bacillales	Bacillaceae	Bacillus	Bacillus nealsonii	AAU1	1202533
Bacteria	Proteobacteria	Gammaproteobacteria	Pseudomonadales	Moraxellaceae	Acinetobacter	Acinetobacter radioresistens	not specified	40216
Bacteria	Proteobacteria	Gammaproteobacteria	Pseudomonadales	Moraxellaceae	Acinetobacter	Acinetobacter radioresistens	DSM 6976 / NBRC 102413 / CIP 103788	981334
Bacteria	Proteobacteria	Gammaproteobacteria	Pseudomonadales	Moraxellaceae	Acinetobacter	Acinetobacter radioresistens	NIPH 2130	1217674
Bacteria	Proteobacteria	Gammaproteobacteria	Pseudomonadales	Pseudomonadaceae	Pseudomonas	Pseudomonas putida (Arthrobacter siderocapsulatus)	S16	1042876
Bacteria	Proteobacteria	Alphaproteobacteria	Rhizobiales	Methylobacteriaceae	Methylobacterium	Methylobacterium radiotolerans	not specified	31998
Bacteria	Proteobacteria	Alphaproteobacteria	Rhizobiales	Methylobacteriaceae	Methylobacterium	Methylobacterium radiotolerans	ATCC 27329 / DSM 1819 / JCM 2831 / NBRC 15690 / NCIMB 10815 / 0-1	426355
Bacteria	Proteobacteria	Alphaproteobacteria	Rhizobiales	Methylobacteriaceae	Methylobacterium	Methylobacterium terrae	not specified	2202827
Bacteria	Proteobacteria	Alphaproteobacteria	Rhizobiales	Methylobacteriaceae	Methylorubrum	Methylorubrum extorquens (Methylobacterium dichloromethanicum) (Methylobacterium extorquens)	not specified	408
Bacteria	Proteobacteria	Alphaproteobacteria	Rhizobiales	Methylobacteriaceae	Methylorubrum	Methylorubrum extorquens (Methylobacterium dichloromethanicum) (Methylobacterium extorquens)	PA1	419610
Bacteria	Proteobacteria	Alphaproteobacteria	Rhizobiales	Methylobacteriaceae	Methylorubrum	Methylorubrum extorquens (Methylobacterium dichloromethanicum) (Methylobacterium extorquens)	ATCC 14718 / DSM 1338 / JCM 2805 / NCIMB 9133 / AM1	272630
Bacteria	Proteobacteria	Alphaproteobacteria	Rhizobiales	Methylobacteriaceae	Methylorubrum	Methylorubrum extorquens (Methylobacterium dichloromethanicum) (Methylobacterium extorquens)	CM4 / NCIMB 13688	440085
Bacteria	Proteobacteria	Alphaproteobacteria	Rhizobiales	Methylobacteriaceae	Methylorubrum	Methylorubrum extorquens (Methylobacterium dichloromethanicum) (Methylobacterium extorquens)	DSM 6343 / CIP 106787 / DM4	661410
Bacteria	Proteobacteria	Alphaproteobacteria	Rhizobiales	Methylobacteriaceae	Methylorubrum	Methylorubrum extorquens (Methylobacterium dichloromethanicum) (Methylobacterium extorquens)	DSM 13060	882800
Bacteria	Proteobacteria	Gammaproteobacteria	Pseudomonadales	Moraxellaceae	Psychrobacter	Psychrobacter arcticus	DSM 17307 / 273-4	259536
Bacteria	Proteobacteria	Gammaproteobacteria	Pseudomonadales	Moraxellaceae	Psychrobacter	Psychrobacter cryohalolentis	K5	335284
Bacteria	Bacteroidetes	Cytophagia	Cytophagales	Hymenobacteraceae	Hymenobacter	Hymenobacter actinosclerus	not specified	82805
Bacteria	Cyanobacteria	Cyanophyceae	Chroococcidiopsidales	Chroococcidiopsidaceae	Chroococcidiopsis	Chroococcidiopsis thermalis	PCC 7203	251229
Bacteria	Cyanobacteria	Cyanophyceae	Oscillatoriales	Microcoleaceae	Arthrospira	Arthrospira platensis (Spirulina platensis)	NIES-39 / IAM M-135	696747
Bacteria	Cyanobacteria	Cyanophyceae	Oscillatoriales	Microcoleaceae	Arthrospira	Arthrospira platensis (Spirulina platensis)	C1	459495
Bacteria	Cyanobacteria	Cyanophyceae	Oscillatoriales	Microcoleaceae	Arthrospira	Arthrospira platensis (Spirulina platensis)	not specified	118562
Bacteria	Cyanobacteria	Cyanophyceae	Oscillatoriales	Microcoleaceae	Arthrospira	Arthrospira platensis (Spirulina platensis)	D0930	2231204
Bacteria	Cyanobacteria	Cyanophyceae	Oscillatoriales	Microcoleaceae	Arthrospira	Arthrospira platensis (Spirulina platensis)	PCC 7345	129975
Bacteria	Cyanobacteria	Cyanophyceae	Oscillatoriales	Microcoleaceae	Arthrospira	Arthrospira platensis (Spirulina platensis)	SAG 21.99	1236698
Bacteria	Cyanobacteria	Cyanophyceae	Oscillatoriales	Microcoleaceae	Arthrospira	Arthrospira platensis (Spirulina platensis)	SAG 257.80	1236699
Archaea	Euryarchaeota	Halobacteria	Halobacteriales	Halobacteriaceae	Halobacterium	Halobacterium salinarum (Halobacterium halobium)	ATCC 700922 / JCM 11081 / NRC-1	64091
Archaea	Euryarchaeota	Halobacteria	Halobacteriales	Halobacteriaceae	Halobacterium	Halobacterium salinarum (Halobacterium halobium)	ATCC 29341 / DSM 671 / R1	478009
Archaea	Euryarchaeota	Halobacteria	Halobacteriales	Halobacteriaceae	Halobacterium	Halobacterium salinarum (Halobacterium halobium)	ATCC 33171 / DSM 3754 / JCM 8978 / NBRC 102687 / NCIMB 764 / 91-R6	2597657
Archaea	Euryarchaeota	Halobacteria	Haloferacales	Haloferacaceae	Haloferax	Haloferax volcanii (Halobacterium volcanii)	not specified	2246
Archaea	Euryarchaeota	Halobacteria	Haloferacales	Haloferacaceae	Haloferax	Haloferax volcanii (Halobacterium volcanii)	ATCC 29605 / DSM 3757 / JCM 8879 / NBRC 14742 / NCIMB 2012 / VKM B-1768 / DS2	309800
Archaea	Euryarchaeota	Thermococci	Thermococcales	Thermococcaceae	Thermococcus	Thermococcus gammatolerans	DSM 15229 / JCM 11827 / EJ3	593117
Archaea	Euryarchaeota	Thermococci	Thermococcales	Thermococcaceae	Pyrococcus	Pyrococcus abyssi	GE5 / Orsay	272844
Bacteria	Deinococcus-Thermus	Deinococci	Deinococcales	Deinococcaceae	Deinococcus	Deinococcus sp.	AJ005	2652443
Bacteria	Deinococcus-Thermus	Deinococci	Deinococcales	Deinococcaceae	Deinococcus	Deinococcus sp.	Arct2-2	2568653
Bacteria	Deinococcus-Thermus	Deinococci	Deinococcales	Deinococcaceae	Deinococcus	Deinococcus phoenicis	not specified	1476583
Bacteria	Deinococcus-Thermus	Deinococci	Deinococcales	Deinococcaceae	Deinococcus	Deinococcus sp.	RL	1489678
Bacteria	Deinococcus-Thermus	Deinococci	Deinococcales	Deinococcaceae	Deinococcus	Deinococcus sp.	Leaf326	1736338
Bacteria	Deinococcus-Thermus	Deinococci	Deinococcales	Deinococcaceae	Deinococcus	Deinococcus sp.	UR1	1704277
Bacteria	Deinococcus-Thermus	Deinococci	Deinococcales	Deinococcaceae	Deinococcus	Deinococcus sp.	LM3	1938608
Bacteria	Deinococcus-Thermus	Deinococci	Deinococcales	Deinococcaceae	Deinococcus	Deinococcus sp.	S9	2545754
Bacteria	Deinococcus-Thermus	Deinococci	Deinococcales	Deinococcaceae	Deinococcus	Deinococcus sp.	KSM4-11	2568654
Bacteria	Deinococcus-Thermus	Deinococci	Deinococcales	Deinococcaceae	Deinococcus	Deinococcus metallilatus	not specified	1211322
Bacteria	Deinococcus-Thermus	Deinococci	Deinococcales	Deinococcaceae	Deinococcus	Deinococcus sp.	S14-83	2489213
Bacteria	Deinococcus-Thermus	Deinococci	Deinococcales	Deinococcaceae	Deinococcus	Deinococcus sp.	H1	2592048
Bacteria	Deinococcus-Thermus	Deinococci	Deinococcales	Deinococcaceae	Deinococcus	Deinococcus hopiensis	KR-140	695939
Bacteria	Deinococcus-Thermus	Deinococci	Deinococcales	Deinococcaceae	Deinococcus	Deinococcus koreensis	not specified	2054903
Bacteria	Deinococcus-Thermus	Deinococci	Deinococcales	Deinococcaceae	Deinococcus	Deinococcus reticulitermitis	not specified	856736
Bacteria	Deinococcus-Thermus	Deinococci	Deinococcales	Deinococcaceae	Deinococcus	Deinococcus sp.	RM	2316359
Bacteria	Deinococcus-Thermus	Deinococci	Deinococcales	Deinococcaceae	Deinococcus	Deinococcus sp.	OD32	2136176
Bacteria	Deinococcus-Thermus	Deinococci	Deinococcales	Deinococcaceae	Deinococcus	Deinococcus yavapaiensis	KR-236	694435
Bacteria	Deinococcus-Thermus	Deinococci	Deinococcales	Deinococcaceae	Deinococcus	Deinococcus cellulosilyticus	NBRC 106333 / KACC 11606	1223518
Bacteria	Deinococcus-Thermus	Deinococci	Deinococcales	Deinococcaceae	Deinococcus	Deinococcus sp.	K2S05-167	2320857
Bacteria	Actinobacteria	Actinobacteria (high G+C Gram-positive bacteria)	Micrococcales	Micrococcaceae	Arthrobacter	Arthrobacter sp.	FB24	290399
Bacteria	Firmicutes	Bacilli	Lactobacillales	Enterococcaceae	Enterococcus	Enterococcus faecium (Streptococcus faecium)	ATCC BAA-472 / TX0016 / DO	333849
Bacteria	Deinococcus-Thermus	Deinococci	Deinococcales	Deinococcaceae	Deinococcus	Deinococcus radiophilus	not specified	32062
Archaea	Euryarchaeota	Thermococci	Thermococcales	Thermococcaceae	Pyrococcus	Pyrococcus sp.	NA2	342949
Archaea	Euryarchaeota	Thermococci	Thermococcales	Thermococcaceae	Pyrococcus	Pyrococcus horikoshii	ATCC 700860 / DSM 12428 / JCM 9974 / NBRC 100139 / OT-3	70601
Archaea	Euryarchaeota	Thermococci	Thermococcales	Thermococcaceae	Pyrococcus	Pyrococcus furiosus	ATCC 43587 / DSM 3638 / JCM 8422 / Vc1	186497
Archaea	Euryarchaeota	Thermococci	Thermococcales	Thermococcaceae	Pyrococcus	Pyrococcus furiosus	COM1	1185654
Archaea	Euryarchaeota	Thermococci	Thermococcales	Thermococcaceae	Thermococcus	Thermococcus radiotolerans	not specified	187880
