# Supplementary material for: DetR DB: A Database of Ionizing Radiation Resistance Determinants
Source: Genes (Basel). 2020 Dec 9;11(12):1477. doi: 10.3390/genes11121477 (PMC7764150; doi:10.3390/genes11121477)
Supplement: Supplementary file 1 [file genes-11-01477-s001.zip › S2.csv]

Species	Organism ID	Gene name (primary )	Gene name (alternative)	Gene name (ORF)	Protein name	Uniprot entry	KEGG number	NCBI accession	Gene ontology (GO)	Nucleotide sequence	Protein sequence
Rubrobacter radiotolerans	42256	recA	recA RradSPS_1428	RradSPS_1428	Protein RecA (Recombinase A)	A0A023X3E9	rrd:RradSPS_1428	NCBI-ProteinID: AHY46711	cytoplasm [GO:0005737]; ATP binding [GO:0005524]; damaged DNA binding [GO:0003684]; DNA-dependent ATPase activity [GO:0008094]; single-stranded DNA binding [GO:0003697]; DNA recombination [GO:0006310]; DNA repair [GO:0006281]; SOS response [GO:0009432]	TTGGACAGGCACAAGGCCATAGACGCCGCGTTCTCGCAGATCGAGAAGAAGTTTGGCAAGGGTGCGATCATGCGCATGGGCGAGCGAGAGGCGCAGCGGATACCGGCGATCTCGACCGGCGCTCTGGCCCTCGACCTCGCCCTCGGCATCGGCGGCGTGCCCCGGGGCAGGATCGTCGAGATCTACGGCCCCGAGTCGAGCGGGAAGACGACCCTCGCCCTGCACGTTATCGCCGAAGCGCAGAAGGCGGGAGGCGTTGCGGCCTTCATAGACGCCGAGCACGCCCTCGACCCGACCTACGCCGAGGCGATCGGCGTCGACCTGGACGAACTCTACTTCTCTCAGCCGGATAACGGCGAACAGGCCCTGGAGATTGCCGATACCCTCGTCAGAAGCGGC…	MDRHKAIDAAFSQIEKKFGKGAIMRMGEREAQRIPAISTGALALDLALGIGGVPRGRIVEIYGPESSGKTTLALHVIAEAQKAGGVAAFIDAEHALDPTYAEAIGVDLDELYFSQPDNGEQALEIADTLVRSGALDVVVVDSVAALVPRAEIEGEIGDSHVGLQARLMSQALRKLSGSLSRSQTTAIFINQLREKIGVMFGSPETTPGGRALKFYSSVRLDVRRIGALKAGNETVGNQTKVTVRKNKVAPPFKVVEFDIMYGEGISREGSLLDVGIEHGVIQKSGAWFAYGDERIGQGRENARKFLKENPEVTDRIVSEVYGKLGLEPALDDEVPEEEPAEQPQTLA
Rubrobacter xylanophilus (strain DSM 9941 / NBRC 16129)	266117	recA	recA Rxyl_1423	NA	Protein RecA (Recombinase A)	Q1AW43	rxy:Rxyl_1423	NCBI-ProteinID: ABG04385	cytoplasm [GO:0005737]; ATP binding [GO:0005524]; damaged DNA binding [GO:0003684]; DNA-dependent ATPase activity [GO:0008094]; single-stranded DNA binding [GO:0003697]; DNA recombination [GO:0006310]; DNA repair [GO:0006281]; SOS response [GO:0009432]	ATGGCATTGGACAAGAGCAAGGCGCTAGACACCGCCGTATCGCAGATAGAGCGGCAGTTTGGCAAGGGTTCGATCATGCGGATGGGCGACCGGGCCTCCCAGAAGGTCGCCTCCATCTCCACCGGCTCCCTGGCGCTCGACCTCGCCCTCGGGGTCGGGGGGGTCCCCAGGGGGCGCATCGTGGAGATCTTCGGTCCGGAGTCCAGCGGAAAGACCACCCTCGCCCTGCACATCATCGCCGAGGCCCAGAGGGCCGGCGGGCTCGCCGCGTTCATAGACGCCGAGCACGCCCTCGACCCCACCTACGCCGAGGCCATAGGCGTCGACCTGGAGAACCTCTACTTCTCCCAGCCCGACAGCGGCGAGCAGGCCCTCGAGATCGCCGACACCCTCGTCCGC…	MALDKSKALDTAVSQIERQFGKGSIMRMGDRASQKVASISTGSLALDLALGVGGVPRGRIVEIFGPESSGKTTLALHIIAEAQRAGGLAAFIDAEHALDPTYAEAIGVDLENLYFSQPDSGEQALEIADTLVRSGALDAVVIDSVAALVPRAEIEGEMGDSHVGLQARLMSQALRKLSGSLSRSGTTAIFINQLREKIGVMFGSPETTPGGRALKFYASVRMDIRRIGALKAGNETVGNQTRVKIVKNKVAPPFKEVTFDIMYGEGISREGSLLDVGIEQGVIQKSGAWFAYGEERIGQGRENARKFLKEHPEIRDRITREVYERLGLGGEEREELEGRAEPVL
Rubrobacter xylanophilus	49319	recA	recA RxyAA322_07350	RxyAA322_07350	Protein RecA (Recombinase A)	A0A510HFZ6	NA	NA	cytoplasm [GO:0005737]; ATP binding [GO:0005524]; damaged DNA binding [GO:0003684]; DNA-dependent ATPase activity [GO:0008094]; single-stranded DNA binding [GO:0003697]; DNA recombination [GO:0006310]; DNA repair [GO:0006281]; SOS response [GO:0009432]	NA	MDKSKAIDTAVSQIERQFGKGSIMRMGDRASQKVASISTGSLALDLALGVGGVPRGRIVEIFGPESSGKTTLALHIIAEAQRAGGLAAFIDAEHALDPTYAEAIGVDLENLYFSQPDSGEQALEIADTLVRSGALDAVVIDSVAALVPRAEIEGEMGDSHVGLQARLMSQALRKLSGSLSRSGTTAIFINQLREKIGVMFGSPETTPGGRALKFYASVRMDIRRIGALKAGNETVGNQTRVKIVKNKVAPPFKEVTFDIMYGEGISREGSLLDVGIEQGVIQKSGAWFAYGEERIGQGRENARKFLKEHPEVRDRITREVYERLGLAGDRGEELEDRAEPVL
Rubrobacter xylanophilus	49319	recA	RxyAA322_25370	RxyAA322_25370	RECA_3 domain-containing protein	A0A510HPB5	NA	NA	ATP binding [GO:0005524]; DNA binding [GO:0003677]; DNA-dependent ATPase activity [GO:0008094]; lactate racemase activity [GO:0050043]; DNA metabolic process [GO:0006259]	NA	MGAAKRLCGGEAMQTASPVREEIRRLLEAVEPPRVALVEQRIASPPALGDVRAAVREALEEVELPKGSVAIGVGSRGVARIAEIVAALVEALKEAGAEPFIVPAMGSHGASTAGGQAEVLAHLGVSEERVGCPVRATMETVEVGRTPSGVPVYMDRLASEADAVVVVNRIKPHTAFRGAVESGPSKMLAIGLGKQRGAHAIHAAGWENIHRTIPEAARVAVGAGKVAFALATLENADEEPCRVVALPAERLIEAETPLLKEAKRNLPRLPFDELDVLVVDEIGKNISGDGADPNVTGRYPTPYASGGPKVGRMVFLDLTEETGGNANGVGLSDVITSRLERRMDRSATYMNALTSTVPDTVKTPMVMETDREAIAAALLMCAGVEPAEARLVRIRNTLS…
Rubrobacter taiwanensis	185139	recA	recA E0L93_07720	E0L93_07720	Protein RecA (Recombinase A)	A0A4R1BHC0	NA	NA	cytoplasm [GO:0005737]; ATP binding [GO:0005524]; damaged DNA binding [GO:0003684]; DNA-dependent ATPase activity [GO:0008094]; single-stranded DNA binding [GO:0003697]; DNA recombination [GO:0006310]; DNA repair [GO:0006281]; SOS response [GO:0009432]	NA	MDKHRAVDTAVSQIEKQYGKGSIMRMGDRGPQQVDAISTGSLALDLALGVGGIPRGRIVEIYGPESSGKTTLALHVIAEAQKGGGLAAFIDAEHALDPAYAEAIGVDLESLYFSQPNSGEEALGIADILTRSGALDVMVVDSVAALVPRAEIEGEMGDSHVGLQARLMSQALRKLTANLSRSKTVCIFINQLREKIGVTFGSPETTPGGRALKFYSSVRLDIRRIGALKDGSETVGNQTKVTVRKNKVAPPFKVAEFDVMYGEGISKEGSLLDVGIEHGVIQKSGAWFAYGEERLGQGREKARQFLKENPELRERIEAEIYQRVGIARPAPASEPVEQTG
Kineococcus radiotolerans (strain ATCC BAA-149 / DSM 14245 / SRS30216)	266940	recA	recA Krad_1492	NA	Protein RecA (Recombinase A)	A6W841	kra:Krad_1492	NCBI-ProteinID: ABS02980	cytoplasm [GO:0005737]; ATP binding [GO:0005524]; damaged DNA binding [GO:0003684]; DNA-dependent ATPase activity [GO:0008094]; single-stranded DNA binding [GO:0003697]; DNA recombination [GO:0006310]; DNA repair [GO:0006281]; SOS response [GO:0009432]	ATGCCCGCTCCTGCGGACCGCGAGAAGGCCCTCGACGCCGCCCTCGCAGCGATCGACAAGAACTTCGGCAAGGGCTCGGTCATGCGGCTGGGCGACGAGGTCCGTCCGCCGATCGAGGTCATCCCGACCGGCTCCATCTCCCTGGACGTCGCCCTCGGCATCGGCGGCCTGCCCCGCGGTCGCGTGGTGGAGATCTACGGCCCGGAGTCCTCGGGCAAGACGACCGTCGCCCTGCACGCCGTGGCCAGCGCCCAGAAGGCCGGCGGCATCGCCGCCTTCATCGACGCCGAGCACGCCCTCGACCCGGACTACGCGGCCAAGCTGGGCGTCGACACCGACGCGCTGCTGGTCTCCCAGCCCGACACGGGGGAGCAGGCGCTGGAGATCGCGGACATGCTG…	MPAPADREKALDAALAAIDKNFGKGSVMRLGDEVRPPIEVIPTGSISLDVALGIGGLPRGRVVEIYGPESSGKTTVALHAVASAQKAGGIAAFIDAEHALDPDYAAKLGVDTDALLVSQPDTGEQALEIADMLIRSGALDIIVIDSVAALVPKAEIEGEMGDSHVGLQARLMSQALRKITGALNHSGTTAIFINQLREKIGVMFGSPETTTGGKALKFYASVRLDVRRIETLKDGTNPVGNRTRVKVVKNKVSPPFKQAEFDIIYGQGISREGGLIDLGVEHGFVRKSGAWYTYEGDQLGQGKENARAFLRDNPDLGDEIEKRIKEKLGIGARLDAPAEVDVEEKVDF
Micrococcus lylae	1273	recA	recA NCTC963_01290	NCTC963_01290	Protein RecA (Recombinase A)	A0A378NZ50	NA	NA	cytoplasm [GO:0005737]; ATP binding [GO:0005524]; damaged DNA binding [GO:0003684]; DNA-dependent ATPase activity [GO:0008094]; single-stranded DNA binding [GO:0003697]; DNA recombination [GO:0006310]; DNA repair [GO:0006281]; SOS response [GO:0009432]	NA	MSERQKALDTVIKNMEKSFGKGAVMKLGDRTDRNVSTVSSGSITLDSALGVGGYPKGRIIEIYGPESSGKTTVALHAIAEVQRQGGVAAFIDAEHALDPVYAKNLGVDIENLYLSQPDHGEQGLEIAEAFVRSGAVDIIVVDSVAALTPKAEIEGEMGDSHMGLQARLMSQALRKLSGSVSKSNTIAIFINQVREKIGVMFGNPETTPGGRALKFYSSVRLEVRRAEQLKQGQEIVGNRTKIKVVKNKVAPPFKVAEVDIMYGKGISREGEIVDLGAEYEVLQKSGAWYSYDGERIGQGRENIKTYLKENPEVRDEIDQKIRKAMGVGASLEEASAQKEEVPVEDKLFDDELE
Micrococcus lylae	1273	recA	recA E4A49_09630 FM125_04370	E4A49_09630 FM125_04370	Protein RecA (Recombinase A)	A0A1R4IT97	NA	NA	cytoplasm [GO:0005737]; ATP binding [GO:0005524]; damaged DNA binding [GO:0003684]; DNA-dependent ATPase activity [GO:0008094]; single-stranded DNA binding [GO:0003697]; DNA recombination [GO:0006310]; DNA repair [GO:0006281]; SOS response [GO:0009432]	NA	MSTDTGNDRQKALDAALAQIDKQFGKGSVMRLGEQSQTPVETISTGSVALDVALGTGGLPRGRVVEIYGPESSGKTTVALHAVANAQRNGGIAAFIDAEHALDPVYARKLGVDTDALLVSQPDTGEQALEIMDMLVSSGSLDIIVVDSVAALVPRAEIEGEMGDSHVGLQARLMSQALRKITGRLAQSKTTAIFINQLREKIGVFFGSPETTTGGKALKFYASVRIDVRRIETLKEAGNPVGNRTRAKIVKNKMAPPFKQAEFDILYGEGISKEGGLIDMGVEEGIVRKSGAWFTYDGDQLGQGKENARRFLKDNPDLALEIETRILQKLGIVPDEDAEAEGEEPALTAVPDAG
Micrococcus lylae	1273	recA	recA	NA	Protein RecA (Recombinase A) (Fragment)	I3IRM5	NA	NA	ATP binding [GO:0005524]; DNA-dependent ATPase activity [GO:0008094]; single-stranded DNA binding [GO:0003697]; DNA recombination [GO:0006310]; DNA repair [GO:0006281]; SOS response [GO:0009432]	NA	GKGAVMRLGEQSQTPVETISTGSVALDVALGTGGLPRGRVVEIYGPESSGKTTVALHAVANAQRNGGIAAFIDAEHALDPVYARKLGVDTDALLVSQPDTGEQALEIMDMLVSSGSLDIIVVDSVAALVPRAEIEGEMGDSHVGLQARLMSQALRKITGRLAQSKTTAIFINQLREKIGVFFGSPETTTGGKALKFYASVRIDVRRIETLKEAGNPVGNRTRAKIVKNKMAPPFKQAEFDILYGEGISKEGGLIDMGVEEGIVRKSGAWFTYDGDQLGQGK
Micrococcus lylae	1273	recA	recA	NA	RecA protein (Fragment)	Q9REL1	NA	NA	NA	NA	HGGGQRPAQRRHRRVHRRRARARPGLRPQARRGHGRPAGLPAGHRRAGPRDHGHARLLGLPGHHRRRLRGRARAARRDRGRDGRLPRRPAGPPHVAGAAQDHRPPGPVQDHRDLHQPAAREDRRVLRLAGDHHRRQGPEVLRLGPHRRAPHRDP
Micrococcus lylae	1273	recA	FM125_00100	FM125_00100	RecA/RadA recombinase	A0A1R4I6M6	NA	NA	NA	NA	MRPGHGTFVQTQVVCGKLTTMTEEHQHSEPLSVGADHEVREIHEVPAVEVITTTAVHLMTAAAVKVGLADSPDARELVDLDEARKLITALAGLITAAAPEISSAHAGPLRDGLRSLQLAFREASPYPDAPGQGPGEKLTGPVN
Micrococcus lylae	1273	recA	FM125_09640	FM125_09640	COG family: RecA-superfamily ATPases implicated in signal transduction	A0A1R4JPF8	NA	NA	NA	NA	MGVASLGSVSKEFDLPPADPHDLRIEIGRLLDSPVMADSGLLITVDEIHTIATDELDQLAAITQHLIREGRNIALVMAGIPQAVDQLIADNAQRPRVSTFLRRAEMMVLGKVDEADVAESFLETARRAEREWSADVAAQCAKATRGYPFMIQLVGYHTWRAAGAERISHEHAERGIEVARRKIGQLVHAPALQDLSDVDKTILVAMAQDDGPSRSTDIAKRIGKNTNYVSVYKGRLERAGMIDVLPNGRLAFSTPELREYLVEHAAHFVMNPWTEGQSL
Paenarthrobacter aurescens (strain TC1)	290340	recA	recA AAur_1594	NA	Protein RecA (Recombinase A)	A1R548	aau:AAur_1594	NCBI-ProteinID: ABM07261	cytoplasm [GO:0005737]; ATP binding [GO:0005524]; damaged DNA binding [GO:0003684]; DNA-dependent ATPase activity [GO:0008094]; single-stranded DNA binding [GO:0003697]; DNA recombination [GO:0006310]; DNA repair [GO:0006281]; SOS response [GO:0009432]	ATGGCGGCAACCCCGGATCGTGAGAAGGCGCTCGAAGCAGCGCTTGCCCAGATCGACAAGCAGTTCGGCAAAGGCTCCATCATGCGCCTGGGTGATGACACCCGCGCGCCGATTGAGGTCATTCCGACCGGCTCCATTGCACTGGATGTCGCCCTTGGCATTGGCGGCCTGCCGCGAGGCCGAGTGGTGGAAATCTACGGCCCGGAGTCCTCGGGTAAGACCACCGTTGCGCTTCATGCCGTGGCCAACGCGCAGCGGGCAGGTGGCATTGCAGCCTTCATTGACGCTGAGCACGCCCTTGACCCGGACTACGCTGCCAAGCTTGGCGTGGATACGGATGCACTCCTGGTCTCCCAGCCGGACACCGGTGAGCAGGCCCTGGAGATCATGGACATGTTG…	MAATPDREKALEAALAQIDKQFGKGSIMRLGDDTRAPIEVIPTGSIALDVALGIGGLPRGRVVEIYGPESSGKTTVALHAVANAQRAGGIAAFIDAEHALDPDYAAKLGVDTDALLVSQPDTGEQALEIMDMLVGSGSLDIVVIDSVAALVPRAEIEGEMGDSHVGLQARLMSQALRKITGRLSQTKTTAIFINQLREKIGVFFGSPETTTGGKALKFYASVRIDVRRIQTLKEGADSVGNRTKAKIVKNKMAPPFKIAEFDIIYGQGISREGGIIDMGVEHGIIKKSGSWFTYDGDQLGQGMENSRRFLRDNPELAQELERLIKEKLGVGVVKTEEDSPKLKAVDG
Paenarthrobacter aurescens (Arthrobacter aurescens)	43663	recA	recA	NA	Protein RecA (Recombinase A) (Fragment)	Q9REJ6	NA	NA	cytoplasm [GO:0005737]; ATP binding [GO:0005524]; DNA-dependent ATPase activity [GO:0008094]; single-stranded DNA binding [GO:0003697]; DNA recombination [GO:0006310]; DNA repair [GO:0006281]; SOS response [GO:0009432]	NA	LGIGGLPRGRVVEIYGPESSGKTTVALHAVANAQRAGGIAAFIDAEHALDPDYAAKLGVDTDALLVSQPDTGEQALEIMDMLVGSGSLDIVVIDSVAALVPRAEIEGEMGDSHVGLQARLMSQALRKITGRLSQTKTTAIFINQLREKIGVFFGSPETTTGGKALKFYASVRIDVRRIQTLKEGADSVGNRTKAKIVKNKMAPPFKIAEFDIIYGQGI
Paenarthrobacter aurescens (Arthrobacter aurescens)	43663	recA	recA AAU01_24850	AAU01_24850	Protein RecA (Recombinase A)	A0A4Y3ND28	NA	NA	cytoplasm [GO:0005737]; ATP binding [GO:0005524]; damaged DNA binding [GO:0003684]; DNA-dependent ATPase activity [GO:0008094]; single-stranded DNA binding [GO:0003697]; DNA recombination [GO:0006310]; DNA repair [GO:0006281]; SOS response [GO:0009432]	NA	MAAAPDREKALEAALAQIDKQFGKGSIMRLGDDTRAPIEVIPTGSIALDVALGIGGLPRGRVVEIYGPESSGKTTVALHAVANAQRAGGIAAFIDAEHALDPDYAAKLGVDTDALLVSQPDTGEQALEIMDMLVGSGSLDIVVIDSVAALVPRAEIEGEMGDSHVGLQARLMSQALRKITGRLSQTKTTAIFINQLREKIGVFFGSPETTTGGKALKFYASVRIDVRRIQTLKEGADSVGNRTKAKIVKNKMAPPFKIAEFDIIYGQGISREGGIIDMGVEHGIIKKSGSWFTYDGDQLGQGMENSRRFLRDNPELAQELERLIKEKLGVGVVKAEEDSPKLKAVDG
Paenarthrobacter aurescens (Arthrobacter aurescens)	43663	recA	recA	NA	RecA (Fragment)	A0A1W6S542	NA	NA	ATP binding [GO:0005524]; DNA-dependent ATPase activity [GO:0008094]; single-stranded DNA binding [GO:0003697]; DNA repair [GO:0006281]	NA	PRAEIEGEMGDSHVGLQARLMSQALRKITGRLSQTKTTAIFINQLREKIGVFFGSPETTTGGKALKFYASVRIDVRRIQTLKEGADSVGNRTKAKIVKNKMAPP
Geodermatophilus sabuli	1564158	recA	recA SAMN06893097_108257	SAMN06893097_108257	Protein RecA (Recombinase A)	A0A285EIQ8	NA	NA	cytoplasm [GO:0005737]; ATP binding [GO:0005524]; damaged DNA binding [GO:0003684]; DNA-dependent ATPase activity [GO:0008094]; single-stranded DNA binding [GO:0003697]; DNA recombination [GO:0006310]; DNA repair [GO:0006281]; SOS response [GO:0009432]	NA	MATLDRDKALDMALAQIDKQFGKGSVMRLGDSPEVAMKVIPTGSIALDIALGIGGLPRGRVIEVYGPEASGKTTVALHAVANAQAAGGIAAFIDAEHALDPEYARAIGVDTDALLVSQPDTGEQALEIADMLIRSGALDVIVIDSVAALVPRAEIEGEMGDSHVGLQARLMSQALRKITGALNNSGTTAIFINQLREKVGVVYGSPEVTTGGRALKFYSSVRLDVRRIETLKQGTEAVGSRVRVKVVKNKVAAPFKQAELDLLWGTGFSREGGLIDVGVEQGIVRKSGAWYTYEGDQLGQGKENVRSFLRDNPDLADEIEKKVKEKLGIGPQLDAPAVAAAETPDF
Geodermatophilus obscurus (strain ATCC 25078 / DSM 43160 / JCM 3152 / G-20)	526225	recA	recA Gobs_3919	NA	Protein RecA (Recombinase A)	D2SDS2	gob:Gobs_3919	NCBI-ProteinID: ADB76488	cytoplasm [GO:0005737]; ATP binding [GO:0005524]; damaged DNA binding [GO:0003684]; DNA-dependent ATPase activity [GO:0008094]; single-stranded DNA binding [GO:0003697]; DNA recombination [GO:0006310]; DNA repair [GO:0006281]; SOS response [GO:0009432]	ATGGCAACGCTCGACCGTGACAAGGCCCTCGACATGGCCCTCGCCCAGATCGACAAGCAGTTCGGCAAGGGGTCGGTGATGCGGCTGGGGGACAGCCCCGAGGTCGCGATGAAGGTCATCCCGACCGGCTCCATCGCCCTCGACATCGCCCTCGGTATCGGTGGCCTACCGCGCGGCCGCGTCATCGAAGTGTACGGCCCCGAGGCCTCCGGCAAGACGACGGTCGCCCTGCACGCGGTGGCCAACGCGCAGGCCGCCGGCGGTATCGCGGCCTTCATCGACGCCGAGCACGCGCTCGACCCCGAGTACGCCCGGGCCATCGGCGTCGACACCGACGCGCTCCTGGTCAGCCAGCCCGACACCGGTGAGCAGGCGCTGGAGATCGCCGACATGCTCATC…	MATLDRDKALDMALAQIDKQFGKGSVMRLGDSPEVAMKVIPTGSIALDIALGIGGLPRGRVIEVYGPEASGKTTVALHAVANAQAAGGIAAFIDAEHALDPEYARAIGVDTDALLVSQPDTGEQALEIADMLIRSGALDVIVIDSVAALVPRAEIEGEMGDSHVGLQARLMSQALRKITGALNNSGTTAIFINQLREKVGVVYGSPEVTTGGRALKFYSSVRLDVRRIETLKQGTEAVGSRVRVKVVKNKVAAPFKQAELDLLWGQGFSREGGLIDAGVEQGFIRKSGAWYTYEGDQLGQGKENVRTFLRDNPDLADEIEKKVKEKLGIGAKLDEPVVADQPDF
Geodermatophilus obscurus	1861	recA	recA SAMN05660359_03521	SAMN05660359_03521	Protein RecA (Recombinase A)	A0A1I5H7Q3	NA	NA	cytoplasm [GO:0005737]; ATP binding [GO:0005524]; damaged DNA binding [GO:0003684]; DNA-dependent ATPase activity [GO:0008094]; single-stranded DNA binding [GO:0003697]; DNA recombination [GO:0006310]; DNA repair [GO:0006281]; SOS response [GO:0009432]	NA	MATLDRDKALDMALAQIDKQFGKGSVMRLGDSPEVAMRVIPTGSIALDIALGVGGLPRGRVVEIYGPEASGKTTVALHAVANAQAAGGIVAFIDAEHALDPEYARAIGVDTDALLVSQPDTGEQALEIADMLIRSGALDLIVVDSVAALVPRAEIEGEMGDSHVGLQARLMSQALRKITGALSNSGTTCIFINQLREKVGVVYGSPEVTTGGRALKFYASVRIDIRRIETLKQGTEAVGSRVRVKVVKNKVAAPFKQAELDLIWGTGFSREGGLIDIGVEQGFVRKSGAWYTYEGDQLGQGKENARNFLRDNPDLADEIEKKIKEKLGIGPQVDAPAAEPADF
Geodermatophilus obscurus	1861	recA	recA SAMN05660350_03005	SAMN05660350_03005	Protein RecA (Recombinase A)	A0A1M7UD27	NA	NA	cytoplasm [GO:0005737]; ATP binding [GO:0005524]; damaged DNA binding [GO:0003684]; DNA-dependent ATPase activity [GO:0008094]; single-stranded DNA binding [GO:0003697]; DNA recombination [GO:0006310]; DNA repair [GO:0006281]; SOS response [GO:0009432]	NA	MATLDRDKALDMALAQIDKQFGKGSVMRLGDSPEVAMKVIPTGSIALDIALGIGGLPRGRVIEVYGPEASGKTTVALHAVANAQAAGGIAAFIDAEHALDPEYARAIGVDTDALLVSQPDTGEQALEIADMLIRSGALDVIVIDSVAALVPRAEIEGEMGDSHVGLQARLMSQALRKITGALNNSGTTAIFINQLREKVGVVYGSPEVTTGGRALKFYSSVRLDVRRIETLKQGTEAVGSRVRVKVVKNKVAAPFKQAELDLLWGQGFSREGGLIDAGVEQGFIRKSGAWYTYEGDQLGQGKENVRTFLRDNPDLADEIEKKVKEKLGIGAKLDEPVAADQPDF
Geodermatophilus obscurus	1861	recA	recA	NA	RecA protein (Fragment)	Q9X740	NA	NA	ATP binding [GO:0005524]; DNA-dependent ATPase activity [GO:0008094]; single-stranded DNA binding [GO:0003697]; DNA recombination [GO:0006310]; DNA repair [GO:0006281]	NA	TVALHAIANAQAEGGICAFIDAEHALDPEYARKLGVDTDSLLVSQPDNGEQALEIADTLVRSGALELIVVDSVAALTPKAEIEGEMGDSHVGLQARLMSQALRKMTGALNAAGTTAIFINQLREKIGVMFGSPETTTGGRALKFYSSVRLDVRRVETLKDGSEMVGNRT
Geodermatophilus dictyosporus	1523247	recA	recA SAMN05660464_0175	SAMN05660464_0175	Protein RecA (Recombinase A)	A0A1I5UA78	NA	NA	cytoplasm [GO:0005737]; ATP binding [GO:0005524]; damaged DNA binding [GO:0003684]; DNA-dependent ATPase activity [GO:0008094]; single-stranded DNA binding [GO:0003697]; DNA recombination [GO:0006310]; DNA repair [GO:0006281]; SOS response [GO:0009432]	NA	MATLDRDKALDMALAQIDKQFGKGSVMRLGDNPAQAIKVIPTGSIALDIALGIGGLPRGRVVEVYGPEASGKTTVALHAVANAQAAGGIAAFIDAEHALDPEYARAIGVDTDALLVSQPDTGEQALEIADMLIRSGALDIIVIDSVAALVPRAEIEGEMGDSHVGLQARLMSQALRKITGALNNSGTTAIFINQLREKVGIVYGSPEVTTGGRALKFYSSVRLDVRRIETLKQGTDAVGSRVRVKVVKNKVAAPFKQAELDLLWGQGFSREGGLIDAGVEQGFIRKSGAWYTYEGDQLGQGKENVRSFLRDNPDLADEIEKKVKEKLGIGPQVDAPAADPVDF
Geodermatophilus poikilotrophus	1333667	recA	recA SAMN04488546_1550	SAMN04488546_1550	Protein RecA (Recombinase A)	A0A1I0CEY7	NA	NA	cytoplasm [GO:0005737]; ATP binding [GO:0005524]; damaged DNA binding [GO:0003684]; DNA-dependent ATPase activity [GO:0008094]; single-stranded DNA binding [GO:0003697]; DNA recombination [GO:0006310]; DNA repair [GO:0006281]; SOS response [GO:0009432]	NA	MATLDRDKALDMALAQIDKQFGKGSVMRLGDNAAQAIKVIPTGSIALDIALGIGGLPRGRVIEVYGPEASGKTTVALHAVANAQAAGGIAAFIDAEHALDPEYARAIGVDTDALLVSQPDTGEQALEIADMLIRSGALDVIVIDSVAALVPRAEIEGEMGDSHVGLQARLMSQALRKITGALNNSGTTAIFINQLREKVGVVYGSPEVTTGGRALKFYSSVRLDVRRIETLKQGTEAVGSRVRVKVVKNKVAAPFKQAELDLLWGTGFSREGGLIDAGVEQGFIRKSGAWYTYEGDQLGQGKENVRTFLRDNPDLADEIEKKVKEKLGIGAKVDEPAVADQPDF
Streptomyces radiopugnans	403935	recA	recA	NA	Protein RecA (Recombinase A) (Fragment)	A0A1L2FS41	NA	NA	ATP binding [GO:0005524]; DNA-dependent ATPase activity [GO:0008094]; single-stranded DNA binding [GO:0003697]; DNA recombination [GO:0006310]; DNA repair [GO:0006281]; SOS response [GO:0009432]	NA	DVALGVGGLPRGRVVEVYGPESSGKTTLTLHAVANAQRMGGTVAFVDAEHALDPEYAKRLGVDVDSLILSQPDNGEQALEITDMLIRSGALDLIVIDSVAALVPRAEIEGEMGDSHVGLQARLMSQALRKITGALSQSKTTAIFINQLREKVGVMFGSPETTTGGRAL
Streptomyces radiopugnans	403935	recA	SAMN05216481_107191	SAMN05216481_107191	Protein RecA (Recombinase A) (Fragment)	A0A1H9FU57	NA	NA	ATP binding [GO:0005524]; DNA-dependent ATPase activity [GO:0008094]; single-stranded DNA binding [GO:0003697]; DNA recombination [GO:0006310]; DNA repair [GO:0006281]; SOS response [GO:0009432]	NA	MKEQDREKALDAALAQIERQFGKGAVMRLGDEVWDPIEVIPTGSTALDVALGVGGLPRGRVVEVYGPESSGKTTLTLHAVANAQRMGGTVAFVDAEHALDPEYAKRLGVDVDSLILSQPDNGEQALEITDMLIRSGALDLIVIDSVAALVPRAEIEGEMGDSHVGLQARLMSQALRKITGALSQSKTT
Streptomyces radiopugnans	403935	recA	SAMN05216481_1161	SAMN05216481_1161	Recombination protein RecA (Fragment)	A0A1H9J1S3	NA	NA	ATP binding [GO:0005524]; DNA-dependent ATPase activity [GO:0008094]; single-stranded DNA binding [GO:0003697]; DNA recombination [GO:0006310]; DNA repair [GO:0006281]	NA	SGALDLIVIDSVAALVPRAEIEGEMGDSHVGLQARLMSQALRKITGALSQSKTTTIFINQLREKIGVMFGSPETTTGGRALKFYASVRLDIRRIETLKDGTEAVGNRTRVKVVKNKVAPPFKQAEFDILYGIGISREGGLIDMGVEHGFIRKSGAWYTYEGDQLGQGKENARNFLRDNPDLANEIEKKIKEKLGIGPKTEAPEGEPGADAAGAEAAPAAAAKTVPAPATRAKAVKSTAAAKS
Streptomyces radiopugnans	403935	recA	SAMN05216481_12719	SAMN05216481_12719	Recombination protein RecA (Fragment)	A0A1H9KPX0	NA	NA	ATP binding [GO:0005524]; DNA-dependent ATPase activity [GO:0008094]; single-stranded DNA binding [GO:0003697]; DNA recombination [GO:0006310]; DNA repair [GO:0006281]	NA	MAGNDREKALDAALAQIERQFGKGAVMRLGERPNEPVEVIPTGSTALDVALGVGGLPRGRVVEVYGPESSGKTTLTLHAVANAQRMGGTVAFVDAEHALDPEYAKRLGVDVDSLILSQPDNGEQALEITDMLIRSGALDLIVIDSVAALVPRAEIEGEMGDSHVGLQ
Streptomyces radiopugnans	403935	recA	SAMN05216481_1191	SAMN05216481_1191	Recombination protein RecA (Fragment)	A0A1H9JR19	NA	NA	NA	NA	GQGKENARNFLRDNPDLANEIEKKIKEKLGIGTRPEAEPGPETGEDAIRTLAAGF
Deinococcus aerius	200253	recA	recA DAERI_110062	DAERI_110062	Protein RecA (Recombinase A)	A0A2I9D8K5	NA	NA	cytoplasm [GO:0005737]; ATP binding [GO:0005524]; damaged DNA binding [GO:0003684]; DNA-dependent ATPase activity [GO:0008094]; single-stranded DNA binding [GO:0003697]; DNA recombination [GO:0006310]; DNA repair [GO:0006281]; SOS response [GO:0009432]	NA	MSKESTKDLGTPSDSKERTKAIETAMSQIEKQFGKGSIMRLGAESKLDVQVVSTGSLSLDLALGVGGIPRGRITEIYGPESGGKTTLALSIIAQAQKAGGTCAFIDAEHALDPVYARSLGVNTDELLVSQPDNGEQALEIMELLVRSGAIDVVVVDSVAALTPRAEIEGEMGDSLPGLQARLMSQALRKLTAILSKTGTAAIFINQVREKIGVMYGNPETTTGGRALKFYSSVRLDVRKIGQPIKLGNDAVANTVKVKTVKNKVAAPFKEVELTLMYGKGFDQLSDLVGLAADMDIIKKAGSFYSYGDERIGQGKEKAIAYIAERPEMEQEIRDRVLAAIKEGRTGDVAAVTSVPAVAE
Deinococcus actinosclerus	1768108	recA	recA AUC44_00520 DM785_00520	AUC44_00520 DM785_00520	Protein RecA (Recombinase A)	A0A0U3K4N5	dab:AUC44_00520	NCBI-ProteinID: ALW87567	cytoplasm [GO:0005737]; ATP binding [GO:0005524]; damaged DNA binding [GO:0003684]; DNA-dependent ATPase activity [GO:0008094]; single-stranded DNA binding [GO:0003697]; DNA recombination [GO:0006310]; DNA repair [GO:0006281]; SOS response [GO:0009432]	ATGAGCAAAGAAAAAGACATCGCCGCCACCCCCACCGACGCCAAGGAACGCGCCAAGGCCATCGAGACGGCCATGAGCCAGATCGAGAAGGCGTTCGGCAAGGGCAGCATCATGAAGCTCGGCGCCGAGAGCAAACTCGACGTGCAGGCCGTCAGCACCGGCAGCCTGAGCCTCGACCTCGCGCTGGGCGTGGGCGGCGTGCCCAAGGGCCGCATCACCGAGATCTACGGCCCGGAATCCGGCGGCAAGACCACCCTGGCGCTGAGCATCGTCGCGCAGTCCCAGAAGGCCGGCGGCACCTGCGCGTTCATCGACGCCGAGCACGCCCTGGACCCCGTGTATGCCCGCTCGCTGGGCGTGAACACCGACGAACTGCTCGTGTCGCAGCCCGACAACGGC…	MSKEKDIAATPTDAKERAKAIETAMSQIEKAFGKGSIMKLGAESKLDVQAVSTGSLSLDLALGVGGVPKGRITEIYGPESGGKTTLALSIVAQSQKAGGTCAFIDAEHALDPVYARSLGVNTDELLVSQPDNGEQALEIMELLVRSGAVDVVVVDSVAALTPRAEIEGEMGDSLPGLQARLMSQALRKLTAILSKTGTAAIFINQVREKIGVMYGNPETTTGGRALKFYSSVRLDVRKIGQPVKMGNDAIGNTVKVKTVKNKVAPPFKEVELTLMYGKGFDQLSDLVTLASDMDIIKKAGSFYSYGEERIGQGKEKAIAYIAERPEMEAEIRARVLGAIKEGRDPLAAVPTVAE
Deinococcus deserti (strain VCD115 / DSM 17065 / LMG 22923)	546414	recA	recA Deide_19450	NA	Protein RecA (Recombinase A)	C1CXY5	ddr:Deide_19450	NCBI-ProteinID: ACO46941	cytoplasm [GO:0005737]; ATP binding [GO:0005524]; damaged DNA binding [GO:0003684]; DNA-dependent ATPase activity [GO:0008094]; single-stranded DNA binding [GO:0003697]; DNA recombination [GO:0006310]; DNA repair [GO:0006281]; SOS response [GO:0009432]	ATGAGCAAAGACAGCACCAAGGAACTCTCCGCTCCCACCGACGCCCGCGAGCGTACCAAGGCGATCGAGACGGCCATGAGCCAGATCGAGAAGGCCTTCGGCAAGGGCAGCATCATGAAACTGGGCGCCGAGAGCAAACTCGACGTGCAGTCCGTGTCGACCGGCAGCCTCAGCCTGGACCTGGCGCTGGGGATCGGCGGTATTCCGCGTGGCCGTGTCACTGAGATCTACGGCCCGGAATCCGGCGGCAAGACCACGCTGGCGCTGAGCATCGTGGCTCAGGCTCAGAAGGCCGGCGGGACCTGCGCCTTTATCGATGCCGAACACGCCCTCGACCCCGTCTACGCCCGCGCCCTCGGGGTCAACACCGACGAACTCCTGGTGTCCCAGCCCGACAAC…	MSKDSTKELSAPTDARERTKAIETAMSQIEKAFGKGSIMKLGAESKLDVQSVSTGSLSLDLALGIGGIPRGRVTEIYGPESGGKTTLALSIVAQAQKAGGTCAFIDAEHALDPVYARALGVNTDELLVSQPDNGEQALEIMELLVRSGAIDVVVVDSVAALTPRAEIEGEMGDSLPGLQARLMSQALRKLTAILSKTGTAAIFINQVREKIGVMYGNPETTTGGRALKFYASVRLDVRKIGQPVKLGNDAVGNTVKVKSVKNKVAPPFKEVELTLMYGKGFDQLSDLVTLASDMDIIKKAGSFYSYGDERIGQGKEKAIAYIAERPEMEQEIRDRVLNAIRGGASEQPTKPALAE
Deinococcus deserti (strain VCD115 / DSM 17065 / LMG 22923)	546414	recA	recA Deide_1p01260 Deide_3p00210	NA	Protein RecA (Recombinase A)	C1D2C5	ddr:Deide_1p01260	NCBI-ProteinID: ACO47564	cytoplasm [GO:0005737]; ATP binding [GO:0005524]; damaged DNA binding [GO:0003684]; DNA-dependent ATPase activity [GO:0008094]; single-stranded DNA binding [GO:0003697]; DNA recombination [GO:0006310]; DNA repair [GO:0006281]; SOS response [GO:0009432]	ATGGATACCGACCAGCACAAAGCCCTGCAAACCGCCATGAGCCAGATTGAAAAACAATTCGGCAAAGGCAGCATCATGAAACTCGGCGCCGACAGCAAACTCGACGTCCAGGCCATCAGCACCGGCAGCCTCAGCCTCGACGTCGCCCTCGGCGTCGGCGGCATCCCCAAAGGCCGCGTCACCGAAATCTACGGCCCCGAATCCGGCGGCAAAACCACCCTCGCCCTGAGCATCATCGCCCAGTCCCAGAAAGCCGGCGGCACCTGCGCCTTTATCGACGCCGAACACGCCCTCGACCCCGTCTACGCCCGCGCCCTGGGTGTGAACACCGATGACCTCCTGGTCTCCCAGCCCGACAACGGCGAGCAGGCCCTGGAAATCATGGAACTGCTGATCCGC…	MDTDQHKALQTAMSQIEKQFGKGSIMKLGADSKLDVQAISTGSLSLDVALGVGGIPKGRVTEIYGPESGGKTTLALSIIAQSQKAGGTCAFIDAEHALDPVYARALGVNTDDLLVSQPDNGEQALEIMELLIRSGAIDVVVVDSVAALTPRAEIEGEMGDSLPGLQARLMSQALRKLTSIVSKTGTAAIFINQVREKIGVMYGNPETTTGGKALKFYASVRLDVRKMGGKSTMVDNVAVSHSVKVKTVKNKVAPPFKEVELTLRYGHGFDAMDDLVTLATTFEVIKKAGSFYSYGDERIGQGKEKAIAFLSERPDLLADIRERVLAQMRGTPVAPLPEPALSAD
Deinococcus deserti (strain VCD115 / DSM 17065 / LMG 22923)	546414	recA	recA Deide_1p01260 Deide_3p00210	NA	Protein RecA (Recombinase A)	C1D2C5	ddr:Deide_3p00210	NCBI-ProteinID: ACO47925	cytoplasm [GO:0005737]; ATP binding [GO:0005524]; damaged DNA binding [GO:0003684]; DNA-dependent ATPase activity [GO:0008094]; single-stranded DNA binding [GO:0003697]; DNA recombination [GO:0006310]; DNA repair [GO:0006281]; SOS response [GO:0009432]	ATGGATACCGACCAGCACAAAGCTCTGCAAACCGCCATGAGCCAGATTGAAAAACAATTCGGCAAAGGCAGCATCATGAAACTCGGCGCCGATAGCAAGCTCGACGTCCAGGCCATCAGCACCGGCAGCCTCAGCCTCGACGTCGCCCTGGGCGTCGGCGGCATCCCCAAAGGCCGCGTCACTGAAATCTACGGCCCCGAATCCGGCGGCAAAACCACCCTCGCCCTGAGCATCATCGCCCAGTCCCAGAAAGCCGGCGGCACCTGCGCCTTTATCGACGCCGAACACGCCCTCGACCCCGTCTACGCCCGCGCCCTGGGTGTGAACACCGATGACCTCCTGGTCTCCCAGCCCGACAACGGCGAGCAGGCCCTGGAAATCATGGAACTGCTGATCCGC…	MDTDQHKALQTAMSQIEKQFGKGSIMKLGADSKLDVQAISTGSLSLDVALGVGGIPKGRVTEIYGPESGGKTTLALSIIAQSQKAGGTCAFIDAEHALDPVYARALGVNTDDLLVSQPDNGEQALEIMELLIRSGAIDVVVVDSVAALTPRAEIEGEMGDSLPGLQARLMSQALRKLTSIVSKTGTAAIFINQVREKIGVMYGNPETTTGGKALKFYASVRLDVRKMGGKSTMVDNVAVSHSVKVKTVKNKVAPPFKEVELTLRYGHGFDAMDDLVTLATTFEVIKKAGSFYSYGDERIGQGKEKAIAFLSERPDLLADIRERVLAQMRGTPVAPLPEPALSAD
Deinococcus grandis	57498	recA	recA DEIGR_103147	DEIGR_103147	Protein RecA (Recombinase A)	A0A100HP74	NA	NA	cytoplasm [GO:0005737]; ATP binding [GO:0005524]; damaged DNA binding [GO:0003684]; DNA-dependent ATPase activity [GO:0008094]; single-stranded DNA binding [GO:0003697]; DNA recombination [GO:0006310]; DNA repair [GO:0006281]; SOS response [GO:0009432]	NA	MSKEKDITAPTDAKERAKAIETAMSQIEKAFGKGSIMKLGAESKLDVQAVSTGSLSLDLALGVGGVPKGRITEIYGPESGGKTTLALAIVAQAQKAGGTCAFIDAEHALDPVYARALGVNTDELLVSQPDNGEQALEIMELLVRSGAVDVVVVDSVAALTPRAEIEGEMGDSLPGLQARLMSQALRKLTAILSKTGTAAIFINQVREKIGVMYGNPETTTGGRALKFYASVRLDVRKIGQPVKMGNDAIGNTVKVKTVKNKVAPPFKEVELTLMYGKGFDQLSDLVTLASDMEIIKKAGSFYSYNDERIGQGKEKAIAYIAERPEMEAEIRTRVLGAIKEGRDPLAAVPTVAE
Deinococcus gobiensis (strain DSM 21396 / JCM 16679 / CGMCC 1.7299 / I-0)	745776	recA	recA DGo_CA2833	NA	Protein RecA (Recombinase A)	H8GV85	dgo:DGo_CA2833	NCBI-ProteinID: AFD26760	cytoplasm [GO:0005737]; ATP binding [GO:0005524]; damaged DNA binding [GO:0003684]; DNA-dependent ATPase activity [GO:0008094]; single-stranded DNA binding [GO:0003697]; DNA recombination [GO:0006310]; DNA repair [GO:0006281]; SOS response [GO:0009432]	ATGAGCAAAGACGCCACCAAGGAAATCACTGCCCCCAGCGACGCCAAGGAACGCATGAAGGCCATCGAGACGGCCATGAGCCAGATCGAGAAGGCCTTCGGCAAGGGCAGCATCATGAAGCTCGGCGCCGAGAGCAAGCTCGACGTGCAGACCGTGAGCACCGGCAGCCTGAGCCTGGACCTCGCGCTGGGCGTGGGCGGCATCCCCAAGGGCCGCGTCACCGAGATCTACGGCCCCGAGTCGGGCGGCAAGACCACCCTGGCCCTGAGCATCGTCGCGCAGTCGCAGAAGGCGGGCGGCACCTGCGCCTTCATCGACGCCGAGCACGCGCTGGACCCCGTGTACGCCCGCGCCCTGGGCGTGAACACCGACGAACTGCTCGTGTCGCAGCCCGACAAC…	MSKDATKEITAPSDAKERMKAIETAMSQIEKAFGKGSIMKLGAESKLDVQTVSTGSLSLDLALGVGGIPKGRVTEIYGPESGGKTTLALSIVAQSQKAGGTCAFIDAEHALDPVYARALGVNTDELLVSQPDNGEQALEIMELLVRSGAIDVVVVDSVAALTPRAEIEGEMGDSLPGLQARLMSQALRKLTAILSKTGTAAIFINQVREKIGVMYGNPETTTGGRALKFYASVRLDVRKIGQPIKVGNDAVANTVKVKTVKNKVAAPFKEVELALVYGKGFDQLSDLVTLAADMDIIKKSGSFYSYGEERIGQGKEKAIAYISERPEMEQEIRARVLSAIRTGNAPEVPSVPALAE
Deinococcus indicus	223556	recA	recA CBQ26_11345	CBQ26_11345	Protein RecA (Recombinase A)	A0A246BKM4	NA	NA	cytoplasm [GO:0005737]; ATP binding [GO:0005524]; damaged DNA binding [GO:0003684]; DNA-dependent ATPase activity [GO:0008094]; single-stranded DNA binding [GO:0003697]; DNA recombination [GO:0006310]; DNA repair [GO:0006281]; SOS response [GO:0009432]	NA	MSKEKEITAAPTDAKERAKAIDTAMSQIEKAFGKGSIMKLGAESKLDVQTISTGSLSLDLALGVGGVPKGRVTEIYGPESGGKTTLALSIIAQSQKAGGTAAFIDAEHALDPVYARALGVNTDELLVAQPDNGEQALEIMELLVRSGAIDIVVVDSVAALTPRAEIEGEMGDSLPGLQARLMSQALRKLTGILSKTNTAAIFINQVREKIGVMYGNPETTTGGRALKFYASVRLDVRKIGQPIKVGNDAVANTVKVKTVKNKVAAPFKEVELALVYGKGFDQLSDLVTLASDMDIIKKAGSFYSYGDERIGQGKEKAIAYIAERPEMEAEIRERVLNAIRTGNAPELPTKPISE
Deinococcus marmoris	249408	recA	recA BOO71_0014293	BOO71_0014293	Protein RecA (Recombinase A)	A0A1U7NRU7	NA	NA	cytoplasm [GO:0005737]; ATP binding [GO:0005524]; damaged DNA binding [GO:0003684]; DNA-dependent ATPase activity [GO:0008094]; single-stranded DNA binding [GO:0003697]; DNA recombination [GO:0006310]; DNA repair [GO:0006281]; SOS response [GO:0009432]	NA	MSKENPKEISAAPNDSKERQKAIETAMSQIEKAFGKGSIMKLGAESKLDIQVISTGSLSLDLALGVGGIPRGRVTEIYGPEAGGKTTLALSIVAQAQKAGGTCAFIDAEHALDPVYARALGCNTDELLVSQPDNGEQALEIMELLVRSGAIDVVVVDSVAALTPRAEIEGEMGDSLPGLQARLMSQALRKLTAILSKTGTAAIFINQVREKIGVMYGNPETTTGGRALKFYSTVRLDVRKIGQPIKVGNDAVANTVKIKTVKNKVAAPFKEVELALVFGKGFDQLSDLVGLAADMDIVKKAGSFYSYGDERIGQGKEKAIAYIAERPEMEQQIRDRVMASIKSGGASEKPAPPVEQKITALAE
Deinococcus maricopensis (strain DSM 21211 / LMG 22137 / NRRL B-23946 / LB-34)	709986	recA	recA Deima_2847	NA	Protein RecA (Recombinase A)	E8UBN7	dmr:Deima_2847	NCBI-ProteinID: ADV68476	cytoplasm [GO:0005737]; ATP binding [GO:0005524]; damaged DNA binding [GO:0003684]; DNA-dependent ATPase activity [GO:0008094]; single-stranded DNA binding [GO:0003697]; DNA recombination [GO:0006310]; DNA repair [GO:0006281]; SOS response [GO:0009432]	ATGGATAACGACAAAATGAAGGCCATTCAAACCGCGATGAGCCAGATCGAGAAGCAATTCGGCAAGGGCAGCATCATGAAGCTCGGCGCCGAAAGCAAACTCGACGTGCAGGCCGTCAGCACCGGTAGCCTCTCGCTCGACCTCGCGCTCGGCGTGGGCGGCATCCCCAAGGGCCGCATCACCGAAATCTACGGCCCGGAATCCGGCGGGAAGACCACCCTCGCGCTCAGCATCATCGCGCAGTCCCAGAAGGCCGGCGGCACCTGCGCCTTCATTGACGCCGAACACGCCCTCGACCCCGTGTACGCCCGCGCGCTCGGCGTGAACACCGACGAACTGCTCGTGTCCCAGCCGGACAACGGCGAGCAGGCGCTCGAAATCATGGAACTGCTCGTCCGC…	MDNDKMKAIQTAMSQIEKQFGKGSIMKLGAESKLDVQAVSTGSLSLDLALGVGGIPKGRITEIYGPESGGKTTLALSIIAQSQKAGGTCAFIDAEHALDPVYARALGVNTDELLVSQPDNGEQALEIMELLVRSGAIDVVVVDSVAALTPRAEIEGEMGDSLPGLQARLMSQALRKLTAVLSKTGTAAIFINQVREKIGVMYGNPETTTGGRALKFYSSVRLDVRKIGQPTKVGNDAVANTVKVKTVKNKVAAPFKEVELALVYGKGFDQLSDLVTLASDMDIIKKAGSFYSYGDERIGQGKEKAIAYIAERPEMEREIRERVLNAIREGRDNATLTNAPAAEATAEA
Deinococcus murrayi	68910	recA	recA	NA	Protein RecA (Recombinase A)	E7CG23	NA	NA	cytoplasm [GO:0005737]; ATP binding [GO:0005524]; damaged DNA binding [GO:0003684]; single-stranded DNA binding [GO:0003697]; single-stranded DNA helicase activity [GO:0017116]; DNA recombination [GO:0006310]; DNA repair [GO:0006281]; SOS response [GO:0009432]	NA	MSKDNPKDFGTPSDSKERLKAIETAMTQIEKAFGKGSIMRLGAESKLDVQAVSTGSLSLDLALGVGGIPRGRITEIYGPESGGKTTLALSVIAQAQKAGGTCAFIDAEHALDPVYARSLGVNTDELLVSQPDNGEQRLEIMELLVRSGAIDVVVVDSVAALTPRAEIEGEMGDSLPGLQARLMSQALRKLTAILSKTGTAAIFINQVREKIGVMYGNPETTTGGRALKFYASVRLDVRKIGQPVKMGNDAVGNTVKVKTVKNKVAPPFKEVELTLMYGKGFDQLSDLVTLASDMDIIKKAGSFYSYGEDRLGQGKEKAIAYIAERPELEAEIRERVLSAIKEGRAGDVPGVASVPAVAE
Deinococcus proteolyticus (strain ATCC 35074 / DSM 20540 / JCM 6276 / NBRC 101906 / NCIMB 13154 / VKM Ac-1939 / CCM 2703 / MRP)	693977	recA	recA Deipr_1057	NA	Protein RecA (Recombinase A)	F0RN67	dpt:Deipr_1057	NCBI-ProteinID: ADY26209	cytoplasm [GO:0005737]; ATP binding [GO:0005524]; damaged DNA binding [GO:0003684]; DNA-dependent ATPase activity [GO:0008094]; single-stranded DNA binding [GO:0003697]; DNA recombination [GO:0006310]; DNA repair [GO:0006281]; SOS response [GO:0009432]	ATGAGCAAAACCAACCCCAAAGAAATCGCTGCCGGGCCTACCGACGCCAAAGAGCGCCAGAAAGCCATCGACACCGCCCTGAGCCAGATTGAAAAGCAGTTCGGCAAGGGCTCCATCATGAAGCTGGGCGCCGAGAGCAAGCTGGACGTGCAGACCATTTCCACCGGCTCCATGAGCCTGGACCTGGCGCTGGGTGTGGGCGGCGTGCCGCGTGGCCGCGTCACCGAGATTTACGGCCCCGAGTCGGGCGGCAAGACCACCCTGGCCCTGAGCATCATCGCGCAGGCCCAGAAGGCGGGCGGCACCGCAGCCTTTATTGACGCCGAGCACGCCCTGGACCCGGTGTACGCCCGCGCGCTGGGTGTGAACACCGACGAACTGCTGGTGTCGCAGCCCGAC…	MSKTNPKEIAAGPTDAKERQKAIDTALSQIEKQFGKGSIMKLGAESKLDVQTISTGSMSLDLALGVGGVPRGRVTEIYGPESGGKTTLALSIIAQAQKAGGTAAFIDAEHALDPVYARALGVNTDELLVSQPDNGEQALEIMELLVRSGAMDIVVVDSVAALTPKAEIEGDMGDSLPGLQARLMSQALRKLTSILSKTGTAAIFINQVREKIGVMYGNPETTTGGRALKFYSSVRLDVRKIGQPIKVGNDAVANTVKVKTVKNKVAAPFKEVELALVYGKGFDQLNDLVTLASDMDIIKKAGSFYSYGDDRIGQGKEKAMQYIAERPELEDEIRARVLNAIRAGNQTDAAPARDAEADVPASPAEEAEVEA
Deinococcus peraridilitoris (strain DSM 19664 / LMG 22246 / CIP 109416 / KR-200)	937777	recA	recA Deipe_2700	NA	Protein RecA (Recombinase A)	L0A591	dpd:Deipe_2700	NCBI-ProteinID: AFZ68165	cytoplasm [GO:0005737]; ATP binding [GO:0005524]; damaged DNA binding [GO:0003684]; DNA-dependent ATPase activity [GO:0008094]; single-stranded DNA binding [GO:0003697]; DNA recombination [GO:0006310]; DNA repair [GO:0006281]; SOS response [GO:0009432]	ATGGATAAGGAACGTTCAAAGGCCATCGAAACGGCCATGAGCCAGATCGAAAAGCAGTTCGGCAAAGGCTCGATCATGAAACTCGGTGCCGAAACCAAGCTCGACGTGCAGACCATCTCGACGGGCAGCCTGTCCCTCGACGTCGCCCTGGGCGTGGGCGGCATTCCGCGTGGCCGCATCACCGAAGTCTATGGCCCCGAATCGGGTGGCAAGACCACCCTGGCGCTCTCGATTGCTGCCCAGGCCCAGAAGGCGGGCGGCACGGCCGCCTTCATTGACGCCGAACACGCCCTCGACCCGGTGTACGCCCGCGCGCTGGGCGTCAACACCGAAGAGCTGCTGGTGAGCCAGCCGGACAACGGCGAGCAGGCGCTGGAAATCATGGAACTGCTGGTACGC…	MDKERSKAIETAMSQIEKQFGKGSIMKLGAETKLDVQTISTGSLSLDVALGVGGIPRGRITEVYGPESGGKTTLALSIAAQAQKAGGTAAFIDAEHALDPVYARALGVNTEELLVSQPDNGEQALEIMELLVRSGAIDVVVVDSVAALTPRAEIEGEMGDSLPGLQARLMSQALRKLTAVLSKTGTAAIFINQVREKIGVMYGNPETTTGGRALKFYASVRLDVRKIGQPMKSGNDAVGNTVKIKVVKNKVAPPFQEVELALIFGKGFDQLSDLVTLASDLEIIKKSGSFYSYGDERIGQGKEKATQYIGERPEMEQEIRDRVLAAIREGRNPTLISPPPQGDPVGEA
Deinococcus peraridilitoris (strain DSM 19664 / LMG 22246 / CIP 109416 / KR-200)	937777	recA	recA Deipe_2618	NA	Protein RecA (Recombinase A)	L0A2G1	dpd:Deipe_2618	NCBI-ProteinID: AFZ68083	cytoplasm [GO:0005737]; ATP binding [GO:0005524]; damaged DNA binding [GO:0003684]; DNA-dependent ATPase activity [GO:0008094]; single-stranded DNA binding [GO:0003697]; DNA recombination [GO:0006310]; DNA repair [GO:0006281]; SOS response [GO:0009432]	ATGTTATATACTAAATTCATGAGCAGCGAGAAGCGTACAGCCCTGAATGCGGCCATGAGCCAGATCGAAAAGCAGTTCGGCAAAGGCTCGATCATGATGCTCGGAGCAGAAACCAAGCTCGACCTGGAAGGCCTTCCCACCGGCAGCCTTTCGCTTGACGTTGCCCTCGGCGTTGGCGGCATTCCCAAGGGTCGCATCACCGAAATCTATGGCCCCGAATCGGGCGGCAAGACCACCCTGGCACTCAGCATCATCGCGCAGTCGCAGAAAAACGGCGGCATCTGCGCCTTCATCGACGCCGAGCACGCCCTAGACCCCCTGTACGCCCGCGCGTTGGGCGTCAACACCGACGAATTGCTGGTGAGCCAGCCGGACAACGGCGAGCAGGCGCTGGAAATC…	MLYTKFMSSEKRTALNAAMSQIEKQFGKGSIMMLGAETKLDLEGLPTGSLSLDVALGVGGIPKGRITEIYGPESGGKTTLALSIIAQSQKNGGICAFIDAEHALDPLYARALGVNTDELLVSQPDNGEQALEIMELLVRSGAIDVVVIDSVAALTPRAEIEGDMGGSLPGLHARLMSQALRKLTAILSKTGTSAIFINQVREKIGVMYGNPETTTGGRALKFYASVRLDVRKIGQPSKVGDTAVSHTVKVKTVKNKVAPPFKEVELTIVYGKGFDQLSDLVTLASDLEIVKKSGSFYSYGEARIGQGKEKAAQYIGERPELQEEIRSKVMGLIKEGRASSLLKESVTDDEQVA
Deinococcus peraridilitoris (strain DSM 19664 / LMG 22246 / CIP 109416 / KR-200)	937777	recA	Deipe_2501	NA	SOS response transcriptional repressor, RecA-mediated autopeptidase	L0A3F2	dpd:Deipe_2501	NCBI-ProteinID: AFZ67969	DNA binding [GO:0003677]	ATGAGCAGCGCCAACCCAAATGAGGTCGCCGTGTGGCTGCGTGAACTGCGGGTGCGGCTCCGGTTGCGCCAGGATCAGGTGGAGGCGCACAGCGCGACCATCGGCGAGAGCTGTCGTATTTCGCAGTCATATCTCTCGAAACTGGAACGGGGCACCAAGACGCTGAGCAGCCTCACTCCACAGAAGATGAACGCCCTGCGCCTGATTTACCGGGTCAGCCCCGAGGAATGGGCCTCTCACACCGGCCTGAGCGTTGTGACCGGGCATGGCGAAGACGACGTGGTCGGCGGGCTTGAGTTTGTGCGGGTTCCCGTGCACGCGCTGGCCGCCGCCGGGCTGCCGCTCAGCGAGGACGGATCGAGCATCATCGACACCGAGCTGGTCCCGCGCGAGGAATTC…	MSSANPNEVAVWLRELRVRLRLRQDQVEAHSATIGESCRISQSYLSKLERGTKTLSSLTPQKMNALRLIYRVSPEEWASHTGLSVVTGHGEDDVVGGLEFVRVPVHALAAAGLPLSEDGSSIIDTELVPREEFKNGMVVLEVQGESMTSSDGGLRHGDRIYVDVNDLELREGKVYVLHVQGGGILVKRVRRFDGDFWLTSDNPEFPPIRPDQVTLVGRVYYHQPRGRRL
Deinococcus puniceus	1182568	recA	recA SU48_00895	SU48_00895	Protein RecA (Recombinase A)	A0A172T6H2	dpu:SU48_00895	NCBI-ProteinID: ANE42554	cytoplasm [GO:0005737]; ATP binding [GO:0005524]; damaged DNA binding [GO:0003684]; DNA-dependent ATPase activity [GO:0008094]; single-stranded DNA binding [GO:0003697]; DNA recombination [GO:0006310]; DNA repair [GO:0006281]; SOS response [GO:0009432]	ATGAGCAAGGACAGCAACAAAGACACCGTTTTGCACCTTCCCAGCGACGCCAAAGAACGCGCCAAGGCCATCGAGAACGCCATGACCCAGATCGAGAAATCGTTCGGCAAGGGCAGCATCATGAAGCTGGGCGCGGATTCCAAGCTGGACGTGCAGACCATCAGCACGGGCAGCCTGAGCCTCGATTTGGCCCTCGGGGTGGGCGGCATTCCTCGTGGCCGCGTCACCGAAATCTACGGCCCCGAGTCGGGCGGCAAGACCACGCTGGCCCTCAGCATCTTGGCTCAGGCCCAAAAAGCGGGCGGCACCTGCGCCTTCATCGACGCCGAGCACGCCCTTGACCCCGTGTATGCCCGTGCTTTGGGCGTGAATACCGATGAACTCTTGGTGTCTCAGCCC…	MSKDSNKDTVLHLPSDAKERAKAIENAMTQIEKSFGKGSIMKLGADSKLDVQTISTGSLSLDLALGVGGIPRGRVTEIYGPESGGKTTLALSILAQAQKAGGTCAFIDAEHALDPVYARALGVNTDELLVSQPDNGEQALEIMELLVRSGAIDVVVVDSVAALTPRAEIEGDMGDSLPGLQARLMSQALRKLTAILSKTGTAAIFINQVREKIGVMYGNPETTTGGRALKFYSSVRLDVRKIGQPIKVGNDAVANTVKIKTVKNKVAAPFKEVELALVYGKGFDQIADLVGLAADMDIIKKAGSFYSYGDERIGQGKEKAIAYIAERPEMEDEIRARVMAAIKNGGVEVASVATVAAVAE
Deinococcus radiopugnans ATCC 19172	585398	recA	recA FHR04_10750	FHR04_10750	Protein RecA (Recombinase A)	A0A5C4Y5V1	NA	NA	cytoplasm [GO:0005737]; ATP binding [GO:0005524]; damaged DNA binding [GO:0003684]; DNA-dependent ATPase activity [GO:0008094]; single-stranded DNA binding [GO:0003697]; DNA recombination [GO:0006310]; DNA repair [GO:0006281]; SOS response [GO:0009432]	NA	MSKENPKEITAAPSDSKERAKAIETAMSQIEKAFGKGSIMKLGAESKLDVQVVSTGSLSLDLALGVGGIPRGRVTEIYGPESGGKTTLALSIVAQAQKAGGTCAFIDAEHALDPVYARALGCNTDELLVSQPDNGEQALEIMELLVRSGAIDVVVVDSVAALTPRAEIEGEMGDSLPGLQARLMSQALRKLTAILSKTGTAAIFINQVREKIGVMYGNPETTTGGRALKFYSSVRLDVRKIGQPIKVGNDAVANTVKVKTVKNKVAAPFKEVELALVYGKGFDQVADLVGLAADMDIIKKAGSFYSYGDERIGQGKEKAIAYIAERPAVEQEIRDRVMASIRSGGASEKAAPPAEEKIVALAE
Deinococcus radiopugnans ATCC 19172	585398	recA	recA	NA	Protein RecA (Recombinase A)	E9NZS8	NA	NA	cytoplasm [GO:0005737]; ATP binding [GO:0005524]; damaged DNA binding [GO:0003684]; DNA-dependent ATPase activity [GO:0008094]; single-stranded DNA binding [GO:0003697]; DNA recombination [GO:0006310]; DNA repair [GO:0006281]; SOS response [GO:0009432]	NA	METEQQKALQTAMMQIEKQLGKGSMMKLGAETKLEVQAIWTGSLSLDVALGVGGIPKGRVTEIYGPESGGKTTVALSVVAQAQNAGGTCAFIDAEHALFPGVARPLGVNTNELLVSQPDNGDQLLEIMDLLVHSGAIDVVVVDSVAALTPRAEMDGEMGSLPGLQARLMSQALRKLTAILSKTGTAAMLINQVRENMGVMYGKPETTTGGRALKLYASVRLDVRKMGQPTKVGNDAVAKTVKMKTVKNKVAAPLKEVELALVYGKGLDQLSDLVDLAADMDIIKKAGSFYSYGDERMGQGKEKAMAFLSERPDLLADIRERVLAQMRGTPVAPLPEPALVAE
Deinococcus radiodurans (strain ATCC 13939 / DSM 20539 / JCM 16871 / LMG 4051 / NBRC 15346 / NCIMB 9279 / R1 / VKM B-1422)	243230	recA	recA DR_2340	NA	Protein RecA (Recombinase A)	P42443	dra:DR_2340	NCBI-GeneID: 1798669	cytoplasm [GO:0005737]; ATP binding [GO:0005524]; damaged DNA binding [GO:0003684]; DNA-dependent ATPase activity [GO:0008094]; single-stranded DNA binding [GO:0003697]; DNA recombination [GO:0006310]; double-strand break repair [GO:0006302]; SOS response [GO:0009432]	ATGAGCAAGGACGCCACCAAAGAAATCTCCGCCCCCACCGACGCCAAGGAACGCAGCAAGGCCATCGAAACAGCCATGAGCCAGATCGAAAAGGCCTTCGGCAAGGGCTCGATCATGAAACTGGGCGCCGAGAGCAAACTCGACGTGCAGGTCGTCAGCACCGGCAGCCTCAGCCTTGACCTCGCACTGGGCGTGGGCGGCATTCCGCGTGGCCGCATCACCGAGATCTACGGCCCCGAGTCGGGCGGCAAGACCACCCTGGCCCTCGCCATCGTCGCGCAGGCCCAGAAAGCGGGCGGCACCTGTGCGTTTATCGACGCCGAGCACGCGCTCGACCCGGTGTACGCCCGCGCCCTGGGCGTGAACACCGACGAACTGCTGGTGTCGCAGCCCGACAAC…	MSKDATKEISAPTDAKERSKAIETAMSQIEKAFGKGSIMKLGAESKLDVQVVSTGSLSLDLALGVGGIPRGRITEIYGPESGGKTTLALAIVAQAQKAGGTCAFIDAEHALDPVYARALGVNTDELLVSQPDNGEQALEIMELLVRSGAIDVVVVDSVAALTPRAEIEGDMGDSLPGLQARLMSQALRKLTAILSKTGTAAIFINQVREKIGVMYGNPETTTGGRALKFYASVRLDVRKIGQPTKVGNDAVANTVKIKTVKNKVAAPFKEVELALVYGKGFDQLSDLVGLAADMDIIKKAGSFYSYGDERIGQGKEKTIAYIAERPEMEQEIRDRVMAAIRAGNAGEAPALAPAPAAPEAAEA
Deinococcus swuensis	1182571	recA	recA QR90_05880	QR90_05880	Protein RecA (Recombinase A)	A0A0A7KF49	dsw:QR90_05880	NCBI-ProteinID: AIZ44730	cytoplasm [GO:0005737]; ATP binding [GO:0005524]; damaged DNA binding [GO:0003684]; DNA-dependent ATPase activity [GO:0008094]; single-stranded DNA binding [GO:0003697]; DNA recombination [GO:0006310]; DNA repair [GO:0006281]; SOS response [GO:0009432]	ATGAGTAAAGAGAATCCAAAAGAAATCACCGCCGCCCCCAGCGACAGCAAGGAGCGCGCCAAGGCCATCGAGACGGCCATGAGCCAGATCGAGAAGGCCTTCGGCAAGGGCAGCATCATGAAGCTGGGCGCCGAGAGCAAGCTGGACGTGCAGGTGGTGTCCACCGGCAGCCTGAGCCTGGATCTGGCGCTGGGCGTGGGCGGCATTCCGCGCGGGCGCGTGACCGAGATCTACGGCCCCGAATCCGGCGGCAAGACCACCCTGGCCCTGAGCATCGTGGCCCAGGCCCAGAAGGCCGGCGGCACCTGCGCGTTCATCGACGCCGAGCACGCCCTCGACCCGGTGTACGCCCGCGCGCTGGGCTGCAACACCGACGAACTGCTGGTGTCTCAGCCCGAC…	MSKENPKEITAAPSDSKERAKAIETAMSQIEKAFGKGSIMKLGAESKLDVQVVSTGSLSLDLALGVGGIPRGRVTEIYGPESGGKTTLALSIVAQAQKAGGTCAFIDAEHALDPVYARALGCNTDELLVSQPDNGEQALEIMELLVRSGAIDVVVVDSVAALTPRAEIEGEMGDSLPGLQARLMSQALRKLTAILSKTGTAAIFINQVREKIGVMYGNPETTTGGRALKFYSSVRLDVRKIGQPIKVGNDAVANTVKVKTVKNKVAAPFKEVELALVYGKGFDQVADLVGLAADMDIIKKAGSFYSYGDERIGQGKEKAIAYIAERPAVEQEIRDRVMASIRSGGASEKAAPPAEEKIVALAE
Deinococcus soli Cha et al. 2016	1309411	recA	recA SY84_09505	SY84_09505	Protein RecA (Recombinase A)	A0A0F7JLT1	dch:SY84_09505	NCBI-ProteinID: AKH17246	cytoplasm [GO:0005737]; ATP binding [GO:0005524]; damaged DNA binding [GO:0003684]; DNA-dependent ATPase activity [GO:0008094]; single-stranded DNA binding [GO:0003697]; DNA recombination [GO:0006310]; DNA repair [GO:0006281]; SOS response [GO:0009432]	ATGAGCAAAGAAAAAGACATCGCCGCCACCCCCACCGACGCCAAGGAACGCGCCAAGGCCATCGAGACGGCCATGAGCCAGATCGAGAAGGCGTTCGGTAAGGGCAGCATCATGAAGCTCGGCGCCGAGAGCAAACTCGACGTGCAGGCCGTCAGCACCGGCAGCCTGAGCCTGGACCTCGCGCTGGGCGTGGGCGGCGTGCCCAAGGGCCGCATCACCGAGATCTACGGCCCGGAATCCGGCGGCAAGACCACCCTGGCTCTGAGCATCGTCGCGCAGTCCCAGAAGGCCGGCGGCACCTGCGCGTTCATTGACGCCGAGCACGCCCTGGACCCCGTGTACGCCCGCAGCCTGGGTGTGAACACCGACGAACTGCTCGTGTCGCAGCCCGACAACGGC…	MSKEKDIAATPTDAKERAKAIETAMSQIEKAFGKGSIMKLGAESKLDVQAVSTGSLSLDLALGVGGVPKGRITEIYGPESGGKTTLALSIVAQSQKAGGTCAFIDAEHALDPVYARSLGVNTDELLVSQPDNGEQALEIMELLVRSGAVDVVVVDSVAALTPRAEIEGEMGDSLPGLQARLMSQALRKLTAILSKTGTAAIFINQVREKIGVMYGNPETTTGGRALKFYSSVRLDVRKIGQPVKMGNDAIGNTVKVKTVKNKVAPPFKEVELTLMYGKGFDQLSDLVTLASDMEIIKKAGSFYSYNDERIGQGKEKAIAYIAERPDMEAEIRTRVLGAIKEGRDPLAAVPTVAE
Deinococcus geothermalis (strain DSM 11300)	319795	recA	recA Dgeo_2138	NA	Protein RecA (Recombinase A)	Q1IWF2	dge:Dgeo_2138	NCBI-ProteinID: ABF46432	cytoplasm [GO:0005737]; ATP binding [GO:0005524]; damaged DNA binding [GO:0003684]; single-stranded DNA binding [GO:0003697]; single-stranded DNA helicase activity [GO:0017116]; DNA recombination [GO:0006310]; DNA repair [GO:0006281]; SOS response [GO:0009432]	ATGAGCAAGGACAACCCCAAGGACTTCGGTACCCCCAGTGACAGCAAGGAACGCCTCAAGGCCATCGAGACGGCCATGACCCAGATCGAAAAGGCGTTTGGCAAAGGCTCGATCATGCGCCTGGGCGCCGAGAGCAAGCTGGACGTGCAGGCGGTCTCGACCGGCAGCCTCAGCCTCGACCTCGCGCTGGGCGTGGGCGGTATCCCGCGCGGGCGCATCACCGAGATCTACGGCCCCGAGTCCGGCGGCAAGACCACGCTGGCTCTCAGCGTGATCGCGCAGGCGCAGCGCGCAGGCGGGACGTGCGCCTTTATCGACGCCGAGCACGCCCTTGACCCGGTGTATGCCCGCTCCCTCGGCGTCAACACCGACGAACTCCTCGTCTCGCAGCCCGACAAT…	MSKDNPKDFGTPSDSKERLKAIETAMTQIEKAFGKGSIMRLGAESKLDVQAVSTGSLSLDLALGVGGIPRGRITEIYGPESGGKTTLALSVIAQAQRAGGTCAFIDAEHALDPVYARSLGVNTDELLVSQPDNGEQALEIMELLVRSGAIDVVVVDSVAALTPRAEIEGEMGDSLPGLQARLMSQALRKLTAILSKTGTAAIFINQVREKIGVMYGNPETTTGGRALKFYASVRLDVRKIGQPVKLGNDAVGNTVKVKTVKNKVAPPFKEVELTLLYGKGFDQLSDLVTLAADMDIIKKAGSFYSYGEERIGQGKEKAIAYIAERPELEQEIRDRVLAAIKEGRDPIAAVPETPALAE
Deinococcus geothermalis	68909	recA	recA	NA	Protein RecA (Recombinase A)	B1NEZ0	NA	NA	cytoplasm [GO:0005737]; ATP binding [GO:0005524]; damaged DNA binding [GO:0003684]; DNA-dependent ATPase activity [GO:0008094]; single-stranded DNA binding [GO:0003697]; DNA recombination [GO:0006310]; DNA repair [GO:0006281]; SOS response [GO:0009432]	NA	MSKDNPKDFGTPSDSKERLKAIETAMTQIEKAFGKGSIMRLGAESKLDVQAVSTGSLSLDLALGVGGIPRGRITEIYGPESGGKTTLALSVIAQAQRAGGTCAFIDAEHALDPVYARSLGVNTDELLVSQPDNGEQALEIMELLVRSGAIDVVVVDSVAALTPRAEIEGEMGDSLPGLQARLMSQALRKLTAILSKTGTAAIFINQVREKIGVMYGNPETTTGGRALKFYASVRLDVRKIGQPVKLGNDAVGNTVKVKTVKNKVAPPFKEVELTLLYGKGFDQLSDLVTLAADMDIIKKAGSFYSYGEERIGQGKEKAIAYIAERPELEQEIRDRVLAAIKEGRDPIAAVPETPALAE
Deinococcus ficus	317577	recA	recA DFI_08585	DFI_08585	Protein RecA (Recombinase A)	A0A221SWM7	dfc:DFI_08585	NCBI-ProteinID: ASN81049	cytoplasm [GO:0005737]; ATP binding [GO:0005524]; damaged DNA binding [GO:0003684]; DNA-dependent ATPase activity [GO:0008094]; single-stranded DNA binding [GO:0003697]; DNA recombination [GO:0006310]; DNA repair [GO:0006281]; SOS response [GO:0009432]	ATGAGCAAGAACGACCCGAAGGAAGCCGTGAGTCACGTGACGGACGGCAAGGAACGCATGAAGGCCATCGAGACGGCCATGAGTCAGATCGAGAAGCAGTTCGGCAAGGGCAGCATCATGAAGCTCGGTGCCGAAAGCAAACTCGACGTGCAGGTCGTCTCCACCGGCAGCCTCAGCCTCGACCTCGCGCTCGGCGTGGGCGGCATTCCCCGCGGCCGCATCACCGAGATCTACGGCCCGGAATCCGGCGGTAAGACCACCCTGGCCCTCGCCATCGTCGCGCAGGCCCAGAAGGCCGGCGGCACCTGCGCCTTCATCGACGCCGAACACGCCCTGGACCCCGTGTACGCCCGCGCGCTCGGCGTGAACACCGACGAACTCCTCGTCTCCCAGCCCGAC…	MSKNDPKEAVSHVTDGKERMKAIETAMSQIEKQFGKGSIMKLGAESKLDVQVVSTGSLSLDLALGVGGIPRGRITEIYGPESGGKTTLALAIVAQAQKAGGTCAFIDAEHALDPVYARALGVNTDELLVSQPDNGEQALEIMELLVRSGAIDVVVVDSVAALTPRAEIEGEMGDSLPGLQARLMSQALRKLTAILSKTGTAAIFINQVREKIGVMYGNPETTTGGRALKFYASVRLDVRKIGQPVKMGNDAVGNTVKVKTVKNKVAPPFKEVELTLMYGKGFDQLSDLVTLASDMDIVKKAGSFYSYGDERIGQGKEKAIAYIAERPEMEDEIRQKVMQAIRGGTAPEIPSNPALAE
Deinococcus wulumuqiensis	980427	recA	recA DVJ83_09425	DVJ83_09425	Protein RecA (Recombinase A)	A0A345II03	dwu:DVJ83_09425	NCBI-ProteinID: AXG99325	cytoplasm [GO:0005737]; ATP binding [GO:0005524]; damaged DNA binding [GO:0003684]; DNA-dependent ATPase activity [GO:0008094]; single-stranded DNA binding [GO:0003697]; DNA recombination [GO:0006310]; DNA repair [GO:0006281]; SOS response [GO:0009432]	ATGAGCAAGGACAACCCGAAGGAAATCACCGCCGCCCCCGCCGACGCCAAGGAGCGCCTCAAGGCCATCGAAACGGCCATGAGCCAGATCGAGAAGGCCTTCGGCAAAGGCTCGATCATGAAGCTGGGCGCCGAGAGCAAGCTCGACGTGCAGGTGGTCAGCACCGGCAGCCTCAGCCTCGACCTCGCGCTGGGCGTCGGCGGCATTCCGCGCGGCCGCGTCACCGAGATCTACGGCCCCGAGTCGGGCGGCAAGACCACCCTGGCGCTCGCCATCGTCGCGCAGGCCCAGAAGGCGGGCGGCACCTGCGCCTTTATCGACGCCGAGCACGCCCTCGACCCGGTGTATGCCCGCGCGCTGGGGGTCAACACCGACGAACTGCTTGTCTCGCAGCCCGAC…	MSKDNPKEITAAPADAKERLKAIETAMSQIEKAFGKGSIMKLGAESKLDVQVVSTGSLSLDLALGVGGIPRGRVTEIYGPESGGKTTLALAIVAQAQKAGGTCAFIDAEHALDPVYARALGVNTDELLVSQPDNGEQALEIMELLVRSGAIDVVVIDSVAALTPRAEIEGDMGDSLPGLQARLMSQALRKLTAILSKTGTAAIFINQVREKIGVMYGNPETTTGGRALKFYASVRLDVRKIGQPTKVGNDAVANTVKIKTVKNKVAAPFKEVELALVYGKGFDQLSDLVGLAADMDIIKKAGSFYSYGDERIGQGKEKTIAYIAERPEMEQEIRDRVMAAIRNGNTGEAPALAPAPAAPEAAEA
Deinococcus irradiatisoli	2202254	recA	recA DKM44_04115	DKM44_04115	Protein RecA (Recombinase A)	A0A2Z3JGB4	dez:DKM44_04115	NCBI-ProteinID: AWN22521	cytoplasm [GO:0005737]; ATP binding [GO:0005524]; damaged DNA binding [GO:0003684]; DNA-dependent ATPase activity [GO:0008094]; single-stranded DNA binding [GO:0003697]; DNA recombination [GO:0006310]; DNA repair [GO:0006281]; SOS response [GO:0009432]	ATGATCAAAGAACCCACCAAAGAAACCACTGCCGCGCCCAACAACGACAAGGAGCGCAGCAAGGCCATCGAAACGGCCATGAGCCAGATCGAGAAGCAGTTCGGCAAGGGCAGCATCGTCAAGCTGGGGGCCAACACCAAGCTCGACGTGCAGGTGATCAGCACCGGCAGCCTCAGCCTCGATCTGGCGCTGGGCGTCGGCGGCATTCCGCGCGGGCGCGTCACCGAGATCTACGGCCCCGAGTCCGGCGGTAAAACCACCCTGGCGCTGGCGATCATTGCCCAGGCCCAGAAGGTCGGCGGCACGGCGGCCTTTATCGACGCCGAGCACGCGCTCGACCCGGTGTACGCCCGCGCCCTGGGCGTCAACACCGACGAACTGCTGGTGTCGCAGCCCGAC…	MIKEPTKETTAAPNNDKERSKAIETAMSQIEKQFGKGSIVKLGANTKLDVQVISTGSLSLDLALGVGGIPRGRVTEIYGPESGGKTTLALAIIAQAQKVGGTAAFIDAEHALDPVYARALGVNTDELLVSQPDNGEQALEIMELLVRSGAVDVVVVDSVAALTPRAEIEGDMGDSLPGLQARLMSQALRKLTAILSKTGTAAIFINQVREKIGVMYGNPETTTGGRALKFYASVRLDVRKIGQPTKVGNDAVANTVKIKTVKNKVAAPFKEVELALVYGKGFDQLTDLITLAADMDIVKKAGSFYSYNEERIGQGKDKAIAYIAERPELEREIRERVTAAIKAGNVKEAVKTAPESEAVAAE
Truepera radiovictrix (strain DSM 17093 / CIP 108686 / LMG 22925 / RQ-24)	649638	recA	recA Trad_0690	NA	Protein RecA (Recombinase A)	D7CTG9	tra:Trad_0690	NCBI-ProteinID: ADI13826	cytoplasm [GO:0005737]; ATP binding [GO:0005524]; damaged DNA binding [GO:0003684]; DNA-dependent ATPase activity [GO:0008094]; single-stranded DNA binding [GO:0003697]; DNA recombination [GO:0006310]; DNA repair [GO:0006281]; SOS response [GO:0009432]	ATGTCCCAAGTAGACCCGCAACCCGACCCTCAGCGCACCGCCCTCGACCCCGCACGGCGGCGGAGCCTGGAGAGCACGCTGTCGCAGATCGAGAAGCAGTTCGGCAAGGGCGCCATCATGCGCCTCGGCGACGACCGCTCGCTACTCGACCAGGGCGTTATCCCCACCGGCTCGATGTCCGTCGACCTCGCCCTGGGCGTCGGCGGCGTCCCCAGAGGCCGCATCATCGAGATCTACGGCCCCGAGTCCGGCGGCAAAACCACCCTCTCCTTGCACGTCATCGCCGAAGCCCAGCGCCTCGGCGGCGTCGCCGCCTTTGTCGACGCCGAGCACGCGCTCGACCCCACCTACGCTAAAGCCCTGGGCGTCGACACCGACGAACTCCTCGTCTCCCAACCC…	MSQVDPQPDPQRTALDPARRRSLESTLSQIEKQFGKGAIMRLGDDRSLLDQGVIPTGSMSVDLALGVGGVPRGRIIEIYGPESGGKTTLSLHVIAEAQRLGGVAAFVDAEHALDPTYAKALGVDTDELLVSQPDTGEQALEITELLVRSGAVDVVVVDSVAALVPRAEIEGEMGDAHVGLQARLMSQALRKLTGALAKSRTTAIFINQIREKIGVMYGNPETTPGGRALKFYASVRLEVRRKGDVKSGADKVGNQVRVKVTKNKVAPPFKEAEVEILFGKGIDKLGDLITIATDLDLIQKSGSFYKYDGVTIGQGKEKAASYLLDNPHLIDALRQRVVAAVRGGAATPSLADAEPSAAQ
Truepera radiovictrix (strain DSM 17093 / CIP 108686 / LMG 22925 / RQ-24)	649638	recA	recA Trad_2149	NA	Protein RecA (Recombinase A)	D7CRT4	tra:Trad_2149	NCBI-ProteinID: ADI15262	cytoplasm [GO:0005737]; ATP binding [GO:0005524]; damaged DNA binding [GO:0003684]; DNA-dependent ATPase activity [GO:0008094]; single-stranded DNA binding [GO:0003697]; DNA recombination [GO:0006310]; DNA repair [GO:0006281]; SOS response [GO:0009432]	ATGAAGGACACCGACAATCCCTCCGCCCCCTCGGGGGCGCCACCACAGCTCGACCCCGCACGGCGGCGGAGCCTGGAGAGCACGCTGTCGCAGATCGAGAAGCAGTTCGGCAAGGGCGCCATCATGCGCCTCGGCGACGACCGCTCGCTACTCGACCAGGGCGTCATCCCCACCGGCTCGATGTCCGTCGACCTCGCCCTGGGCGTCGGCGGCGTCCCCAGAGGCCGCATCATCGAGATCTACGGCCCCGAGTCCGGCGGCAAAACCACCCTCTCCTTGCACGTCATCGCCGAAGCCCAGCGCCTGGGCGGCGTCGCCGCTTTTGTCGACGCCGAGCACGCGCTCGACCCCACCTACGCCAAAGCCCTGGGCGTCGACACCGACGAACTCCTCGTCTCC…	MKDTDNPSAPSGAPPQLDPARRRSLESTLSQIEKQFGKGAIMRLGDDRSLLDQGVIPTGSMSVDLALGVGGVPRGRIIEIYGPESGGKTTLSLHVIAEAQRLGGVAAFVDAEHALDPTYAKALGVDTDELLVSQPDTGEQALEITELLVRSGAVDVVVVDSVAALVPRAEIEGEMGDAHVGLQARLMSQALRKLTGALAKSRTTAIFINQIREKIGVMYGNPETTPGGRALKFYASVRLEVRRKGDVKSGADKVGNQVRVKVTKNKVAPPFKEAEVEILFGKGIDKLGDLITIATDLDLIQKSGSFYKYDGVTIGQGKEKAASYLLDNPHLIDALRQRVVAAVRGGAEAGDEVDALRGGA
Bacillus nealsonii	115979	recA	recA CWS01_13585	CWS01_13585	Protein RecA (Recombinase A)	A0A2N0Z0R6	NA	NA	cytoplasm [GO:0005737]; ATP binding [GO:0005524]; damaged DNA binding [GO:0003684]; DNA-dependent ATPase activity [GO:0008094]; single-stranded DNA binding [GO:0003697]; DNA recombination [GO:0006310]; DNA repair [GO:0006281]; SOS response [GO:0009432]	NA	MSDRQAALEMALKQIEKQFGKGSIMKLGEQADKVVSTIPSGSLALDAALGVGGYPRGRIIEIYGPESSGKTTVALHAIAEVQAIGGQAAFIDAEHALDPVYAQKLGVNIDELLLSQPDTGEQALEIAEALVRSGAVDILVIDSVAALVPKAEIEGEMGDSHVGLQARLMSQALRKLSGAINKSKTIAIFINQIREKVGVMFGNPEVTPGGRALKFYSTVRLEVRRAETLKQGTEMVGNKTKIKVVKNKVAPPFRVAEVDIMYGEGISKEGETIDLGSELDIVQKSGSWYSYNEERLGQGRENAKQFLKENKELRNEIQLKIREHYGLDKEVTLKNTDNDQDQDTFELID
Bacillus nealsonii AAU1	1202533	recA	recA A499_02290	A499_02290	Protein RecA (Recombinase A)	R9CB60	NA	NA	cytoplasm [GO:0005737]; ATP binding [GO:0005524]; damaged DNA binding [GO:0003684]; DNA-dependent ATPase activity [GO:0008094]; single-stranded DNA binding [GO:0003697]; DNA recombination [GO:0006310]; DNA repair [GO:0006281]; SOS response [GO:0009432]	NA	MSDRQAALEMALKQIEKQFGKGSIMKLGEQADKVISTSPSGSLALDAALGVGGYPRGRIVEIYGPESSGKTTVALHAIAEVQANGGQAAFIDAEHALDPVYAQKLGVNIDELLLSQPDTGEQALEIAEALVRSGAVDILVIDSVAALVPKAEIEGEMGDSHVGLQARLMSQALRKLSGAINKSKTIAIFINQIREKVGVMFGNPETTPGGRALKFYSSVRLEVRRAETLKQGTDMVGNKTKIKVVKNKVAPPFKVAEVDIMYGEGISKEGEIIDLGSELDIVQKSGAWYSYNDERLGQGRENAKLFLKENVEMRLEIQKKIRDHYGLDKEVPLKPENDDQEQFELID
Bacillus nealsonii AAU1	1202533	recA	A499_06310	A499_06310	SOS-response transcriptional repressors (RecA-mediated autopeptidases)	R9C6Q0	NA	NA	DNA binding [GO:0003677]	NA	MSIGKNIKKLREKHGLSQEQLASIAGVSDKAVSTWENELKTPRMGTIQKIADHFGILKSDIIEDKVTTINEPVISYGAESVEMPLLGSIAAGVPLEMIEVKERVNVPREVAQRFPNAFLLRVNGDSMNKIIPENALALIDPTLEVANGDIAAVTVNGYDATLKRVYKFQDGITLEPASYNPAHQTQFFSDKEMEYNPVSVKGKLVWYMAPLNIKF
Acinetobacter radioresistens DSM 6976 = NBRC 102413 = CIP 103788	981334	recA	recA F939_01641	F939_01641	Protein RecA (Recombinase A)	A0A0E2GMT1	NA	NA	cytoplasm [GO:0005737]; ATP binding [GO:0005524]; damaged DNA binding [GO:0003684]; DNA-dependent ATPase activity [GO:0008094]; single-stranded DNA binding [GO:0003697]; DNA recombination [GO:0006310]; DNA repair [GO:0006281]; SOS response [GO:0009432]	NA	MDENKSKALNAALSQIEKQFGKNTVMRLGDNTVQAVEAVSTGSLTLDIALGIGGLPKGRIVEIYGPESSGKTTMTLQAIAQCQKAGGTCAFIDAEHALDPQYARKLGVDIDNLLVSQPDNGEQALEIADMLVRSGAIDLIVVDSVAALTPRAEIEGEMGDSHMGLQARLMSQALRKITGNAKRSNCMVIFINQIRMKIGVMFGSPETTTGGNALKFYASVRLDIRRIGQVKEGDEIIGSETKVKVVKNKMAPPFKEALFQILYGKGVNHLGELIDLAVQQEIIQKAGAWYSYQGNKIGQGKNNVIRHLEENPELAVEVERLIREQLLTTNNAPVAEDEAEEVPDFLES
Acinetobacter radioresistens	40216	recA	recA C7E16_11895 DIC32_00085	C7E16_11895 DIC32_00085	Protein RecA (Recombinase A)	A0A0A8J9V0	arj:DOM24_05740	NCBI-ProteinID: AWV86099	cytoplasm [GO:0005737]; ATP binding [GO:0005524]; damaged DNA binding [GO:0003684]; DNA-dependent ATPase activity [GO:0008094]; single-stranded DNA binding [GO:0003697]; DNA recombination [GO:0006310]; DNA repair [GO:0006281]; SOS response [GO:0009432]	ATGGATGAGAACAAAAGCAAAGCGCTCAATGCCGCGTTAAGCCAAATTGAGAAACAGTTTGGTAAAAATACGGTAATGCGCTTGGGTGATAATACCGTGCAGGCAGTAGAAGCTGTATCAACCGGTTCTTTAACATTAGATATTGCGCTGGGTATTGGCGGTTTGCCTAAGGGCCGTATTGTTGAAATTTACGGTCCTGAGTCCTCAGGTAAAACCACTATGACATTGCAGGCAATTGCGCAGTGTCAGAAGGCTGGTGGTACTTGTGCGTTTATTGATGCAGAGCATGCACTTGACCCGCAGTATGCACGTAAACTTGGCGTAGATATTGATAACCTGCTGGTTTCCCAGCCAGATAATGGTGAACAGGCATTAGAAATTGCAGACATGCTGGTACGC…	MDENKSKALNAALSQIEKQFGKNTVMRLGDNTVQAVEAVSTGSLTLDIALGIGGLPKGRIVEIYGPESSGKTTMTLQAIAQCQKAGGTCAFIDAEHALDPQYARKLGVDIDNLLVSQPDNGEQALEIADMLVRSGAIDLIVVDSVAALTPRAEIEGEMGDSHMGLQARLMSQALRKITGNAKRSNCMVIFINQIRMKIGVMFGSPETTTGGNALKFYASVRLDIRRIGQVKEGDEIIGSETKVKVVKNKMAPPFKEALFQILYGKGVNHLGELIDLAVQQEIIQKAGAWYSYQGNKIGQGKNNVIRHLEENPELAVEVERLIREQLLTTNNAPVAEDEAEEVPDFLES
Acinetobacter radioresistens NIPH 2130	1217674	recA	recA F940_00314	F940_00314	Protein RecA (Recombinase A)	A0A3F3GP26	NA	NA	cytoplasm [GO:0005737]; ATP binding [GO:0005524]; damaged DNA binding [GO:0003684]; DNA-dependent ATPase activity [GO:0008094]; single-stranded DNA binding [GO:0003697]; DNA recombination [GO:0006310]; DNA repair [GO:0006281]; SOS response [GO:0009432]	NA	MDENKSKALNAALSQIEKQFGKNTVMRLGDNTVQAVEAVSTGSLTLDIALGIGGLPKGRIVEIYGPESSGKTTMTLQAIAQCQKAGGTCAFIDAEHALDPQYARKLGVDIDNLLVSQPDNGEQALEIADMLVRSGAIDLIVVDSVAALTPRAEIEGEMGDSHMGLQARLMSQALRKITGNAKRSNCMVIFINQIRMKIGVMFGSPETTTGGNALKFYASVRLDIRRIGQVKEGDEIIGSETKVKVVKNKMAPPFKEALFQILYGKGVNHLGELIDLAVQQEIIQKAGAWYSYQGNKIGQGKNNVIRHLEENPELAVEVERLIRELLLTTNNAPLAEDEAEEVPDFLES
Acinetobacter radioresistens	40216	recA	NA	NA	RecA (Fragment)	Q9F893	NA	NA	ATP binding [GO:0005524]; DNA-dependent ATPase activity [GO:0008094]; single-stranded DNA binding [GO:0003697]; DNA recombination [GO:0006310]; DNA repair [GO:0006281]	NA	TMTLQAIAQCQKAGGTCAFIDAEHALDPQYARKLGVDIDNLLVSQPDNGEQALEIADMLVRSGAIDLIVVDSVAALTPRAEIEGEMGDSHMGLQARLMSQALRKITGNAKRSNCMVIFINQIRMKIG
Pseudomonas putida (strain S16)	1042876	recA	recA PPS_1281	PPS_1281	Protein RecA (Recombinase A)	F8G1C9	ppt:PPS_1281	NCBI-ProteinID: AEJ11856	cytoplasm [GO:0005737]; ATP binding [GO:0005524]; damaged DNA binding [GO:0003684]; DNA-dependent ATPase activity [GO:0008094]; single-stranded DNA binding [GO:0003697]; DNA recombination [GO:0006310]; DNA repair [GO:0006281]; SOS response [GO:0009432]	ATGGACGACAACAAGAAGCGCGCCTTGGCTGCGGCCCTGGGTCAGATCGAACGCCAATTCGGCAAGGGCGCCGTCATGCGCATGGGCGACCACGAGCGCCAGGCTATCCCTGCCATCTCCACCGGCTCGCTGGGCCTGGACATCGCCCTGGGCATCGGCGGCCTGCCAAAAGGCCGTATCGTCGAGATCTACGGCCCGGAGTCGTCGGGTAAGACCACGCTGACCCTGTCGGTCATCGCCGAAGCCCAGAAAAACGGCGCCACCTGTGCCTTCGTCGACGCCGAACACGCCCTCGACCCCGAGTACGCCGGCAAGCTGGGCGTCAACGTCGACGACCTGCTGGTTTCGCAGCCGGACACCGGCGAACAGGCCCTGGAAATCACCGACATGCTGGTGCGT…	MDDNKKRALAAALGQIERQFGKGAVMRMGDHERQAIPAISTGSLGLDIALGIGGLPKGRIVEIYGPESSGKTTLTLSVIAEAQKNGATCAFVDAEHALDPEYAGKLGVNVDDLLVSQPDTGEQALEITDMLVRSNAVDVIIVDSVAALVPKAEIEGEMGDMHVGLQARLMSQALRKITGNIKNANCLVIFINQIRMKIGVMFGSPETTTGGNALKFYASVRLDIRRTGAVKEGDEVVGSETRVKIVKNKVSPPFRQAEFQILYGKGIYRNGEIIDLGVSQGLVEKSGAWYAYQGNKIGQGKANAAKYLAENPAIGAEIEKQIREKLLTAGAVAAAGKAAAAEADADDMADADAGY
Methylobacterium radiotolerans (strain ATCC 27329 / DSM 1819 / JCM 2831 / NBRC 15690 / NCIMB 10815 / 0-1)	426355	recA	recA Mrad2831_2228	NA	Protein RecA (Recombinase A)	B1LWT6	mrd:Mrad2831_2228	NCBI-ProteinID: ACB24223	cytoplasm [GO:0005737]; ATP binding [GO:0005524]; damaged DNA binding [GO:0003684]; DNA-dependent ATPase activity [GO:0008094]; single-stranded DNA binding [GO:0003697]; DNA recombination [GO:0006310]; DNA repair [GO:0006281]; SOS response [GO:0009432]	ATGGCCCAGCCCGCATTGAAAGTGGTCGACATGCCCCCGGTGGACAAGGACAAGTCCAAGGCGATCGACGCCGCCCTGTCTCAGATCGAGCGCGCCTTCGGCAAGGGCTCGATCATGCGGCTCGGCAAGAGCGACAAGGTTCAGGAGGTCGAGACCGTCTCGACCGGCTCGCTCGGCCTCGACATCGCGCTCGGCGTCGGCGGCCTGCCGCGCGGCCGCGTGATCGAGATCTACGGTCCCGAATCGTCGGGCAAGACGACGCTGGCGCTCCACACCATCGCGGAGGCCCAGAAGAAGGGCGGCGTCTGCGCCTTCGTGGATGCCGAGCACGCCCTCGACCCGGTCTATGCCCGCAAGCTTGGCGTGAACCTCGACGACCTGCTCATCTCCCAGCCCGAC…	MAQPALKVVDMPPVDKDKSKAIDAALSQIERAFGKGSIMRLGKSDKVQEVETVSTGSLGLDIALGVGGLPRGRVIEIYGPESSGKTTLALHTIAEAQKKGGVCAFVDAEHALDPVYARKLGVNLDDLLISQPDTGEQALEITDTLVRSGAIDVLVVDSVAALTPRAEIEGEMGESQPGLQARLMSQALRKLTGSISRSNCMVIFINQIRMKIGVMYGSPETTTGGNALKFYASVRLDIRRISTLKDRDEAIGNQVRVKVVKNKVAPPFKQVEFDIMFGEGVSKVGELIDLGVKAGIVEKSGAWFSYNSQRLGQGRENSKGFLRDNPKIAAEIEGSIRQNSGLVAEKILENAAPTADDLDEGEA
Methylobacterium radiotolerans	31998	recA	recA DFJ57_0421	DFJ57_0421	Protein RecA (Recombinase A)	A0A3S3DE35	NA	NA	cytoplasm [GO:0005737]; ATP binding [GO:0005524]; damaged DNA binding [GO:0003684]; DNA-dependent ATPase activity [GO:0008094]; single-stranded DNA binding [GO:0003697]; DNA recombination [GO:0006310]; DNA repair [GO:0006281]; SOS response [GO:0009432]	NA	MAQPALKVVDMPPVDKDKSKAIDAALSQIERAFGKGSIMRLGKSDKVQEVETVSTGSLGLDIALGVGGLPRGRVIEIYGPESSGKTTLALHTIAEAQKKGGVCAFVDAEHALDPVYARKLGVNLDDLLISQPDTGEQALEITDTLVRSGAIDVLVVDSVAALTPRAEIEGEMGESQPGLQARLMSQALRKLTGSISRSNCMVIFINQIRMKIGVMYGSPETTTGGNALKFYASVRLDIRRISTLKDRDEAIGNQVRVKVVKNKVAPPFKQVEFDIMFGEGVSKVGELIDLGVKAGIVEKSGAWFSYNSQRLGQGRENSKGFLRDNPKIAAEIEGSIRQNSGLVAEKILENAAPTADDLDEGEA
Methylobacterium terrae	2202827	recA	recA DK419_04125	DK419_04125	Protein RecA (Recombinase A)	A0A2U8WHT5	mtea:DK419_04125	NCBI-ProteinID: AWN45609	cytoplasm [GO:0005737]; ATP binding [GO:0005524]; damaged DNA binding [GO:0003684]; DNA-dependent ATPase activity [GO:0008094]; single-stranded DNA binding [GO:0003697]; DNA recombination [GO:0006310]; DNA repair [GO:0006281]; SOS response [GO:0009432]	ATGGCTCAGCCCCAGATGCGACTGGTGGAAAACCCGACCATGGACAAAGACAAGTCGAAGGCGATCGACGCCGCCCTCGCCCAGATCGAGCGCGCCTTCGGCAAGGGCTCGATCATGCGGCTCGGCAAGGGCGACAAGGTGCAGGAGGTCGAGGTCGTCTCGACCGGCTCCCTCGGCCTCGACATCGCGCTCGGCGTCGGCGGCCTGCCGCGCGGGCGCGTGATCGAGATCTACGGCCCGGAATCCTCCGGCAAGACGACGCTCGCCCTCCACACCATCGCCGAGGCCCAGAAGAAGGGCGGCGTCTGCGCCTTCGTGGATGCCGAGCACGCCCTCGATCCGGTCTACGCCCGCAAGCTCGGCGTCAACCTCGACGACCTGCTGATCTCCCAGCCCGAT…	MAQPQMRLVENPTMDKDKSKAIDAALAQIERAFGKGSIMRLGKGDKVQEVEVVSTGSLGLDIALGVGGLPRGRVIEIYGPESSGKTTLALHTIAEAQKKGGVCAFVDAEHALDPVYARKLGVNLDDLLISQPDTGEQALEITDTLVRSGAIDVLVVDSVAALTPRAEIEGEMGDQQPGLQARLMSQALRKLTGSISRSNCMVIFINQIRMKIGVMYGSPETTTGGNALKFYASVRLDIRRISTLKDRDQPIGNSVRVKVVKNKVAPPFKQVEFDIMFGEGVSKVGELIDLGVKAGIVEKSGAWFSYDSQRLGQGRENSKGFLRDNPDIANKIEASIRQNSGLVADKILENATPTADDLDEGTA
Methylorubrum extorquens (strain ATCC 14718 / DSM 1338 / JCM 2805 / NCIMB 9133 / AM1) (Methylobacterium extorquens)	272630	recA	recA MexAM1_META1p2721	NA	Protein RecA (Recombinase A)	C5ATG2	mea:Mex_1p2721	NCBI-ProteinID: ACS40486	cytoplasm [GO:0005737]; ATP binding [GO:0005524]; damaged DNA binding [GO:0003684]; DNA-dependent ATPase activity [GO:0008094]; peptidase activity [GO:0008233]; single-stranded DNA binding [GO:0003697]; DNA recombination [GO:0006310]; DNA repair [GO:0006281]; SOS response [GO:0009432]	ATGGCCCAGCCTGCGCTGAAGATGGTGGATTCCTCGACAATGGCAGCAGCCGACAAGGACAAGTCCAAGGCGATCGAGGCTGCGCTGACGCAGATCGAGCGGGCCTTCGGCAAAGGCTCGATCATGCGCCTCGGCAAGTCCGACAAGGTGCAGGAGGTCGAGACGATCTCCACGGGCTCGCTCGGCCTCGACATCGCGCTCGGCGTCGGCGGCCTGCCGCGTGGCCGGGTGGTCGAGATCTACGGGCCCGAATCGTCGGGCAAGACGACGCTCGCGCTCCACACGATCGCCGAAGCCCAGAAGAAGGGTGGCGTCTGCGCCTTCGTGGATGCGGAGCACGCCCTCGACCCGGTCTATGCGCGCAAGCTCGGCGTCAACCTCGACGACCTGCTGATCTCG…	MAQPALKMVDSSTMAAADKDKSKAIEAALTQIERAFGKGSIMRLGKSDKVQEVETISTGSLGLDIALGVGGLPRGRVVEIYGPESSGKTTLALHTIAEAQKKGGVCAFVDAEHALDPVYARKLGVNLDDLLISQPDTGEQALEITDTLVRSGAIDVLVVDSVAALTPRAEIEGEMGESQPGLQARLMSQALRKLTGSISRSNCMVIFINQIRMKIGVMYGSPETTTGGNALKFYASVRLDIRRVSTLKDRDEAIGNSVRVKVVKNKVAPPFKQVEFDIMFGEGVSKVGELIDLGVKAGIVEKSGAWFSYDSQRLGQGRENSKGFLRDNPDIANKIEASIRQNSGLVADRILETAKPTADDLDEGEA
Methylorubrum extorquens (strain PA1) (Methylobacterium extorquens)	419610	recA	recA Mext_2601	NA	Protein RecA (Recombinase A)	A9W5Y7	mex:Mext_2601	NCBI-ProteinID: ABY30993	cytoplasm [GO:0005737]; ATP binding [GO:0005524]; damaged DNA binding [GO:0003684]; DNA-dependent ATPase activity [GO:0008094]; single-stranded DNA binding [GO:0003697]; DNA recombination [GO:0006310]; DNA repair [GO:0006281]; SOS response [GO:0009432]	ATGGCCCAGCCTGCGCTGAAGATGGTGGATTCCTCGACAATGGCAGCAGCCGACAAGGACAAGTCCAAGGCGATCGAGGCTGCGCTGACGCAGATCGAGCGGGCCTTCGGCAAAGGCTCGATCATGCGCCTCGGCAAGTCCGACAAGGTGCAGGAGGTCGAGACCATCTCCACGGGCTCGCTCGGCCTCGATATCGCGCTCGGCGTCGGCGGCCTGCCGCGCGGCCGGGTGGTCGAGATCTACGGGCCCGAATCGTCGGGCAAGACGACGCTCGCGCTCCACACGATCGCCGAGGCCCAGAAGAAGGGCGGCGTCTGCGCCTTCGTGGATGCGGAGCACGCCCTCGACCCGGTCTATGCGCGCAAGCTCGGCGTCAACCTCGACGACCTGCTGATCTCG…	MAQPALKMVDSSTMAAADKDKSKAIEAALTQIERAFGKGSIMRLGKSDKVQEVETISTGSLGLDIALGVGGLPRGRVVEIYGPESSGKTTLALHTIAEAQKKGGVCAFVDAEHALDPVYARKLGVNLDDLLISQPDTGEQALEITDTLVRSGAIDVLVVDSVAALTPRAEIEGEMGESQPGLQARLMSQALRKLTGSISRSNCMVIFINQIRMKIGVMYGSPETTTGGNALKFYASVRLDIRRVSTLKDRDEAIGNSVRVKVVKNKVAPPFKQVEFDIMFGEGVSKVGELIDLGVKAGIVEKSGAWFSYDSQRLGQGRENSKGFLRDNPDIANKIEASIRQNSGLVADRILETAKPTADDLDEGEA
Methylorubrum extorquens (strain CM4 / NCIMB 13688) (Methylobacterium extorquens)	440085	recA	recA Mchl_2824	NA	Protein RecA (Recombinase A)	B7KPS7	mch:Mchl_2824	NCBI-ProteinID: ACK83663	cytoplasm [GO:0005737]; ATP binding [GO:0005524]; damaged DNA binding [GO:0003684]; DNA-dependent ATPase activity [GO:0008094]; single-stranded DNA binding [GO:0003697]; DNA recombination [GO:0006310]; DNA repair [GO:0006281]; SOS response [GO:0009432]	ATGGCCCAGCCTGCGCTGAAGATGGTGGATTCCTCGACAATGGCAGCAGCCGACAAGGACAAGTCCAAGGCGATCGAGGCTGCGCTGACGCAGATCGAGCGGGCCTTCGGCAAAGGCTCGATCATGCGCCTCGGCAAGTCCGACAAGGTGCAGGAGGTCGAGACTATCTCCACGGGCTCGCTCGGCCTCGATATCGCGCTCGGCGTCGGCGGCCTGCCGCGCGGCCGGGTGGTCGAGATCTACGGGCCCGAATCGTCGGGTAAGACGACGCTCGCGCTCCACACGATCGCCGAGGCCCAGAAGAAGGGTGGCGTCTGTGCCTTCGTGGATGCGGAGCACGCCCTCGACCCGGTCTATGCGCGCAAGCTCGGCGTCAACCTCGACGACCTGCTGATCTCG…	MAQPALKMVDSSTMAAADKDKSKAIEAALTQIERAFGKGSIMRLGKSDKVQEVETISTGSLGLDIALGVGGLPRGRVVEIYGPESSGKTTLALHTIAEAQKKGGVCAFVDAEHALDPVYARKLGVNLDDLLISQPDTGEQALEITDTLVRSGAIDVLVVDSVAALTPRAEIEGEMGESQPGLQARLMSQALRKLTGSISRSNCMVIFINQIRMKIGVMYGSPETTTGGNALKFYASVRLDIRRVSTLKDRDEAIGNSVRVKVVKNKVAPPFKQVEFDIMFGEGVSKVGELIDLGVKAGIVEKSGAWFSYDSQRLGQGRENSKGFLRDNPDIANKIEASIRQNSGLVADRILETAKPTADDLDEGEA
Methylorubrum extorquens (strain DSM 6343 / CIP 106787 / DM4) (Methylobacterium extorquens)	661410	recA	recA METD_I3334	METD_I3334	Protein RecA (Recombinase A)	C7C774	mdi:METDI3334	NCBI-ProteinID: CAX24983	cytoplasm [GO:0005737]; ATP binding [GO:0005524]; damaged DNA binding [GO:0003684]; DNA-dependent ATPase activity [GO:0008094]; single-stranded DNA binding [GO:0003697]; DNA recombination [GO:0006310]; DNA repair [GO:0006281]; SOS response [GO:0009432]	ATGGCCCAGCCTGCGCTGAAGATGGTGGATTCCTCGACAATGGCAGCAGCCGACAAGGACAAGTCCAAGGCGATCGAGGCTGCGCTGACGCAGATCGAGCGGGCCTTCGGCAAAGGCTCGATTATGCGCCTCGGCAAGTCCGACAAGGTGCAGGAGGTCGAGACGATCTCCACGGGCTCGCTCGGCCTCGATATCGCGCTCGGCGTCGGCGGCCTGCCGCGCGGCCGGGTGGTCGAGATCTACGGGCCCGAATCGTCGGGTAAGACGACGCTCGCGCTCCACACGATCGCCGAGGCCCAGAAGAAGGGCGGCGTCTGCGCCTTCGTGGATGCGGAGCACGCCCTCGACCCGGTCTATGCGCGCAAGCTGGGCGTCAACCTCGACGACCTGCTGATCTCG…	MAAADKDKSKAIEAALTQIERAFGKGSIMRLGKSDKVQEVETISTGSLGLDIALGVGGLPRGRVVEIYGPESSGKTTLALHTIAEAQKKGGVCAFVDAEHALDPVYARKLGVNLDDLLISQPDTGEQALEITDTLVRSGAIDVLVVDSVAALTPRAEIEGEMGESQPGLQARLMSQALRKLTGSISRSNCMVIFINQIRMKIGVMYGSPETTTGGNALKFYASVRLDIRRVSTLKDRDEAIGNSVRVKVVKNKVAPPFKQVEFDIMFGEGVSKVGELIDLGVKAGIVEKSGAWFSYDSQRLGQGRENSKGFLRDNPDIANKIEASIRQNSGLVADRILETAKPTADDLDEGEA
Methylorubrum extorquens DSM 13060	882800	recA	recA MetexDRAFT_4384	MetexDRAFT_4384	Protein RecA (Recombinase A)	H1KP21	NA	NA	cytoplasm [GO:0005737]; ATP binding [GO:0005524]; damaged DNA binding [GO:0003684]; DNA-dependent ATPase activity [GO:0008094]; single-stranded DNA binding [GO:0003697]; DNA recombination [GO:0006310]; DNA repair [GO:0006281]; SOS response [GO:0009432]	NA	MAQPALKMVDSSTMAAADKDKSKAIEAALTQIERAFGKGSIMRLGKSDKVQEVETISTGSLGLDIALGVGGLPRGRVVEIYGPESSGKTTLALHTIAEAQKKGGVCAFVDAEHALDPVYARKLGVNLDDLLISQPDTGEQALEITDTLVRSGAIDVLVVDSVAALTPRAEIEGEMGESQPGLQARLMSQALRKLTGSISRSNCMVIFINQIRMKIGVMYGSPETTTGGNALKFYASVRLDIRRVSTLKDRDEAIGNSVRVKVVKNKVAPPFKQVEFDIMFGEGVSKVGELIDLGVKAGIVEKSGAWFSYDSQRLGQGRENSKGFLRDNPDIANKIEASIRQNSGLVADRILETAKPTADDLDEGEA
Methylorubrum extorquens (Methylobacterium dichloromethanicum) (Methylobacterium extorquens)	408	recA	recA BK022_19790 BV511_20745 MEX01_30480 TK0001_3285	BK022_19790 BV511_20745 MEX01_30480 TK0001_3285	Protein RecA (Recombinase A)	A0A1S1P431	NA	NA	cytoplasm [GO:0005737]; ATP binding [GO:0005524]; damaged DNA binding [GO:0003684]; DNA-dependent ATPase activity [GO:0008094]; single-stranded DNA binding [GO:0003697]; DNA recombination [GO:0006310]; DNA repair [GO:0006281]; SOS response [GO:0009432]	NA	MAQPALKMVDSSTMAAADKDKSKAIEAALTQIERAFGKGSIMRLGKSDKVQEVETISTGSLGLDIALGVGGLPRGRVVEIYGPESSGKTTLALHTIAEAQKKGGVCAFVDAEHALDPVYARKLGVNLDDLLISQPDTGEQALEITDTLVRSGAIDVLVVDSVAALTPRAEIEGEMGESQPGLQARLMSQALRKLTGSISRSNCMVIFINQIRMKIGVMYGSPETTTGGNALKFYASVRLDIRRVSTLKDRDEAIGNSVRVKVVKNKVAPPFKQVEFDIMFGEGVSKVGELIDLGVKAGIVEKSGAWFSYDSQRLGQGRENSKGFLRDNPDIANKIEASIRQNSGLVADRILETAKPTADDLDEGEA
Methylorubrum extorquens (Methylobacterium dichloromethanicum) (Methylobacterium extorquens)	408	recA	TK0001_1349	TK0001_1349	RecA-superfamily ATPase implicated in signal transduction (EC 2.7.11.1)	A0A2N9AKQ6	NA	NA	ATP binding [GO:0005524]; transferase activity [GO:0016740]	NA	MASESASPPQDTPKGTPKDASKSAPALAKVATGIDGFDTITFGGLPKGRPSLVCGAAGCGKTLFATTFLVNGATRFGEPGVFMSFEERAEDLVANVASLGYDLDGLVAQGKLAIDHVRVERSEIEETGEYDLEGLFIRLGFAVDSIGAKRIVLDTIETLFAGFSDETVLRAELRRLFGWIKDRGLTAIITGERGDGQLTRQGMEEYVSDCVVLLDNRVEDQITTRRLRVVKYRGSAHGTNEYPFLIDAEGISVLPVTAADLDYTIAEGVASTGIPGLDAMLEPGGFHRGTSILVSGESGTGKTMITSSMIAAACARGERCMSFVFEESGDQIIRNARSIGLDLARHVEAGLLRFEAARPSLYGLEMHLARMHRDIDRFAPTVVVVDPLSALRGPPAELQ…
Methylorubrum extorquens (strain ATCC 14718 / DSM 1338 / JCM 2805 / NCIMB 9133 / AM1) (Methylobacterium extorquens)	272630	recA	MexAM1_META1p4499	NA	RecA-superfamily ATPase implicated in signal transduction (EC 2.7.11.1)	C5AQ70	mea:Mex_1p4499	NCBI-ProteinID: ACS42130	ATP binding [GO:0005524]; transferase activity [GO:0016740]	TTGGCGTCTGAATCCGCGAGCCCGCCCGAAGGCACCCCCAAGGACGCTTCGAAGAGCGCTCCCGCGCTGGCGAAGGTCGCCACCGGCATCGACGGCTTCGATACCATCACCTTCGGCGGCCTGCCGAAAGGGCGGCCCTCGCTGGTCTGCGGCGCGGCCGGCTGCGGCAAGACGCTGTTCGCCACCACCTTCCTCGTCAACGGCGCGACCCGCTTCGGCGAGCCCGGGGTGTTCATGAGCTTCGAGGAGCGCGCCGAGGATCTCGTCGCCAACGTCGCCTCCCTTGGCTACGACCTCGACGGGCTGGTGGCGCAGGGCAAGCTCGCCATCGACCACGTCCGGGTGGAGCGCAGCGAGATCGAGGAGACCGGCGAGTACGACCTCGAAGGCCTGTTCATC…	MASESASPPEGTPKDASKSAPALAKVATGIDGFDTITFGGLPKGRPSLVCGAAGCGKTLFATTFLVNGATRFGEPGVFMSFEERAEDLVANVASLGYDLDGLVAQGKLAIDHVRVERSEIEETGEYDLEGLFIRLGFAVDSIGAKRIVLDTIETLFAGFSDETVLRAELRRLFGWIKDRGLTAIITGERGDGQLTRQGMEEYVSDCVVLLDNRVEDQITTRRLRVVKYRGSAHGTNEYPFLIDAEGISVLPVTAADLDYTIAEGVASTGIPGLDAMLEPGGFHRGTSILVSGESGTGKTMITSSMIAAACARGERCMSFVFEESGDQIIRNARSIGLDLARHVEAGLLRFEAARPSLYGLEMHLARMHRDIDRFAPTVVVVDPLSALRGPPAELQATML…
Methylorubrum extorquens (strain DSM 6343 / CIP 106787 / DM4) (Methylobacterium extorquens)	661410	recA	METD_I5104	METD_I5104	RecA-superfamily ATPase implicated in signal transduction (EC 2.7.11.1)	C7CKE9	mdi:METDI5104	NCBI-ProteinID: CAX26719	ATP binding [GO:0005524]; transferase activity [GO:0016740]	TTGGCGTCTGAATCCGCGAGCCCGCCCGAAGGCACTTCCAAGGACGCTTCGAAGAGCGCTCCCGCGCTCGCGAAGGTCGCCACCGGCATCGACGGCTTCGATACCATCACCTTCGGCGGCCTGCCGAAGGGGCGGCCCTCGCTGGTTTGCGGCGCGGCCGGCTGCGGCAAGACGTTGTTCGCCACCACCTTCCTCGTCAACGGCGCGACCCGCTTCGGCGAGCCCGGCGTGTTCATGAGCTTCGAGGAGCGCGCCGAGGATCTCGTCGCCAACGTCGCCTCCCTCGGCTACGACCTCGACGGGCTGGTGGCGCAGGGCAAGCTCGCCATCGACCACGTCCGGGTGGAGCGCAGCGAGATCGAGGAGACCGGCGAGTACGACCTCGAAGGCCTGTTCATC…	MASESASPPEGTSKDASKSAPALAKVATGIDGFDTITFGGLPKGRPSLVCGAAGCGKTLFATTFLVNGATRFGEPGVFMSFEERAEDLVANVASLGYDLDGLVAQGKLAIDHVRVERSEIEETGEYDLEGLFIRLGFAVDSIGAKRIVLDTIETLFAGFSDETVLRAELRRLFGWIKDRGLTAIITGERGDGQLTRQGMEEYVSDCVVLLDNRVEDQITTRRLRVVKYRGSAHGTNEYPFLIDAEGISVLPVTAADLDYTIAEGVASTGIPGLDAMLEPGGFHRGTSILVSGESGTGKTMITSSMIAAACARGERCMSFVFEESGDQIIRNARSIGLDLARHVEAGLLRFEAARPSLYGLEMHLARMHRDIDRFAPTVVVVDPLSALRGPPAELQATML…
Methylorubrum extorquens (Methylobacterium dichloromethanicum) (Methylobacterium extorquens)	408	recA	TK0001_3698	TK0001_3698	RecA-family ATPase-like protein	A0A2N9ASZ4	NA	NA	NA	NA	MSEPAYSIERLRSRSSGLPRSRSDASRHIEDEDGRFAPPADDIVGPAAAAAVQITATPFEWCDPSRIPPREWLYGHHLIRKYVSATVSPGGVGKSSLALAEALAMVSGKSLLGEPPTDPLRVWYWNGEDPTDELQRRVMAIALHYGLTPADLGGRLYIDSGRDTEIVIARQTRDGVTVAMPVVEAVKATIRKNRIDALVVDPFVSSHQVSENDNGAIDRVAKTWGRIAGATNCAIELVHHSRKTNGAEVTVEDSRGGGSLVSATRSTRTLNVMTKEEAEKAGVERRRSYFRVDSGKGNLTAPPEGSQWFKIISVPLPNGGSLRGVPLEGDSVGVVTSWKWPDAMASVTVSHLREAQRLIGKSGEWRASAQSPQWAGIAIGQAMGLDPFDPKDRVTIKVA…
Psychrobacter arcticus (strain DSM 17307 / 273-4)	259536	recA	recA Psyc_1732	NA	Protein RecA (Recombinase A)	Q4FQX8	par:Psyc_1732	NCBI-ProteinID: AAZ19580	cytoplasm [GO:0005737]; ATP binding [GO:0005524]; damaged DNA binding [GO:0003684]; DNA-dependent ATPase activity [GO:0008094]; single-stranded DNA binding [GO:0003697]; DNA recombination [GO:0006310]; DNA repair [GO:0006281]; SOS response [GO:0009432]	ATGGACGACAATAAAGCCAAAGCCCTTAAAGCTGCGCTCGCTCAAATCGAAAAGCAATTTGGTAAAAATACCATCATGCATTTGGGTGATGACTCAGCAGCACTTGATGTCGATGTGGTCTCTACTGGCTCATTAGGTTTAGATATTGCTCTAGGGATTGGTGGTCTGCCAAAAGGTCGTATCGTTGAAATTTACGGCCCTGAAAGCTCAGGTAAAACGACGATGACCTTACAGGCGATTGCAGAGTGCCAAAAGCAAGGCGGTGTTTGTGCCTTTATCGATGCTGAGCACGCACTAGATCCAGTATATGCACGCAAGCTTGGCGTCAATACGGATGATTTACTACTCTCACAGCCTGATAATGGAGAGCAAGCGCTTGAAATTACTGATATGTTGGTA…	MDDNKAKALKAALAQIEKQFGKNTIMHLGDDSAALDVDVVSTGSLGLDIALGIGGLPKGRIVEIYGPESSGKTTMTLQAIAECQKQGGVCAFIDAEHALDPVYARKLGVNTDDLLLSQPDNGEQALEITDMLVRSGAIDMIVIDSVAALTPRAEIEGEMGDSHMGLQARLMSQALRKITGNAKRSNCMVLFINQIRMKIGVMFGSPETTTGGNALKFYASVRMDIRRIGAVKNGDEIIGNQTRVKVIKNKMAPPFRQAEFEITYGEGTNHLAEVIDLGVEIGAVGKAGSWYSYGDEKIGQGKANSVLFLKENPAIAEEIEAKIRAEKLGVKDDSKAAVVAETNEELASEPVQ
Psychrobacter cryohalolentis (strain K5)	335284	recA	recA Pcryo_2014	NA	Protein RecA (Recombinase A)	Q1Q962	pcr:Pcryo_2014	NCBI-ProteinID: ABE75791	cytoplasm [GO:0005737]; ATP binding [GO:0005524]; damaged DNA binding [GO:0003684]; DNA-dependent ATPase activity [GO:0008094]; single-stranded DNA binding [GO:0003697]; DNA recombination [GO:0006310]; DNA repair [GO:0006281]; SOS response [GO:0009432]	ATGGACGACAATAAAGCCAAAGCACTTAAAGCTGCACTAGCTCAAATCGAAAAGCAGTTTGGTAAAAATACTATCATGCATTTGGGTGACAACTCAGCAACGCTTGATGTCGACGTGGTATCGACTGGTTCATTAGGTTTAGATATTGCACTCGGGATTGGCGGTTTGCCAAAAGGTCGCATCGTTGAAATTTATGGCCCTGAAAGCTCAGGTAAAACGACTATGACATTGCAGGCAATTGCAGCGTGCCAGAAACAGGGCGGCGTTTGTGCCTTTATCGATGCTGAACATGCCTTAGACCCTGTATATGCCCGCAAGCTTGGTGTGAATACGGATGACTTGCTACTTTCACAGCCTGATAATGGTGAACAAGCACTTGAAATTACCGATATGTTAGTA…	MDDNKAKALKAALAQIEKQFGKNTIMHLGDNSATLDVDVVSTGSLGLDIALGIGGLPKGRIVEIYGPESSGKTTMTLQAIAACQKQGGVCAFIDAEHALDPVYARKLGVNTDDLLLSQPDNGEQALEITDMLVRSGAIDMIVIDSVAALTPRAEIEGEMGDSHMGLQARLMSQALRKITGNAKRSNCMVLFINQIRMKIGVMFGSPETTTGGNALKFYASVRMDIRRIGAVKNGDEIIGNQTRVKVIKNKMAPPFRQAEFEITYGEGTNHLAEVIDLGVEIGAVGKAGSWYSYGDEKIGQGKANSVLFLKENPAIAEEIEAKIRAEKLGTKDDSKVATVDKANEEQAAEPVQ
Hymenobacter actinosclerus	82805	recA	recA SAMN04487998_2796	SAMN04487998_2796	Protein RecA (Recombinase A)	A0A1I0H9Y8	NA	NA	cytoplasm [GO:0005737]; ATP binding [GO:0005524]; damaged DNA binding [GO:0003684]; DNA-dependent ATPase activity [GO:0008094]; single-stranded DNA binding [GO:0003697]; DNA recombination [GO:0006310]; DNA repair [GO:0006281]; SOS response [GO:0009432]	NA	MALNSNKAEKADKAEKADKADSKDLTPQQQKLKALALTLEKLDKNYGKGTVMKLDDSKVQDVEVISTGSLGLDIALGVGGLPKGRVVEIYGPESSGKTTLTMHCIAEAQKKGGIAAFIDAEHAFDPVYARKLGINTADLLIAQPDNGEQALEIADQLISSGAIDIIVIDSVAALVPKGELEGDMGDSKVGLHARLMSQALRKLTGTINKTGCCCIFINQLREKIGVMFGSPETTTGGNALKFYASVRLDIRRIGQIKEDKDNITGNRTKVKVAKNKVAPPFKVIEFDIIYGEGISKVGEILDLGVDMGIIAKSGSWFSYDGNRLGQGREGVKTILQDNPELADKIEAQIRAKVKGNPEEALAALDEDRTVDAEETLEPVEAEDEA
Chroococcidiopsis thermalis (strain PCC 7203)	251229	recA	recA Chro_1730	Chro_1730	Protein RecA (Recombinase A)	K9TWN4	cthe:Chro_1730	NCBI-ProteinID: AFY87247	cytoplasm [GO:0005737]; ATP binding [GO:0005524]; damaged DNA binding [GO:0003684]; DNA-dependent ATPase activity [GO:0008094]; single-stranded DNA binding [GO:0003697]; DNA recombination [GO:0006310]; DNA repair [GO:0006281]; SOS response [GO:0009432]	ATGGCTATTAACAATGATGTTGCTGGCAAGCAAAAAGCCCTGAATCTAGTCCTGAATCAAATCGAACGCAATTTCGGCAAAGGGGCGATCGTGCGCTTGGGAGATGCGACCCGAATGCGCGTGGAAACTATCTCTAGCGGTTCGTTGACGCTCGACTTAGCTCTAGGCGGCGGTTTACCCAAAGGGCGGGTAATTGAAATCTACGGTCCAGAGAGTTCTGGTAAAACGACAGTAGCACTCCACGCGATCGCGGAAGTCCAAAAAGCAGGTGGAATTGCTGCCTTTGTGGACGCAGAACACGCCCTCGATCCAACTTATGCAGCGGCTTTGGGTGTAGATATTGAGAATCTCCTCGTCTCCCAGCCAGACACGGGCGAAGCTGGTCTAGAGATTGTCGAT…	MAINNDVAGKQKALNLVLNQIERNFGKGAIVRLGDATRMRVETISSGSLTLDLALGGGLPKGRVIEIYGPESSGKTTVALHAIAEVQKAGGIAAFVDAEHALDPTYAAALGVDIENLLVSQPDTGEAGLEIVDQLVRSAAVDIVIVDSVAALVPRAEIEGEMGDTHVGLQARLMSQALRKITGNIGKSGCTVIFLNQLRQKIGVTYGNPETTTGGNALKFYASVRLDIRRIQTLKKGTEEFGNRVKVKVAKNKVAPPFRIAEFDIIFGKGISTLGCMVDIAEETGVIVRKGAWYSYKGENIAQGRDNTIKYLEENTEVAQEIQKLVREKLDMGAVVSANSVKAHEEDEDEDTDMSDDE
Arthrospira platensis (strain NIES-39 / IAM M-135) (Spirulina platensis)	696747	recA	recA NIES39_D04210	NIES39_D04210	Protein RecA (Recombinase A)	D4ZN39	arp:NIES39_D04210	NCBI-ProteinID: BAI89839	cytoplasm [GO:0005737]; ATP binding [GO:0005524]; damaged DNA binding [GO:0003684]; DNA-dependent ATPase activity [GO:0008094]; single-stranded DNA binding [GO:0003697]; DNA recombination [GO:0006310]; DNA repair [GO:0006281]; SOS response [GO:0009432]	ATGGCCAGCAAAACCGAGAATTCCGAAAAGCAGAAAGCCCTAAATTCAGTCCTTAACCAAATCGAAAAGAGTTTTGGTAAGGGGTCTATTGTCCGCCTAGGAGACTCCGCCCGTATGAAGGTGGAAACTATCTCCAGTGGCGCATTAACCTTGGATTTGGCCCTTGGTGGTGGTTTGCCGAGGGGAAGGGTGATTGAAATTTATGGCCCAGAAAGTTCCGGTAAAACTACTTTGGCTCTCCATGCGATCGCCGAAATCCAAAAAACTGGCGGAATAGCAGCTTTTGTGGACGCTGAACACGCCCTCGACCCTACCTATGCAGCCGCCCTGGGAGTAGATATTGAAAACCTCCTAGTTTCCCAACCTGACACCGGGGAAATGGCTTTAGAAATAGTAGAT…	MASKTENSEKQKALNSVLNQIEKSFGKGSIVRLGDSARMKVETISSGALTLDLALGGGLPRGRVIEIYGPESSGKTTLALHAIAEIQKTGGIAAFVDAEHALDPTYAAALGVDIENLLVSQPDTGEMALEIVDQLVRSVAVDIVVVDSVAALVPRAEIEGDMGDSHMGLQARLMSQALRKITGNIGKSGCTVIFLNQLRQKIGIVYGNPETTTGGNALKFYASVRLDIRRTQTLKKGSDEYGIRAKVKVAKNKVAPPFRIAEFDIIFGQGISTIGCLIDLAEETGVIKRKGAWYSYNNENIGQGRDRTITYMQENPAFTEEIDKRVRAALAGGAVVSATSVVKLDDNPDTDDHDVEDIDENTDEE
Arthrospira platensis C1	459495	recA	recA SPLC1_S040930	SPLC1_S040930	Protein RecA (Recombinase A)	K1WE90	NA	NA	cytoplasm [GO:0005737]; ATP binding [GO:0005524]; damaged DNA binding [GO:0003684]; DNA-dependent ATPase activity [GO:0008094]; single-stranded DNA binding [GO:0003697]; DNA recombination [GO:0006310]; DNA repair [GO:0006281]; SOS response [GO:0009432]	NA	MASKTETSEKQKALNSVLNQIEKSFGKGSIVRLGDSARMKVETISSGALTLDLALGGGLPRGRVIEIYGPESSGKTTLALHAIAEIQKTGGIAAFVDAEHALDPTYAAALGVDIENLLVSQPDTGEMALEIVDQLVRSVAVDIVVVDSVAALVPRAEIEGDMGDSHMGLQARLMSQALRKITGNIGKSGCTVIFLNQLRQKIGIVYGNPETTTGGNALKFYASVRLDIRRTQTLKKGSDEYGIRAKVKVAKNKVAPPFRIAEFDIIFGQGISTIGCLIDLAEETGVIKRKGSWYSYNNDNIGQGRDRTITYMEENPEFTKKIDDEVRAALAGGAVVSATSVVKLDDNDVETDDHDLEDVDDNTDEE
Arthrospira platensis (Spirulina platensis)	118562	recA	recA	NA	Protein RecA (Recombinase A)	P48293	NA	NA	cytoplasm [GO:0005737]; ATP binding [GO:0005524]; damaged DNA binding [GO:0003684]; DNA-dependent ATPase activity [GO:0008094]; single-stranded DNA binding [GO:0003697]; DNA recombination [GO:0006310]; DNA repair [GO:0006281]; SOS response [GO:0009432]	NA	MASKTENSEKQKALNSVLNQIEKSFGKGSIVRLGDSARMKVETISSGALTLDLALGGGLPRGRVIEIYGPESSGKTTLALHAIAEIQKTGGIAAFVDAEHALDPTYAAALGVDIENLLVSQPDTGEMALEIVDQLVRSVAVDIVVVDSVAALVPRAEIEGDMGDSHMGLQARLMSQALRKITGNIGKSGCTVIFLNQLRQKIGIVYGNPETTTGGNALKFYASVRLDIRRTQTLKKGSDEYGIRAKVKVAKNKVAPPFRIAEFDIIFGQGISTIGCLIDLAEETGVIKRKGAWYSYNNENIGQGRDRTITYMQENPAFTEEIDKRVRAALAGGAVVSATSVVKLDDNPDTDDHDVEDIDENTDEE
Arthrospira platensis D0930	2231204	recA	recA	NA	Protein RecA (Recombinase A) (Fragment)	A0A5B8AFC7	NA	NA	ATP binding [GO:0005524]; DNA-dependent ATPase activity [GO:0008094]; single-stranded DNA binding [GO:0003697]; DNA recombination [GO:0006310]; DNA repair [GO:0006281]; SOS response [GO:0009432]	NA	MDLALGGGLPRGRVIEIYGPESSGKTTLALHAIAEIQKTGGIAAFVDAEHALDPTYAAALGVDIENLLVSQPDTGEMALEIVDQLVRSVAVDIVVVDSVAALVPRAEIEGDMGDSHMGLQARLMSQALRKITGNIGKSGCTVIFLNQLRQKIGIVYGNPETTTGGNALKFYASVRLDIRRTQTLKKGSDEYGIRAKVKVAKNKVAPPFRIAEFDIIFGQGISTIGCLIDLAEETGVIKR
Arthrospira platensis PCC 7345	129975	recA	recA	NA	Protein RecA (Recombinase A)	A0A3G2BBR9	NA	NA	ATP binding [GO:0005524]; DNA-dependent ATPase activity [GO:0008094]; single-stranded DNA binding [GO:0003697]; DNA recombination [GO:0006310]; DNA repair [GO:0006281]; SOS response [GO:0009432]	NA	MDLALGGGLPRGRVIEIYGPESSGKTTLALHAIAEIQKTGGIAAFVDAEHALDPTYAAALGVDIENLLVSQPDTGEMALEIVDQLVRSVAVDIVVVDSVAALVPRAEIEGDMGDSHMGLQARLMSQALRKITGNIGKSGCTVIFLNQLRQKIGIVYGNPETTTGGNALKFYASVRLDIRRTQTLKKGSDEYGIRAKVKVAKNKVAPPFRIAEFDIIFGQGISTIGCLIDLAEETGVIKRK
Arthrospira platensis D0930	2231204	recA	recA	NA	Protein RecA (Recombinase A)	A0A3G2BBM9	NA	NA	ATP binding [GO:0005524]; DNA-dependent ATPase activity [GO:0008094]; single-stranded DNA binding [GO:0003697]; DNA recombination [GO:0006310]; DNA repair [GO:0006281]; SOS response [GO:0009432]	NA	MDLALGGGLPRGRVIEIYGPESSGKTTLALHAIAEIQKTGGIAAFVDAEHALDPTYAAALGVDIENLLVSQPDTGEMALEIVDQLVRSVAVDIVVVDSVAALVPRAEIEGDMGDSHMGLQARLMSQALRKITGNIGKSGCTVIFLNQLRQKIGIVYGNPETTTGGNALKFYASVRLDIRRTQTLKKGSDEYGIRAKVKVAKNKVAPPFRIAEFDIIFGQGISTIGCLIDLAEETGVIKRK
Arthrospira platensis SAG 257.80	1236699	recA	recA	NA	Protein RecA (Recombinase A)	A0A3G2BBP0	NA	NA	ATP binding [GO:0005524]; DNA-dependent ATPase activity [GO:0008094]; single-stranded DNA binding [GO:0003697]; DNA recombination [GO:0006310]; DNA repair [GO:0006281]; SOS response [GO:0009432]	NA	MDLALGGGLPRGRVIEIYGPESSGKTTLALHAIAEIQKTGGIAAFVDAEHALDPTYAAALGVDIENLLVSQPDTGEMALEIVDQLVRSVAVDIVVVDSVAALVPRAEIEGDMGDSHMGLQARLMSQALRKITGNIGKSGCTVIFLNQLRQKIGIVYGNPETTTGGNALKFYASVRLDIRRTQTLKKGSDEYGIRAKVKVAKNKVAPPFRIAEFDIIFGQGISTIGCLIDLAEETGVIKRK
Arthrospira platensis SAG 21.99	1236698	recA	recA	NA	Protein RecA (Recombinase A)	A0A3G2BBM2	NA	NA	ATP binding [GO:0005524]; DNA-dependent ATPase activity [GO:0008094]; single-stranded DNA binding [GO:0003697]; DNA recombination [GO:0006310]; DNA repair [GO:0006281]; SOS response [GO:0009432]	NA	MDLALGGGLPRGRVIEIYGPESSGKTTLALHAIAEIQKTGGIAAFVDAEHALDPTYAAALGVDIENLLVSQPDTGEMALEIVDQLVRSVAVDIVVVDSVAALVPRAEIEGDMGDSHMGLQARLMSQALRKITGNIGKSGCTVIFLNQLRQKIGIVYGNPETTTGGNALKFYASVRLDIRRTQTLKKGSDEYGIRAKVKVAKNKVAPPFRIAEFDIIFGQGISTIGCLIDLAEETGVIKRK
Halobacterium salinarum (strain ATCC 33171 / DSM 3754 / JCM 8978 / NBRC 102687 / NCIMB 764 / 91-R6)	2597657	gvpD	gvpD APQ99_02129 HBSAL_12210	APQ99_02129 HBSAL_12210	RecA-superfamily ATPase, KaiC/GvpD/RAD55 family (Regulatory protein GvpD)	A0A4D6GZ63	NA	NA	ATP binding [GO:0005524]	NA	MSARTPLHAPPSHEGIAHFPREIRRFFTGEPGQTLLVNGAPGTGKTLFTIRGLDVLSREGDVLYVSTRVDQETVYEMYVEGHAALDRTALLDLSQDPFGLPMDVDVPFETLNLESLLSWVDAISAPATKLTLAFDSWRLVYEYLAARHDSPPSIETVTNQLVALARDAGVRLVLVSETATQSPLEYIVDGVVTLHVTDNERGRTRRQLRLEKLRGVRIENRLQPFTLADGQFKAITPVELSTTQSVPDEATWEPLANPTARFSTGIRDLDTILSGGFNRGGVVHLDLGADLSRDAWSVLVLPAIRNFLANEMGVAVVPPKEGSPGLLHNDLSAVLSKAVFDTHCHVFETYAGPTRDHDDAVDPDRLPGHDTTPTEHGTLSYDPYIARAERIREHSDGPL…
Halobacterium salinarum (strain ATCC 33171 / DSM 3754 / JCM 8978 / NBRC 102687 / NCIMB 764 / 91-R6)	2597657	kaiC/gvpD/rad55	APQ99_00219 HBSAL_08985	APQ99_00219 HBSAL_08985	RecA-superfamily ATPase, KaiC/GvpD/RAD55 family	A0A4D6GUK2	NA	NA	NA	NA	MATIPFGISRLDSRIGGGAPEGSVVLLSGEAGAGAREFLYTAAMMNAVATADPELFDLHYGSPHGSARQPEEIHYVSFTANEAELQREIAFTMDEEIVAAGADAVTFADLSPEYFQLSPVPRSWYADKHQTVRDLGNTGEDTRDVLERFADYLDEHASGSLVVVDSLNDLIGRRSSDMAFSDVVMTLKGLRKAARDWSGLILLHLTRDAVRSEEFGSLMSSVDGTVQFAWESGGNERVRTMFVREFRGVLGRLEEDDIVQFETEIRDSGFDISDVRKIR
Halobacterium salinarum (strain ATCC 33171 / DSM 3754 / JCM 8978 / NBRC 102687 / NCIMB 764 / 91-R6)	2597657	kaiC/gvpD/rad55	APQ99_01121 HBSAL_03720	APQ99_01121 HBSAL_03720	RecA-superfamily ATPase, KaiC/GvpD/RAD55 family	A0A4D6GVF6	NA	NA	NA	NA	MPYDATGVLPRPLPQEIDDGTNLLVSGPAMSGTRTLLFELVARGEPDGEGAVLTTSTDPAETVIDDYEAIRGGDSAFRHVIDCVSTQSGSASPAPGVHHVSSPSDLTGIGIEFSGVAEAAEAAGVDRLRVGFDSLSPVLMYVDVQRLFRFLHVFTSQIQSQGWLGVFAIDPESQDDQTITTLSQLFDGVLEVRLHDGTQEVRLRGLADAPTDWLPVAGVRQ
Halobacterium salinarum (strain ATCC 33171 / DSM 3754 / JCM 8978 / NBRC 102687 / NCIMB 764 / 91-R6)	2597657	kaiC/gvpD/rad55	APQ99_01191 HBSAL_03365	APQ99_01191 HBSAL_03365	RecA-superfamily ATPase, KaiC/GvpD/RAD55 family	A0A4D6GRN9	NA	NA	NA	NA	MYELGAAFSGVDVSEGTNLLVEGPAMSGKRDLGFRVLAAGTDAGESALVVSTKDSANRVIDAFDGVGDAETATLGVVDCVTKQQGMGGERRDAELVRYASSPNDLTGIGIELSELLQRLYEQRDSTRNRILLHSLSTLLMYSDLQTVFRFLHVFTGRVQSADALGLFTVDGAAHDAKTVSTLKQLFDGVITIQEHDGGFRARVLGVGDDTSWREL
Haloferax volcanii (Halobacterium volcanii)	2246	recA	FQA18_13205	FQA18_13205	Recombinase RecA	A0A558G8W9	NA	NA	NA	NA	MYNLGADLDVEVEPGTNLLLVGPALTGKRSLALDILAEGTRSGEGAVIVTTKDGADRILNDFGKRLDYEGKPVAVVDCVTKQQGVGEVRDDDRIRYTSSPVDMTGIGIKLSEILQEYYQDRGLPENRIMLHSLSTLLMYADLQTVFRFLHVFTGRIQSVGGLGVFTIDADAHDDRTMNTIKQLFDGIITTHEDAPPDIRIADH
Haloferax volcanii (Halobacterium volcanii)	2246	recA	FQA18_20480	FQA18_20480	Recombinase RecA (Fragment)	A0A558EW78	NA	NA	NA	NA	YTMLSPSEVEGKSTTTELRDVIDEHDPDRVVIDPLSQLGRLSSDRYQFRQLVSSLLSYLKRSGATTLFTSQPSSGGTDETL
Haloferax volcanii (Halobacterium volcanii)	2246	recA	FQA18_19995	FQA18_19995	Recombinase RecA (Fragment)	A0A558FCC8	NA	NA	NA	NA	ATTLFTSQPSSGGTDETLAYLCDGSISLSRSDWGRSVRIEKFRGSDSQTGSHAMRIDGGHGMRVFPRLVPDSHHREFTIEPLSSGIDDLDALLGGGIERGSITLVSGPSGVGKSTTGAAFARATAERGERAAVYLFEESKRSFRHRSESVGIPIDDLVDSGNLRVDAVEPLSLSTDEFAQRVRAEVEANDTKFV
Haloferax volcanii (Halobacterium volcanii)	2246	recA	FQA18_17030	FQA18_17030	Recombinase RecA (Fragment)	A0A558G4U1	NA	NA	NA	NA	IDGTAGYQLSLTDERSDIRRELHALARYLKNMGVTVVLTEEVQQVTGAFHASDNHVSYLADNILFIRYIEVRGEIRKAVGVLKKRFGGFEPTLRSFEIGRDGITVGEPLDELRGILTGTPTWNEAE
Thermococcus gammatolerans (strain DSM 15229 / JCM 11827 / EJ3)	593117	recA	TGAM_0530	NA	RecA family AAA ATPase	C5A470	tga:TGAM_0530	NCBI-ProteinID: ACS33032	ATP binding [GO:0005524]; DNA binding [GO:0003677]; DNA-dependent ATPase activity [GO:0008094]; DNA repair [GO:0006281]	ATGGAACTCATACCTACGGGGATACCTGGGCTTGATAAAGCCCTATCAGGTGGGTTCTCAAGGGGTACTAGCATTCTAATAGCTGGAAATCCTGGAACTGGAAAAACTCACCTAGCTGTTCATGTTCTTTTTAATAACATGAAAAAAGGACTGAAAGGCGCTTATATTTCCTTTGCTGAAACAAAAAGGCAGTTTTATCAGAACGCTATGGAAAGCGGGTTAAACTTCGAAGAGGCTGAGAAAAAAGGTGTTTTCAAGTTTTATGACATGCTTACAATGCCCAAGGAAGAAATGAAGGACTTTCTTGACTTTCTTATTCAAGATCTCGTGGAATGGAAGCCGGATATCATTGTCTTTGACTCCATAACTGTTCTTGGTCAGATCTTTGGAGCAGCAATG…	MELIPTGIPGLDKALSGGFSRGTSILIAGNPGTGKTHLAVHVLFNNMKKGLKGAYISFAETKRQFYQNAMESGLNFEEAEKKGVFKFYDMLTMPKEEMKDFLDFLIQDLVEWKPDIIVFDSITVLGQIFGAAMMRSFLHSIIGRLVNALNSLAILIDEIPYGERRVGFGVEEFVVDGVIVLEMERQREVIKRYLTIPKMRGRYIARSTYEYVITDYGIDVIPIPDLRFAERNIQTKERIKTGIPKFDELLGGGFYKGSINLIAGPTGSGKTIFALTIASNMAKQGFRVLYMTFEEALGALLGTTKNLGLDGDFKVISLIPEAMTPIQYYALIKRLLRENSSEILFIDSISAMQSHMEEEDFIKAIRYLQLLSKEKNITLIMTYLSQNSNLLQSTGFSTL…
Thermococcus gammatolerans (strain DSM 15229 / JCM 11827 / EJ3)	593117	recA	TGAM_0108	NA	RecA family AAA ATPase	C5A2Z8	tga:TGAM_0108	NCBI-ProteinID: ACS32610	ATP binding [GO:0005524]; DNA binding [GO:0003677]; DNA-dependent ATPase activity [GO:0008094]; DNA repair [GO:0006281]	ATGTCAACCCTTCAGGACAGGATCTCGACTGGCATCCCTGGACTGGACGAACTCATCGAGGGCGGCCTCATCCCGGGTAAGGTTTACCTGATAACGGGCCCTCCCGGTAGCGGAAAGACCACGATGGGAATGCACTTTCTCATAGAGGGTGCGAGGAAGAACGAGAAGGTGGCCTACGTCTCTCTCATTCAGGACCCCCACGAGGCCGTGAAAGACATGATGCGCTTTGACCCCTCGGTTCAGGTTTACGCCGGTACGAAAAGGCTCCTTCTCTTTGACCTTGGCCCTGTTCTCTGGAGGGAATCCGCCCACGTTCCAACGTGGCGGAGCGTTCTGCTGAGGATAAGGGAGATAGCGGAGGACGAAAAAATATCCCGCCTTGTCATAGACCCCCTCACT…	MSTLQDRISTGIPGLDELIEGGLIPGKVYLITGPPGSGKTTMGMHFLIEGARKNEKVAYVSLIQDPHEAVKDMMRFDPSVQVYAGTKRLLLFDLGPVLWRESAHVPTWRSVLLRIREIAEDEKISRLVIDPLTAIEFSMENPAEKKAELARFVRGLEDLGVTTYLIAEMTDLNRYTEEHYLVSGVIMLHYFLLEKKMVRAIQILKMRRTKHETGLFRMEFTQRGLVVRKGSPFEAV
Thermococcus gammatolerans (strain DSM 15229 / JCM 11827 / EJ3)	593117	recA	TGAM_0617	NA	RecA family AAA ATPase	C5A4F7	tga:TGAM_0617	NCBI-ProteinID: ACS33119	ATP binding [GO:0005524]	ATGAGCCGGTATGATGTTGCTAGGGTAAAGACTGGGATTCCCGGTCTTGATGATTTAATTGAGGGTGGCTTTCCCAAGGGGACTACTGTTCTTGTCACCGGTCCCACTGGAACTGGAAAGACAACCTTTGCAGTCCAGTTTGTCTACAAGGGAGCAGAGCTCTATGATGAGCCAGGGGTAATAGTCACACTGGAGGAAAGAGCCCAGGATCTGAGAAGGGAGATGCTGAGTTTTGGATGGGATCTGAAGAAATACGAAGATGAAGGGAAGATAGCAATAATAGACGGTGTGAGTTCGGCCGTCGGGCTCCCTTCGGAGGAGCGCTTTGCCCTCGAGGAGGGTCTCAACGTAGAGGGATTCCTCCGCTACATATACCGCGTTGTTAAGACCATAGACGCA…	MSRYDVARVKTGIPGLDDLIEGGFPKGTTVLVTGPTGTGKTTFAVQFVYKGAELYDEPGVIVTLEERAQDLRREMLSFGWDLKKYEDEGKIAIIDGVSSAVGLPSEERFALEEGLNVEGFLRYIYRVVKTIDAKRLVVDSIPSIAIRLREEKNIREVLLKLNTILLEMGITSILTTEAEDPKRGKLSRYGVEEYVARGVILLDFIEKDVELKRYLLIRKMRETKHAMKKYPFEITEDGIVVYPSGEIY
Thermococcus gammatolerans (strain DSM 15229 / JCM 11827 / EJ3)	593117	recA	TGAM_0996	NA	RecA family AAA ATPase	C5A5I6	tga:TGAM_0996	NCBI-ProteinID: ACS33498	ATP binding [GO:0005524]	GTGGGTGAGATCCTTAAGAGCCTTGACCGCGTTCCCTCGGGAGTTCCGGGCCTTGACGACATAATAGGAGGGGGCTTTCTGCCCGGCAGGGTTTACCTGATAACAGGCCCCCCCGGAAGCGGAAAGACCACGATGGGGGTTCAGTTTCTGGTCGAGGGCGCAAGAAACGGGGAGAAGGGTGTTTTCGTGTCCCTCGTCGAGGATCCGAGGATAATCCTTCAGGACATGCTGAGGTACAACTTCGGCCTGCTCGGCTATACCAAGTCGAAGATGATAACCTTCCACGACCTCGGCAGGATCCTCCTCAGGGCCGAGTACCGCCTAACCTGGAACGAGCTCTTCAACAGCATCCTCCAGATCATAAGCGAGGAGGGAATAAAGAGGGCCGTAATCGACTCA…	MGEILKSLDRVPSGVPGLDDIIGGGFLPGRVYLITGPPGSGKTTMGVQFLVEGARNGEKGVFVSLVEDPRIILQDMLRYNFGLLGYTKSKMITFHDLGRILLRAEYRLTWNELFNSILQIISEEGIKRAVIDSFTSMEHLVKDPENKRWALGRFIRALQELETTTLITSEMLQGERYTDEHYLVDGVLVIHHFMRNYQMIRAMQVLKMRGVPHDSNLKRIRFTDEGIKVYNEAPF
Thermococcus gammatolerans (strain DSM 15229 / JCM 11827 / EJ3)	593117	recA	TGAM_0616	NA	RecA-superfamily ATPase implicated in signal transduction, putative	C5A4F6	tga:TGAM_0616	NCBI-ProteinID: ACS33118	ATP binding [GO:0005524]	GTGGTTGAGTTGGACATCGAGAGGATTGAGACCGGGGTTATTGATGGCCTTATTCAAGGTGGTATTCCAGCGGGCAGTGTTGTGCTCGTTCTAGGGGACCCTAAATCCGGCAAGACGACGTTCCAGACCCAGTTTCTGTACACCCAGACCGTCCTACATGGAACCCCGGGGCTTGCGATTCTCGTGGACATGCCGAAGAGGGAATTCCTGGAGAACGCCCGTCTCTTCGGCTGGGACTTCAGCCCAATACTCGACGAGTACCTGTACCTCATCGACGCATACTCTCACAGGATAAAGAGCGCCCCCAAGTTCTCCTTCACGGAAGACGTAATCATAGACCCCTCCAACCCGCTTCAGATAGCAAAGTTCGTGAAGGAAACAACGACCGGCCTAATATCT…	MVELDIERIETGVIDGLIQGGIPAGSVVLVLGDPKSGKTTFQTQFLYTQTVLHGTPGLAILVDMPKREFLENARLFGWDFSPILDEYLYLIDAYSHRIKSAPKFSFTEDVIIDPSNPLQIAKFVKETTTGLISGGYTGQLVGIITSLTPLFFESELIDIYKFLEELKDIAHRHKQVWLIEINTGIERPQVEAMVKAIVDGVIEMRMFEEGRTLRRYIRVYGMRRTPHSLSWFPYEITPTGLALRG
Thermococcus gammatolerans (strain DSM 15229 / JCM 11827 / EJ3)	593117	recA	TGAM_1736	NA	RecA family AAA ATPase	C5A1G9	tga:TGAM_1736	NCBI-ProteinID: ACS34238	ATP binding [GO:0005524]	GTGATCCCTATGGTGAAGAGGGTATCCACTGGGATAGCAGGCCTTGACGAGATGCTCGGGGGAGGCCTGATAGCGGGAAGAGCATATCTCGTCGAAGGGCCTCCAGGGGCTGGAAAGACCATCCTGGCAACACACTTCGCTATGGCGGGCGTCGATAGGGGCGAAAACGCCCTCTACGTGACTCTGGAAGAGCCTGCGGATCAGCTAAAGGAGGACATGGCGAGACTCGGCTTCAACGTTGGGAGCGGGAACTTCAAGATCGTGGACGCGACCCCTGTGAACCCTGAGAGAAGCGTCGTATTCTCCGAAAGCCCTGACATCGAATTCGGCGAGAGCTTTGAGAGACTGCTCAACTCCCTGAGCGCGGAGCTCAGGAAGAGGGACTATCAAAGGGTGGTC…	MIPMVKRVSTGIAGLDEMLGGGLIAGRAYLVEGPPGAGKTILATHFAMAGVDRGENALYVTLEEPADQLKEDMARLGFNVGSGNFKIVDATPVNPERSVVFSESPDIEFGESFERLLNSLSAELRKRDYQRVVIDPITMVKLTVPNELEYRKIFLAFLKTLRRYNVTVLMTAEVEKSDVEKYLVSGVIRLLRVESGDKIVRAIQITKFRGSAFDEVMRPYKITNQGIQVFPEETVFI
Pyrococcus abyssi (strain GE5 / Orsay)	272844	recA	PAB0642	PAB0642	RecA family AAA ATPase	Q9V040	pab:PAB0642	NCBI-ProteinID: CAB49866	ATP binding [GO:0005524]	ATGCAGAAATATTACGAGAGGATATCCACTGGGGTCAAAGGACTCGATGAACTCATCGAAGGCGGACTAATTCCGGGCAGGGTTTATCTAATCACGGGCCCCCCAGGAAGCGGTAAAACTACTTTTGGAATGCACTTTCTTCTTGAAGGTGCCAGGAAAGGTGAGAAAGTTGCTTACGTTTCTCTAATCCACAAGCCCGAGGAAGTAGTGAAGGACATGCTTAGGTTTGATCCCTCAATATACGTGTACGTTAACAAGTGGAAGCTCATGCTCTATGACCTCGGCCCAGTTCTATGGAGGGAATCAACTAGAGTACCAACTTGGAGAAGCGTGCTTTCTAGGATAAGGGAGATAGTTGAAGACGAGGGAATATCGAGGCTAGTCATTGATCCATTGACG…	MQKYYERISTGVKGLDELIEGGLIPGRVYLITGPPGSGKTTFGMHFLLEGARKGEKVAYVSLIHKPEEVVKDMLRFDPSIYVYVNKWKLMLYDLGPVLWRESTRVPTWRSVLSRIREIVEDEGISRLVIDPLTAIDFPLQNPVEKRVELAKFIRGLEDLGVTAYLIAEMIEMDKYSEEHFLVSGIIILHYFMHQGRMIRAIQIYKMRGTRHDSNLKLLKFTDKGLVVYNKSPFGAVEDGE
Pyrococcus abyssi (strain GE5 / Orsay)	272844	recA	PAB0113	NA	RecA superfamily ATPase implicated in signal transduction	Q9V2A4	pab:PAB0113	NCBI-ProteinID: CAB49094	ATP binding [GO:0005524]	ATGGAAAACCTTGGAGAGGAAAAGATTGAAAGGACAGTTGAGAGGATACCGACTGGCATAATAGATGACCTAATAAGTGGTGGCATCCCTAAGGGTAGTGTAATACTCGTTATAGGTGATCCTAAAGCGGGGAAGAGCACTTTCTTGACCCAGTTCGTCTATAATCAAGTTAAAGTTGGAACGCCCGTTATTGGAGTTCTAGTCGATATCTCAAAGTATGAATTCATAAGCAATGCCCTCGACTTTGGATGGGAATTCACTCCCTATTTAGACGATAGGATAATCCTTCTGGATGCCTACACTCAAAGGCTTAGGAAGACTCCAAAATTCTCCTTTGAGGATAGTATAGTTGGCGATCTAAGTAATACGATTAATCTCCTCGATGCAATTAAGGACACA…	MENLGEEKIERTVERIPTGIIDDLISGGIPKGSVILVIGDPKAGKSTFLTQFVYNQVKVGTPVIGVLVDISKYEFISNALDFGWEFTPYLDDRIILLDAYTQRLRKTPKFSFEDSIVGDLSNTINLLDAIKDTTLKILSTTKSDGIVGFVSSMTPIFFETSKKEIYKFLEDLREFAHRNRQVWILEMNSGIEEPYVETMVKAIVDGIIELKLREEGKTLKRYMRIYGMRRTAHKLDWIEYTITSSGIRLLL
Pyrococcus abyssi (strain GE5 / Orsay)	272844	recA	PAB0112	PAB0112	RecA superfamily ATPase implicated in signal transduction	Q9V2A5	pab:PAB0112	NCBI-ProteinID: CAB49093	ATP binding [GO:0005524]	GTGATGATCATGTCTTACCAACCGGTTAGAAGAGTTAAGAGTGGGATCCCTGGATTTGACGAGTTAATAGAGGGGGGATTCCCAGAGGGGACTACCGTTCTAATTACTGGCGGAACTGGAACTGGCAAAACGACGTTTGCAGCTCAATTCATATATAAGGGTGCAGAAGAATACGGTGAGCCAGGAGTATTCGTAACGCTAGAGGAGAGGGCTAGTGACCTTAGGAGAGAAATGGCCACATTCGGTTGGGATTTTGAGAAGTATGAGAAAGAGGGAAAGATAGCTATTATAGACGGGGTTAGTTCTGTCGTTGGTTTGCCTAGTGAGGAGAGGTTCGTTCTTGAGGATAGGTTTAACGTCGATAATTTCTTAAGGTACATCTATAGGGTCGTTAAGACA…	MMIMSYQPVRRVKSGIPGFDELIEGGFPEGTTVLITGGTGTGKTTFAAQFIYKGAEEYGEPGVFVTLEERASDLRREMATFGWDFEKYEKEGKIAIIDGVSSVVGLPSEERFVLEDRFNVDNFLRYIYRVVKTINAKRLVIDSIPSIALRLEEERKIREVLLKLNTILLEMGVTTLLTTEAPDPQHGKLSRYGIEEFIARGVVVLDLQEKNIELKRYVLIRKMRETRHSMKKYPFEIGPNGIVVYPSGEIY
Deinococcus sp. AJ005	2652443	recA	recA DAAJ005_10730	DAAJ005_10730	Protein RecA (Recombinase A)	A0A5J6YX67	dein:DAAJ005_10730	NCBI-ProteinID: QFP76873	cytoplasm [GO:0005737]; ATP binding [GO:0005524]; damaged DNA binding [GO:0003684]; DNA-dependent ATPase activity [GO:0008094]; single-stranded DNA binding [GO:0003697]; DNA recombination [GO:0006310]; DNA repair [GO:0006281]; SOS response [GO:0009432]	ATGAGCAAAGAGAACCCCAAGGAATACAGCGCCGCCCCCAGCGACAGCAAGGAGCGCCAGAAGGCCATCGAAACGGCGATGAGCCAGATCGAGAAAGCCTTCGGCAAGGGCAGCATCATGAAGCTGGGCGCGGAGAGCAAGCTTGATATTCAGGTGATCTCCACCGGTAGCCTGTCGCTTGATCTGGCGCTGGGCGTGGGCGGTATTCCGCGCGGGCGCGTGACCGAGATTTACGGCCCGGAAGCGGGCGGCAAGACCACGCTGGCCCTGAGCATCGTGGCGCAGGCGCAGAAGGCCGGGGGGACGTGCGCGTTTATTGACGCCGAGCACGCCCTTGACCCGGTCTATGCCCGCGCGCTGGGCTGCAACACCGATGAACTGCTGGTGTCCCAGCCCGAC…	MSKENPKEYSAAPSDSKERQKAIETAMSQIEKAFGKGSIMKLGAESKLDIQVISTGSLSLDLALGVGGIPRGRVTEIYGPEAGGKTTLALSIVAQAQKAGGTCAFIDAEHALDPVYARALGCNTDELLVSQPDNGEQALEIMELLVRSGAIDVVVVDSVAALTPRAEIEGEMGDSLPGLQARLMSQALRKLTAILSKTGTAAIFINQVREKIGVMYGNPETTTGGRALKFYSTVRLDVRKIGQPIKVGNDAVANTVKIKTVKNKVAAPFKEVELALVFGKGFDQLSDLVGLAADMDIVKKAGSFYSYGDERIGQGKEKAIAYIAERPDMEQQIRDRVMASIKSGGASEKPSPPVEQKITALAE
Deinococcus sp. Arct2-2	2568653	recA	recA E7T06_08015	E7T06_08015	Protein RecA (Recombinase A)	A0A4S4BAF6	NA	NA	cytoplasm [GO:0005737]; ATP binding [GO:0005524]; damaged DNA binding [GO:0003684]; DNA-dependent ATPase activity [GO:0008094]; single-stranded DNA binding [GO:0003697]; DNA recombination [GO:0006310]; DNA repair [GO:0006281]; SOS response [GO:0009432]	NA	MSKDNPKEMTVPADAAGRQKAIENAMSQIEKQFGKGTIMRLGADSRLDIQAISTGSLSLDVALGIGGIPKGRVTEIYGPESGGKTTLALSIVAQSQKAGGTCAFIDAEHALDPVYARALGVDTDALLVSQPDNGEQALEIMELLIRSGAIDVVVVDSVAALTPRAEIEGDMGDSLPGLQARLMSQALRKLTAILSRTNTAAIFINQVREKIGVMYGNPETTTGGKALKFYASVRLDVRKVGGKSNMVDNVAVSHTVKVKTVKNKVAPPFKEVELTIKYGHGFDAMDDLVTLATSYEVIKKAGSFYSYGEERIGQGKEKAVAFLEGRTDLLEEIRERVLAKMRGEGTPPAPAAGGGSEALSAD
Deinococcus phoenicis	1476583	recA	recA DEIPH_ctg051orf0045	DEIPH_ctg051orf0045	Protein RecA (Recombinase A)	A0A016QM53	NA	NA	cytoplasm [GO:0005737]; ATP binding [GO:0005524]; damaged DNA binding [GO:0003684]; DNA-dependent ATPase activity [GO:0008094]; single-stranded DNA binding [GO:0003697]; DNA recombination [GO:0006310]; DNA repair [GO:0006281]; SOS response [GO:0009432]	NA	MSKDNPKDFGTPGDSKERTKAIEMAMTQIEKAFGKGSIMKLGAESKLDVQVVSTGSLSLDLALGVGGIPRGRITEIYGPESGGKTTLALSIIAQAQKAGGTCAFIDAEHALDPVYARSLGVSTDELLVSQPDNGEQALEIMELLVRSGAIDVVVVDSVAALTPRAEIEGEMGDSLPGLQARLMSQALRKLTAILSKTGTAAIFINQVREKIGVMYGNPETTTGGRALKFYSSVRLDVRKIGQPVKLGNDAVGNTVKVKTVKNKVAPPFKEVELTLMYGKGFDQLSDLVTLASDMDIIKKAGSFYSYGDERIGQGKEKAIAYIAERPEMEQEIRDRVLASIKEGRVGEVPAVATVPAVAE
Deinococcus sp. RL	1489678	recA	recA RDMS_04660	RDMS_04660	Protein RecA (Recombinase A)	A0A072NDB8	NA	NA	cytoplasm [GO:0005737]; ATP binding [GO:0005524]; damaged DNA binding [GO:0003684]; DNA-dependent ATPase activity [GO:0008094]; single-stranded DNA binding [GO:0003697]; DNA recombination [GO:0006310]; DNA repair [GO:0006281]; SOS response [GO:0009432]	NA	MSKDTPKDLSTPADSKERLKAIETAMTQIEKAFGKGSIMRLGAESKLDVQAVSTGSLSLDLALGVGGIPRGRITEIYGPESGGKTTLALSVIAQAQKAGGTCAFIDAEHALDPVYARSLGVNTDELLVSQPDNGEQALEIMELLVRSGAIDVVVVDSVAALTPRAEIEGEMGDSLPGLQARLMSQALRKLTAILSKTGTAAIFINQVREKIGVMYGNPETTTGGRALKFYASVRLDVRKIGQPVKMGNDAVGNTVKVKTVKNKVAPPFKEVELTLMYGKGFDQLSDLVTLASDMDIIKKAGSFYSYGEDRIGQGKEKAIAYIAERPELEAEIRERVLSAIKEGRAGDVPGVASVPAVAE
Deinococcus sp. UR1	1704277	recA	recA AMD26_013805	AMD26_013805	Protein RecA (Recombinase A)	A0A2G7GWM6	NA	NA	cytoplasm [GO:0005737]; ATP binding [GO:0005524]; damaged DNA binding [GO:0003684]; DNA-dependent ATPase activity [GO:0008094]; single-stranded DNA binding [GO:0003697]; DNA recombination [GO:0006310]; DNA repair [GO:0006281]; SOS response [GO:0009432]	NA	MSKEKDITAAPTDAKERAKAIDTAMSQIEKAFGKGSIMKLGAESKLDVQTISTGSLSLDLALGVGGIPKGRVTEIYGPESGGKTTLALSIIAQSQKAGGTAAFIDAEHALDPVYARALGVNTDELLVAQPDNGEQALEIMELLVRSGAVDIVVVDSVAALTPRAEIEGEMGDSLPGLQARLMSQALRKLTGILSKTNTAAIFINQVREKIGVMYGNPETTTGGRALKFYASVRLDVRKIGQPIKVGNDAVANTVKVKTVKNKVAAPFKEVELALVYGKGFDQLSDLVTLASDMDIIKKAGSFYSYGDERIGQGKEKAIAYIAERPEMENEIRERVLSAIRTGNAPELPTKPAAIAE
Deinococcus sp. Leaf326	1736338	recA	recA ASF71_08975	ASF71_08975	Protein RecA (Recombinase A)	A0A0Q5J040	NA	NA	cytoplasm [GO:0005737]; ATP binding [GO:0005524]; damaged DNA binding [GO:0003684]; DNA-dependent ATPase activity [GO:0008094]; single-stranded DNA binding [GO:0003697]; DNA recombination [GO:0006310]; DNA repair [GO:0006281]; SOS response [GO:0009432]	NA	MSKDATKEISAPSDAKERTKAIETAMSQIEKAFGKGSIMKLGAESKLDVQTVSTGSLSLDLALGVGGIPKGRVTEIYGPESGGKTTLALSIIAQSQKAGGTCAFIDAEHALDPVYARALGVNTDELLVSQPDNGEQALEIMELLVRSGAIDVVVVDSVAALTPRAEIEGEMGDSLPGLQARLMSQALRKLTAILSKTGTAAIFINQVREKIGVMYGNPETTTGGRALKFYSSVRLDVRKIGQPIKIGNDAVANTVKVKTVKNKVAAPFKEVELALVYGKGFDQLSDLVTLAADMDIIKKSGSFYSYGEERIGQGKEKAIAYLSERPEMEQEIRTRVLGAIRTGNAPEVPSVPALAE
Deinococcus hopiensis KR-140	695939	recA	recA SAMN00790413_05054 SAMN00790413_05919	SAMN00790413_05054 SAMN00790413_05919	Protein RecA (Recombinase A)	A0A1W1UT26	NA	NA	cytoplasm [GO:0005737]; ATP binding [GO:0005524]; damaged DNA binding [GO:0003684]; DNA-dependent ATPase activity [GO:0008094]; single-stranded DNA binding [GO:0003697]; DNA recombination [GO:0006310]; DNA repair [GO:0006281]; SOS response [GO:0009432]	NA	MAKETTKEFGVPTDSKERTKAIEMAMTQIEKQFGKGSIMKLGADSKLDVQVISTGSLSLDVALGVGGIPKGRVTEIYGPESGGKTTLALSIIAQSQKEGGTCAFIDAEHALDPVYARALGVDTDQLLVSQPDNGEQALEIMELLVRSGAIDVVVVDSVAALTPRSEIEGEMGDSLPGLQARLMSQALRKLTAILSKTGTAAIFINQVREKIGVMYGNPETTTGGRALKFYSSVRLDVRKVGGKSNMVDNVAVSHTVKVKTVKNKVAPPFKEVELTIVYGKGFDAMDDLVTLATNFEVIKKSGSFYSYREERLGQGKEKAIAFLAERPELLADIREQVLAQLRGNTPALPTTAEALPAD
Deinococcus sp. LM3	1938608	recA	recA BXU09_05635	BXU09_05635	Protein RecA (Recombinase A)	A0A1T1BD02	NA	NA	cytoplasm [GO:0005737]; ATP binding [GO:0005524]; damaged DNA binding [GO:0003684]; DNA-dependent ATPase activity [GO:0008094]; single-stranded DNA binding [GO:0003697]; DNA recombination [GO:0006310]; DNA repair [GO:0006281]; SOS response [GO:0009432]	NA	MSKEKDITAAPTDAKERAKAIDTAMSQIEKAFGKGSIMKLGAESKLDVQTISTGSLSLDLALGVGGIPKGRVTEIYGPESGGKTTLALSIIAQSQKAGGTAAFIDAEHALDPVYARALGVNTDELLVAQPDNGEQALEIMELLVRSGAVDIVVVDSVAALTPRAEIEGEMGDSLPGLQARLMSQALRKLTGILSKTNTAAIFINQVREKIGVMYGNPETTTGGRALKFYASVRLDVRKIGQPIKVGNDAVANTVKVKTVKNKVAAPFKEVELALVYGKGFDQLSDLVTLASDMDIIKKAGSFYSYGDERIGQGKEKAIAYIAERPEMENEIRERVLSAIRTGNAPELPTKPAAIAE
Deinococcus sp. S14-83	2489213	recA	recA EHF33_05580	EHF33_05580	Protein RecA (Recombinase A)	A0A3G8YMA6	NA	NA	cytoplasm [GO:0005737]; ATP binding [GO:0005524]; damaged DNA binding [GO:0003684]; DNA-dependent ATPase activity [GO:0008094]; single-stranded DNA binding [GO:0003697]; DNA recombination [GO:0006310]; DNA repair [GO:0006281]; SOS response [GO:0009432]	NA	MSKENPKETSAPNNEAERTKAIDTAMSQIEKQFGKGSIVRLGANTKLDIQVISTGSLSLDLALGVGGIPRGRVTEIYGPESGGKTTLALAIIAQAQKAGGTAAFIDAEHALDPVYARALGVDTDALLVSQPDNGEQALEIMELLVRSGAIDVVVVDSVAALTPRAEIEGDMGDSLPGLQARLMSQALRKLTAILSKTGTAAIFINQVREKIGVMYGNPETTTGGRALKFYSSVRLDVRKIGQPTKVGNDAVANTVKIKTVKNKVAAPFKEVELSLVYGKGFDQLTDLITLAADMDIVKKAGSFYSYNEERIGQGKEKAIAYIAERPELEKEIRERVTAAIKAGNTKEVAKPAAPEAELAVAE
Deinococcus sp. Arct2-2	2568653	recA	recA E7T06_19875	E7T06_19875	Protein RecA (Recombinase A)	A0A4S4B505	NA	NA	cytoplasm [GO:0005737]; ATP binding [GO:0005524]; damaged DNA binding [GO:0003684]; DNA-dependent ATPase activity [GO:0008094]; single-stranded DNA binding [GO:0003697]; DNA recombination [GO:0006310]; DNA repair [GO:0006281]; SOS response [GO:0009432]	NA	MSKDSNKDTVLHLPNDAKERAKAIENAMTQIEKTFGKGSIMKLGAETKLDIQTISTGSLSLDLALGVGGIPRGRVTEIYGPESGGKTTLALSILAQAQKAGGTCAFIDAEHALDPVYARALGVNTDELLVSQPDNGEQALEIMELLVRSGAIDVVVVDSVAALTPRAEIEGDMGDSLPGLQARLMSQALRKLTAILSKTGTAAIFINQVREKIGVMYGNPETTTGGRALKFYSSVRLDVRKIGQPIKVGNDAVANTVKIKTVKNKVAAPFKEVELALVYGKGFDQVADLVGLAADMDIIKKAGSFYSYGEERIGQGKEKAIAYISERPEMEEEIRARVMAAIKNGGAEVASVATVAAVAE
Deinococcus sp. OD32	2136176	recA	C8263_15430	C8263_15430	DNA recombination/repair protein RecA (Fragment)	A0A2T3W4Q2	NA	NA	ATP binding [GO:0005524]; DNA-dependent ATPase activity [GO:0008094]; single-stranded DNA binding [GO:0003697]; DNA recombination [GO:0006310]; DNA repair [GO:0006281]	NA	MSKEKELNTTAPADAKERAKAIETAMSQIEKAFGKGSIMKLGAESKLDVQAVSTGSLSLDLALGIGGVPKGRITEIYGPESGGKTTLALSIVAQSQKAGGTCAFIDAEHALDPVYARSLGVNTDELLV
Deinococcus sp. S9	2545754	recA	recA E0686_04195	E0686_04195	Protein RecA (Recombinase A)	A0A4V2ZDF4	NA	NA	cytoplasm [GO:0005737]; ATP binding [GO:0005524]; damaged DNA binding [GO:0003684]; DNA-dependent ATPase activity [GO:0008094]; single-stranded DNA binding [GO:0003697]; DNA recombination [GO:0006310]; DNA repair [GO:0006281]; SOS response [GO:0009432]	NA	MSKDNPKDFGTPSDSKERLKAIETAMTQIEKAFGKGSIMRLGAESKLDVQAVSTGSLSLDLALGVGGIPRGRITEIYGPESGGKTTLALSVIAQAQRAGGTCAFIDAEHALDPVYARSLGVNTDELLVSQPDNGEQALEIMELLVRSGAIDVVVVDSVAALTPRAEIEGEMGDSLPGLQARLMSQALRKLTAILSKTGTAAIFINQVREKIGVMYGNPETTTGGRALKFYASVRLDVRKIGQPVKLGNDAVGNTVKVKTVKNKVAPPFKEVELTLLYGKGFDQLSDLVTLAAEMDIIKKAGSFYSYGEERIGQGKEKAIAYIAERPELEQEIRDRVLAAIKEGRDPIAAVPETPALAE
Deinococcus yavapaiensis KR-236	694435	recA	recA DES52_105150	DES52_105150	Protein RecA (Recombinase A)	A0A318S7T6	NA	NA	cytoplasm [GO:0005737]; ATP binding [GO:0005524]; damaged DNA binding [GO:0003684]; DNA-dependent ATPase activity [GO:0008094]; single-stranded DNA binding [GO:0003697]; DNA recombination [GO:0006310]; DNA repair [GO:0006281]; SOS response [GO:0009432]	NA	MDKDKLKALETAMSQIEKQFGKGSIMKLGAESKLDVQTISTGSLSLDVALGVGGIPKGRVTEIYGPESGGKTTLALSIIAQTQKAGGTAAFIDAEHALDPVYARALGVNTDDLLVSQPDNGEQALEIMELLVRSGAVDIVVVDSVAALTPRAEIEGEMGDSLPGLQARLMSQALRKLTAILSKTNTAAIFINQVREKIGVMYGNPETTTGGRALKFYASVRLDVRKIGQPVKSGNDAVGNTVKIKTVKNKVAPPFQEVELTLMYGKGFDQLSDLVTLASDFEIIKKSGSFYSYGDERIGQGKEKAIQFISERPEMEQEIRDRVLAAIKEGRASKLVTAGAPSEE
Deinococcus sp. RM	2316359	recA	recA D3W47_05725	D3W47_05725	Protein RecA (Recombinase A)	A0A418R384	NA	NA	cytoplasm [GO:0005737]; ATP binding [GO:0005524]; damaged DNA binding [GO:0003684]; DNA-dependent ATPase activity [GO:0008094]; single-stranded DNA binding [GO:0003697]; DNA recombination [GO:0006310]; DNA repair [GO:0006281]; SOS response [GO:0009432]	NA	MSKEKDIAATPTDAKERAKAIETAMSQIEKAFGKGSIMKLGAESKLDVQAVSTGSLSLDLALGVGGVPKGRITEIYGPESGGKTTLALAIVAQAQKAGGTCAFIDAEHALDPVYARALGVNTDELLVSQPDNGEQALEIMELLVRSGAVDVVVVDSVAALTPRAEIEGEMGDSLPGLQARLMSQALRKLTAILSKTGTAAIFINQVREKIGVMYGNPETTTGGRALKFYASVRLDVRKIGQPVKMGNDAIGNTVKVKTVKNKVAPPFKEVELTLMYGKGFDQLSDLVTLASDMEIIKKAGSFYSYNDERIGQGKEKAIAYISERPEMEAEIRTRVLGAIKEGRDPLAAVPTVAE
Deinococcus sp. OD32	2136176	recA	recA C8263_14135	C8263_14135	Protein RecA (Recombinase A)	A0A2T3W5S4	NA	NA	cytoplasm [GO:0005737]; ATP binding [GO:0005524]; damaged DNA binding [GO:0003684]; DNA-dependent ATPase activity [GO:0008094]; single-stranded DNA binding [GO:0003697]; DNA recombination [GO:0006310]; DNA repair [GO:0006281]; SOS response [GO:0009432]	NA	MSKDNTKEFGVPSDAKERAKAIETAMSQIEKAFGKGSIMKLGAESKLDVQAVSTGSLSLDLALGIGGVPKGRITEIYGPESGGKTTLALSIVAQSQKAGGTCAFIDAEHALDPVYARSLGVNTDELLVSQPDNGEQALEIMELLVRSGAVDVVVVDSVAALTPRAEIEGEMGDSLPGLQARLMSQALRKLTAILSKTGTAAIFINQVREKIGVMYGNPETTTGGRALKFYSSVRLDVRKIGQPIKVGNDAVANTVKVKTVKNKVAPPFKEVELTLMYGKGFDQLSDLLSLAAEFDIVKKAGSFYSYNNDRIGQGKEKAIEWLKEHSQDAEDIRGMVLNAIRTGNAAPVTAPPAAGVDAAD
Deinococcus sp. OD32	2136176	recA	C8263_05070	C8263_05070	DNA recombination/repair protein RecA (Fragment)	A0A2T3W9W2	NA	NA	ATP binding [GO:0005524]; DNA-dependent ATPase activity [GO:0008094]; single-stranded DNA binding [GO:0003697]; DNA recombination [GO:0006310]; DNA repair [GO:0006281]	NA	IEGEMGDSLPGLQARLMSQALRKLTAILSKTGTAAIFINQVREKIGVMYGNPETTTGGRALKFYSSVRLDVRKIGQPIKVGNDAVANTVKVKTVKNKVAPPFKEVELTLMYGKGFDQLSDLVGLASDMEIIKKAGSFYSYGDERIGQGKEKAIAYIAERPEMEQEIRTRVLGAIKDGRDPLAAVPSVAE
Deinococcus sp. K2S05-167	2320857	recA	recA D3875_14525	D3875_14525	Protein RecA (Recombinase A)	A0A418V947	NA	NA	cytoplasm [GO:0005737]; ATP binding [GO:0005524]; damaged DNA binding [GO:0003684]; DNA-dependent ATPase activity [GO:0008094]; single-stranded DNA binding [GO:0003697]; DNA recombination [GO:0006310]; DNA repair [GO:0006281]; SOS response [GO:0009432]	NA	MSKDNPKDVTAPTDAKERLKAIDTAMSQIEKQFGKGSIMRLGAESKLDVQVVSTGSLSLDLALGVGGIPRGRITEIYGPESGGKTTLALAIVAQAQKAGGTCAFIDAEHALDPVYARALGVNTDELLVSQPDNGEQALEIMELLVRSGAIDVVVVDSVAALTPRAEIEGDMGDSLPGLQARLMSQALRKLTAILSKTGTAAIFINQVREKIGVMYGNPETTTGGRALKFYASVRLDVRKIGQPVKSGNDAIANTVKVKTVKNKVAAPFKEVELTLVYGKGFDQLSDLVGLASDMDIIKKAGSFYSYGDERIGQGKEKAIGYIAERPEMEEEIRQKVMVAIRGGNAPELETKPMEAAE
Deinococcus sp. H1	2592048	recA	recA FNU79_08640	FNU79_08640	Protein RecA (Recombinase A)	A0A553V051	NA	NA	cytoplasm [GO:0005737]; ATP binding [GO:0005524]; damaged DNA binding [GO:0003684]; DNA-dependent ATPase activity [GO:0008094]; single-stranded DNA binding [GO:0003697]; DNA recombination [GO:0006310]; DNA repair [GO:0006281]; SOS response [GO:0009432]	NA	MSKENPKETSAPNNEAERTKAIDTAMSQIEKQFGKGSIVRLGANTKLDIQVISTGSLSLDLALGVGGIPRGRVTEIYGPESGGKTTLALAIIAQAQKAGGTAAFIDAEHALDPVYARALGVDTDALLVSQPDNGEQALEIMELLVRSGAIDVVVVDSVAALTPRAEIEGDMGDSLPGLQARLMSQALRKLTAILSKTGTAAIFINQVREKIGVMYGNPETTTGGRALKFYSSVRLDVRKIGQPTKVGNDAVANTVKIKTVKNKVAAPFKEVELSLVFGKGFDQLTDLITLAADMDIVKKAGSFYSYNEERIGQGKEKAIAYIAERPELEKEIRERVTAAIKAGNTKEVAKPAAPEAELAVAE
Deinococcus koreensis	2054903	recA	recA CVO96_09735	CVO96_09735	Protein RecA (Recombinase A)	A0A2K3UYJ8	NA	NA	cytoplasm [GO:0005737]; ATP binding [GO:0005524]; damaged DNA binding [GO:0003684]; DNA-dependent ATPase activity [GO:0008094]; single-stranded DNA binding [GO:0003697]; DNA recombination [GO:0006310]; DNA repair [GO:0006281]; SOS response [GO:0009432]	NA	MSKDNPKEITAAPNDSKERAKAIETAMSQIEKAFGKGSIMKLGAESKLDVQVVSTGSLSLDLALGVGGIPRGRVTEIYGPEAGGKTTLALAIVAQAQKAGGTCAFIDAEHALDPVYARNLGVNTDELLVSQPDNGEQALEIMELLVRSGAIDVVVVDSVAALTPRAEIEGEMGDSLPGLQARLMSQALRKLTAILSKTGTAAIFINQVREKIGVMYGNPETTTGGRALKFYASVRLDVRKIGQPVKLGNDAVGNIVKVKTVKNKVAPPFKEVELTLMYGKGFDQMSDLVTLASDMDIVKKAGSFYSYNDERIGQGKEKAIAYIAERPELAEEIRQKVTNAIRTGNAPELPTVPALAE
Deinococcus reticulitermitis	856736	recA	SAMN04488058_1321	SAMN04488058_1321	RecA DNA recombination protein	A0A1H7CTT6	NA	NA	ATP binding [GO:0005524]; DNA-dependent ATPase activity [GO:0008094]; single-stranded DNA binding [GO:0003697]; DNA recombination [GO:0006310]; DNA repair [GO:0006281]	NA	MSKLQDVMAQLNKKHKGTLVGSVAEVPRESGGISFGLTGLDRMFKTRGVPRGRITQIVAEQNAGKSTLAMGAISALHTAVDAGREKRGMVLFIDTERTFDEDYARHLGVQVDDPAKFLLMRPDDGIEAIDAIEKLIDTGELDLVVLDSITFLIPREETCPFALARVPPALQKPRERCYRESLCVARRFSDGLRPSPH
Deinococcus reticulitermitis	856736	recA	recA SAMN04488058_11120	SAMN04488058_11120	Protein RecA (Recombinase A)	A0A1H6ZWW5	NA	NA	cytoplasm [GO:0005737]; ATP binding [GO:0005524]; damaged DNA binding [GO:0003684]; DNA-dependent ATPase activity [GO:0008094]; single-stranded DNA binding [GO:0003697]; DNA recombination [GO:0006310]; DNA repair [GO:0006281]; SOS response [GO:0009432]	NA	MSKDNPKEVTAPIDAKERQKAIDTAMSQIEKAFGKGSIMKLGAESKLDVQVVSTGSLSLDLALGVGGIPRGRVTEIYGPESGGKTTLALAIIAQAQKAGGTCAFIDAEHALDPVYARALGVNTDELLVSQPDNGEQALEIMELLVRSGAIDVVVIDSVAALTPRAEIEGDMGDSLPGLQARLMSQALRKLTAILSKTGTAAIFINQVREKIGVMYGNPETTTGGRALKFYASVRLDVRKIGQPVKVGNDAVANTVKVKTVKNKVAAPFKEVELTLVYGKGFDQLSDLVTLAADMDIIKKAGSFYSYGDERIGQGKEKAIAYIAERPEMEQEIRDRVLAAIRGGTAPEVPAAPAPELAEA
Deinococcus cellulosilyticus NBRC 106333 = KACC 11606	1223518	recA	recA DC3_31730	DC3_31730	Protein RecA (Recombinase A)	A0A511N4Y8	NA	NA	cytoplasm [GO:0005737]; ATP binding [GO:0005524]; damaged DNA binding [GO:0003684]; DNA-dependent ATPase activity [GO:0008094]; single-stranded DNA binding [GO:0003697]; DNA recombination [GO:0006310]; DNA repair [GO:0006281]; SOS response [GO:0009432]	NA	MENKERLKALEQTVHQIEKQFGKGSIMKLGNNTSMDVQVIPTGSLSLDVALGVGGIPRGRVTEVYGPESGGKTTLALSIVAQAQKLGGVAAFIDAEHALDPQYARQLGVNVDDLLVSQPDSGEQALEIMELLVRSGAIDIVVVDSVAALTPRAEIEGEMGDALPGLQARLMSQALRKLTAILNKTGTAAIFINQVREKIGVMYGNPETTTGGRALKFYSTVRLDVRKTGQPVKQGDVAVANNVKIKVVKNKVAPPFKEVELTLQFGKGFDQLGDLVSLATDLEIIKKAGSFYSYGETRIGQGKEKAIGYIAEHPEMEEEIRTRVMNEIRAGRNPIQQNPEIALEADE
Deinococcus metallilatus	1211322	recA	recA FCS05_16540	FCS05_16540	Protein RecA (Recombinase A)	A0A5R8UNB1	NA	NA	cytoplasm [GO:0005737]; ATP binding [GO:0005524]; damaged DNA binding [GO:0003684]; DNA-dependent ATPase activity [GO:0008094]; single-stranded DNA binding [GO:0003697]; DNA recombination [GO:0006310]; DNA repair [GO:0006281]; SOS response [GO:0009432]	NA	MSKDNPKDFGTPGDSKERLKAIETAMTQIEKAFGKGSIMRLGAESKLDVQSVSTGSLSLDLALGVGGIPRGRVTEIYGPESGGKTTLALSIIAQAQKAGGTCAFIDAEHALDPVYARSLGVNTDELLVSQPDNGEQALEIMELLVRSGAIDVVVVDSVAALTPRAEIEGEMGDSLPGLQARLMSQALRKLTAILSKTGTAAIFINQVREKIGVMYGNPETTTGGRALKFYASVRLDVRKIGQPVKLGNDAVGNTVKVKTVKNKVAPPFKEVELTLMYGKGFDQLSDLVTLASDMDIIKKAGSFYSYGDERIGQGKEKAIAYIAERPEMEQEIRDRVLASIKEGRDPIAAAPETPALAE
Deinococcus hopiensis KR-140	695939	recA	recA SAMN00790413_02834	SAMN00790413_02834	Protein RecA (Recombinase A)	A0A1W1VQ76	NA	NA	cytoplasm [GO:0005737]; ATP binding [GO:0005524]; damaged DNA binding [GO:0003684]; DNA-dependent ATPase activity [GO:0008094]; single-stranded DNA binding [GO:0003697]; DNA recombination [GO:0006310]; DNA repair [GO:0006281]; SOS response [GO:0009432]	NA	MSKDSTKEFGTPADSKERTKAIETAMSQIEKQFGKGSIMKLGAESKLDVQAVSTGSLSLDLALGVGGIPRGRITEIYGPESGGKTTLALSIIAQAQKAGGTCAFIDAEHALDPVYARALGVSTDELLVSQPDNGEQALEIMELLVRSGAIDVVVVDSVAALTPRAEIEGEMGDSLPGLQARLMSQALRKLTAILSKTGTAAIFINQVREKIGVMYGNPETTTGGRALKFYSSVRLDVRKIGQPIKVGNDAVANTVKVKTVKNKVAAPFKEVELALVYGKGFDQLSDLVTLAADMDIIKKAGSFYSYGDERIGQGKEKAIAHIAERPEMEAEIRARVLNSIKEGRVGDVASVAAVAE
Deinococcus sp. KSM4-11	2568654	recA	recA E7T09_10095	E7T09_10095	Protein RecA (Recombinase A)	A0A4S4CDT2	NA	NA	cytoplasm [GO:0005737]; ATP binding [GO:0005524]; damaged DNA binding [GO:0003684]; DNA-dependent ATPase activity [GO:0008094]; single-stranded DNA binding [GO:0003697]; DNA recombination [GO:0006310]; DNA repair [GO:0006281]; SOS response [GO:0009432]	NA	MSKDNPKEITAAPNDSKERAKAIETAMSQIEKAFGKGSIMKLGAESKLDVQVVSTGSLSLDLALGVGGIPRGRVTEIYGPESGGKTTLALAIVAQAQKAGGTCAFIDAEHALDPVYARALGVNTDELLVSQPDNGEQALEIMELLVRSGAIDVVVVDSVAALTPRAEIEGEMGDSLPGLQARLMSQALRKLTAILSKTGTAAIFINQVREKIGVMYGNPETTTGGRALKFYASVRLDVRKIGQPIKVGNDAVANTVKVKTVKNKVAAPFKEVELALVYGKGFDQMTDLVTLATDMDIIKKAGSFYSYGDERIGQGKEKAIAYIAERPEMADEIRERVTTAIRTGKAPELPTVPAVAE
Deinococcus sp. S9	2545754	recA	E0686_02360	E0686_02360	RECA_2 domain-containing protein	A0A4R5GE40	NA	NA	ATP binding [GO:0005524]; DNA-dependent ATPase activity [GO:0008094]; single-stranded DNA binding [GO:0003697]; DNA recombination [GO:0006310]; DNA repair [GO:0006281]	NA	MSKLQDVMAELNKKNKETFVGSITEVPRESGGISFGLTGLDRMFKTRGVPRGRITQLVAEANAGKSTLAMGVIASLHTAVDAGREKRGMVLFIDTERTFEEDYARNIGVQVDDASKFLLMRPDDGIAAIDAIEKLIDTGELDLVVLDSITFLIPRAYLEMEADKNLPAAQSRQNSMLVQRLIGRLAKTNTAMLIVNHLGSGFKVDSYGNPILDPRGGRMLANATSALVWLKKSKRPVDEKGNPTKDLNDGVAADVTITIKKNKLGRQDYEIPARMVFGQGFDPVYDLLQTAIDTGVVQKKGAWTYFGEQKWNGENALLQALSEDVDLYQKLREAVLAA
Arthrobacter sp. (strain FB24)	290399	recA	recA Arth_1460	NA	Protein RecA (Recombinase A)	A0JUY4	art:Arth_1460	NCBI-ProteinID: ABK02854	cytoplasm [GO:0005737]; ATP binding [GO:0005524]; damaged DNA binding [GO:0003684]; DNA-dependent ATPase activity [GO:0008094]; single-stranded DNA binding [GO:0003697]; DNA recombination [GO:0006310]; DNA repair [GO:0006281]; SOS response [GO:0009432]	ATGGCGGCAGCCCCGGATCGTCAGAAGGCGCTCGATGCAGCGCTGGCCCAGATCGACAAGCAGTTCGGCAAAGGCTCCGTCATGCGGCTGGGCGACGAAGTACGTGCTCCCATCGAAGTAATCCCCACCGGCTCCATTGCCTTGGACGTTGCCCTCGGCATTGGCGGCCTGCCGCGCGGCCGCGTCGTGGAAATCTACGGCCCCGAATCGTCGGGTAAAACCACCGTCGCCCTGCATGCCGTCGCGAATGCCCAGCGGCAGGGAGGCATCGCCGCCTTTATCGACGCCGAGCACGCCCTGGATCCGGAATACGCCGCCAAGCTTGGTGTCGATACTGACGCGCTGCTGGTCTCGCAGCCGGATACCGGTGAGCAGGCTCTGGAAATCATGGACATGCTG…	MAAAPDRQKALDAALAQIDKQFGKGSVMRLGDEVRAPIEVIPTGSIALDVALGIGGLPRGRVVEIYGPESSGKTTVALHAVANAQRQGGIAAFIDAEHALDPEYAAKLGVDTDALLVSQPDTGEQALEIMDMLIGSGSLDVIVIDSVAALVPRAEIEGDMGDSHVGLQARLMSQALRKITGRLSQTKTTAIFINQLREKIGVFFGSPETTTGGKALKFYASIRIDVRRIQTLKEGADSVGNRTKAKIVKNKMAPPFKIAEFDIIYGQGISREGGIIDMGVEHGLIKKSGSWFTYDGDQLGQGMENSRRFLRDNPELAAELERLIKEKLGVGVKPAEAEKEASPKLKAVDGF
Enterococcus faecium (strain ATCC BAA-472 / TX0016 / DO)	333849	recA	recA HMPREF0351_12589	HMPREF0351_12589	Protein RecA (Recombinase A)	Q3Y1B9	efu:HMPREF0351_12589	NCBI-GeneID: 13001327	cytoplasm [GO:0005737]; ATP binding [GO:0005524]; damaged DNA binding [GO:0003684]; DNA-dependent ATPase activity [GO:0008094]; single-stranded DNA binding [GO:0003697]; DNA recombination [GO:0006310]; DNA repair [GO:0006281]; SOS response [GO:0009432]	TTGGCAGATGATCGTAAAGCAGCCTTAGATGCTGCACTGAAAAAAATTGAAAAGAGCTATGGTAAAGGCTCTATTATGAAATTGGGCGAAAAAATCGACCAACAAATCTCTACAATTCCAAGTGGCTCTCTTGCGTTAGATGTCGCTTTAGGTGTCGGCGGTTACCCCCGTGGACGTATCATCGAAGTATATGGACCTGAAAGTTCAGGTAAAACAACAGTTGCACTACACGCTATTGCAGAAGTACAAAAAAATGGCGGAACGGCCGCTTTCATTGATGCTGAGCATGCGTTAGATCCGCAATATGCACAAAAATTAGGTGTGAATATCGATGAACTACTTCTTTCACAGCCTGACACAGGAGAACAAGGTCTAGAGATCGCTGATGCTTTAGTATCA…	MADDRKAALDAALKKIEKSYGKGSIMKLGEKIDQQISTIPSGSLALDVALGVGGYPRGRIIEVYGPESSGKTTVALHAIAEVQKNGGTAAFIDAEHALDPQYAQKLGVNIDELLLSQPDTGEQGLEIADALVSSGAVDIVVVDSVAALVPRAEIDGEMGDSHVGLQARLMSQALRKLSGSINKTKTIAIFINQIREKVGVMFGNPEITPGGRALKFYATIRLEVRRAEQLKQGTDIVGNRTKIKVVKNKVAPPFKIAEVDVMYGLGISQEGELLDMAVEKDIVDKSGAWYSYKEDRIGQGRENAKIYMANHPEMMAEVSALVRAAYGIGEEVAVPEDEKGQEELPLVEE
Kineococcus radiotolerans (strain ATCC BAA-149 / DSM 14245 / SRS30216)	266940	recB	recB Krad_0993	NA	RecBCD enzyme subunit RecB (EC 3.1.11.5) (Exonuclease V subunit RecB) (ExoV subunit RecB) (Helicase/nuclease RecBCD subunit RecB)	A6W6P2	kra:Krad_0993	NCBI-ProteinID: ABS02481	ATP binding [GO:0005524]; DNA binding [GO:0003677]; DNA helicase activity [GO:0003678]; exodeoxyribonuclease V activity [GO:0008854]; magnesium ion binding [GO:0000287]; double-strand break repair via homologous recombination [GO:0000724]	GTGAGCGCCGCGACCCCGGCCCCGGCGGTCTTCGACCTCGCCGGCCCCCTGCCGGTCGCCACGACGGTCCTGGAGGCCAGCGCGGGGACGGGCAAGACGTACACGATCGCGGGGCTCGTGACCCGCTACGTCGCCGAGGGCGTCGCGACCGTCGACCAGCTCCTCGTCGTCACCTTCGGGCGCGCGGCGACCGCGGAGCTGCGCGACCGGGTCCGCGAGCGGCTGGTCGCCACCCGCGACGCCCTGGCCGACCCCGCGTCGGCCCGCCGCTCGCGCGACGCGGTCCTCGCCCACCTGGCCGCCGACGACGCCCGCGCCGCCGAGCACCGGGCCCGGCTCTCGGAGGCGCTGGCCGGTTTCGACACCGCCACCGTCGCCACCATCCACGAGTTCTGCCGG…	MSAATPAPAVFDLAGPLPVATTVLEASAGTGKTYTIAGLVTRYVAEGVATVDQLLVVTFGRAATAELRDRVRERLVATRDALADPASARRSRDAVLAHLAADDARAAEHRARLSEALAGFDTATVATIHEFCRQVLTSLGTAADVDPSATLVEDVDDLVEEVCDDLYLRFAVRPGAGVPPFDRPTALRIARAAVDRADARIEPPDTLPGSPENLRVRFALGVRREVEARKRSRRVLGFDDLLTRLRDALTDPVAGPVACERLRRRYSVVLVDEFQDTDAVQWDVLRTAFHGQGPLVLIGDPKQAIYAFRGADVRSYLDAAGVAGTTATLSTNHRSDPLVLAGTAALLRGAALGEQRIVVRPVDAAHAAAALVDGSGAPDPAPVRVRVLERDGLPTTGRG…
Kineococcus radiotolerans (strain ATCC BAA-149 / DSM 14245 / SRS30216)	266940	recB	Krad_1855	NA	Putative RecB family exonuclease	A6W952	kra:Krad_1855	NCBI-ProteinID: ABS03341	exonuclease activity [GO:0004527]	GTGACCACCGGCGCGCACCCGGGCGACGCGCCCCGACGGGCCCTGTCGCCCTCCCGCGCCGCGGACTTCATGCAGTGCCCGCTGCTCTACCGCTTCCGCACGATCGACCGCCTGCCGGAGACCCCCAGCGCGGCCGCCGCCCGCGGGACCCTCGTGCACGCCGTCCTCGAGCGCCTCTACGACCTGCCCGCCGCCGAGCGCACCGCCGCCCGGGCCGGCGCGATGGTCGAACCGCAGTGGCGGGAGCTGCTGGAGCGCGAACCCCGCCTCCAGGCCCTCTTCGGGGCGCAGCCGAAGCCGGGGACCCCCACCGGGGACGCCCTCGCCCGCTGGCTGGCCGGCGCCCGCGCGCTGCTGCAGAAGTACTTCGCCCTCGAGGACCCCACCCGGCTGGAACCG…	MTTGAHPGDAPRRALSPSRAADFMQCPLLYRFRTIDRLPETPSAAAARGTLVHAVLERLYDLPAAERTAARAGAMVEPQWRELLEREPRLQALFGAQPKPGTPTGDALARWLAGARALLQKYFALEDPTRLEPEAREMHVEVDLEDGPVLRGIVDRLDVTPAGRMRVVDYKTGRAPSETAEARALFQMRFYALVLWRLRGEVPLSLQLVYLGSGDVLRHTPDEGDLLATERKVRALWDAIERNRATGDWRPRPGRACTWCDHKVRCPSFGGTPPPLPVDLPLAPGPPAPAGADG
Geodermatophilus sabuli	1564158	recB	SAMN06893097_104189	SAMN06893097_104189	Putative RecB family exonuclease	A0A285EBR0	NA	NA	exonuclease activity [GO:0004527]	NA	MAQDSALGDGAQDSALGDGAQDSALGDGAQDSALGGGAQDSALGDMVQAGQPADAAASAPGAPAEQPTPRRPSLSPSRAADFKTCPLLYRFRTIDRLPERKSLAAVRGTLVHAVLEKLYDLPARERTVRSAQELVAPAWEELRADPEVAELFAEGRAADEEPAARSLEGWLASAGRLVETYFSLEDPSRIEPQGREELVEVTLPDGLLLRGYVDRLDVAPNGALRVVDYKTGSMPREAFEGKALFQMKFYALVLWRTRGVVASQLKLLYLGNGDALTYAPDEGELVRFERTLRAIWAAIERAVATGDFRPNRTRLCDWCDHQALCPSFGGTPPPFPAEAAAAAGWHTQLPIVEHD
Geodermatophilus obscurus	1861	recB	SAMN05660350_00821	SAMN05660350_00821	Putative RecB family exonuclease	A0A1M7SKB1	NA	NA	exonuclease activity [GO:0004527]	NA	MRRARSVLSAPRPSLEGMTAMAQDSAHGRSVTGQPADAAASSPDSPVDPTGTPRRPSLSPSRAADFKTCPLLYRFRTIDRLPERRSLAAVRGTLVHAVLERLYDLPARRRTAEAARELVAPAWEELRADPEVAALFAEGGAADDAAAEQPPSLQAWLASAGKLVETYFSLEDPSRIEPHGREELVEVTLPDGLLLRGYVDRLDVAPNGALRVVDYKTGSMPREAFEGKALFQMKFYALVLWRTRGVVASQLKLLYLGNGDALTYAPDEAELVRFERTLQAIWAAIERAVATGDFRPNRTRLCDWCDHQALCPSFGGTPPPFPTAAAAAAGWPTLPVVERE
Geodermatophilus obscurus	1861	recB	SAMN05660359_00496	SAMN05660359_00496	Putative RecB family exonuclease	A0A1I5CRW0	NA	NA	exonuclease activity [GO:0004527]	NA	MTAAVFPDTTAGGEQAPDARAPRRPSLSPSRAADFKTCPLLYRFRTIDRLPEKRSPAAVRGTLVHAVLERLYDLPQAERTVEAARGLVGPAWEELQADPEVAALFAPGEDGAEPPSLESWLASAGTLVETYFRLEDPTRIQPEGREQLVEVTLPDGLLLRGYVDRLDVARNGALRVVDYKTGSMPREAFESKALFQMKFYALVLWRTRGVVASQLKLIYLGDGEALTYAPEEGELLRFERTLLAIWAAIERAVATGDFRPNRTRLCDWCDHQALCPSFGGTPPPFPAEAAAAAGWATLPVVERD
Geodermatophilus obscurus (strain ATCC 25078 / DSM 43160 / JCM 3152 / G-20)	526225	recB	Gobs_3698	NA	RecB family nuclease, putative	D2SCF3	gob:Gobs_3698	NCBI-ProteinID: ADB76281	NA	GTGTACCGCGTCGACGGGCGGCTGGTCCTCAGCCCCAGTGACCTGACCCGGCACTCGGAGTGCCACCACCTCACCGCGCTCAACCTGCAGGTCGCCGAGCGCCGCCTCGACCCGCCGGCCGAGGGCGCCACCGACCAGACGGTGCTCGTCGCCGACCTCGGGATCGCGCACGAGCTGCGCTACCTGGAGTCGCTGGAGGAACAGGGGCTCACCGTGGCGCGCCTCCAGGGCAGCCGGAGCGAGGCAGCGACCCGAGAGGCGATGCACGCCGGCGTCGACGTCGTCCACCAGGCGACGCTCTTCGACGGCACCTGGGGCGGCCAGGCCGACTTCCTGCTGAAGACAGCAGGGCCGTCCGACCTCGGCGGCTGGTCCTACGAGATCGCCGACGCCAAGCTC…	MYRVDGRLVLSPSDLTRHSECHHLTALNLQVAERRLDPPAEGATDQTVLVADLGIAHELRYLESLEEQGLTVARLQGSRSEAATREAMHAGVDVVHQATLFDGTWGGQADFLLKTAGPSDLGGWSYEIADAKLARRIKVPALLQMATYADRLATLQGREPERICVVTGDGETRPWRLVDVAAYARRARARLQTFIAHPTPTAPVPIAHCDQCTWAPRCTTELRTSDDLSLVAGMRRDHRAALNGAGIATLEQLADAPDDVLKGTGISRGTRERLRDQAREQLRGRAAGVPTRTLLTPQTAQGLLRLPEPSPGDLYLDFEGDPLAGDGEGLEYLAGLGDRAGDFTALWAHDAAEERRMVEDLVDRIVEAWHADPGMHVYHYAAYEVSALKRLTGRYGVRE…
Geodermatophilus dictyosporus	1523247	recB	SAMN05660464_1044	SAMN05660464_1044	Putative RecB family exonuclease	A0A1I5JVA3	NA	NA	exonuclease activity [GO:0004527]	NA	MARPSLGCVTAVFSSDTASGGERSPEGERAPRRPSLSPSRAADFKTCPLLYRFRTIDRLPEKKSAAAVRGTLVHAVLERLYDLPAAERTVDAARGLVGPAWEELRTDPEVAALFTAGDEGIEPPSLETWLASAGKLVETYFTLEDPTRIQPEGREELVEVTLPDGLLLRGYVDRLDVARNGALRVVDYKTGSMPREAFESKALFQMKFYALVLWRTRGVVASQLKLIYLGDGDALTYAPEEGELVRFERTLLAIWAAIERAVSTGDFRPNRTRLCDWCDHQALCPSFGGTPPPFPAEAAAAAGWPTLPVVERD
Geodermatophilus dictyosporus	1523247	recB	SAMN05660464_1582	SAMN05660464_1582	RecB family exonuclease	A0A1I5L6V9	NA	NA	exonuclease activity [GO:0004527]	NA	MSRVSVAGVGGAQLEMPGMPQRLFPATPSKLATFADCPRRYRFAYVDRPSPPKGPPWAHNSVGSAVHAALRSWWELPRDRRTAGAARQLLYGAWSPTGFRDADQSERWRTRAAGWLTDYVADLDPGDEPVGTERQVAATTARLALSGRVDRIDQRGDELVVVDYKTGRVPSTDDEARGSPALAVYVLGVQRTLRRPCRRVELHHLPSGTVASFEHTERSLANHVRRAEDVATDIAAATQALEDGASRDEAFPAVTGRQCGWCDFRPSCPAGQAATPARETWSFLAEDDAAGSPAAGG
Geodermatophilus poikilotrophus	1333667	recB	SAMN04488546_0270	SAMN04488546_0270	Putative RecB family exonuclease	A0A1H9YTE0	NA	NA	exonuclease activity [GO:0004527]	NA	MVTGQPADAAAASPDSPVDPTATPRRPSLSPSRAADFKTCPLLYRFRTIDRLPERKSLAAVRGTLVHSVLERLYDLPARRRTAEAARELVAPAWEELRTDPEVAALFAEGGTADDAAAEQPPSLEAWLASAGELVDTYFSLEDPSRIEPHGREELVEVTLPDGLLLRGYVDRLDVAPNGALRVVDYKTGSVPREAFEGKALFQMKFYALVLWRTRGVVASQLKLLYLGNGDALTYAPDEAELVRFERTLQAIWAAIERAVATGDFRPNRTRLCGWCDHQALCPAFGGTPPPFPAAAAAAAGWPTLPVVERD
Streptomyces radiopugnans	403935	recB	SAMN05216481_1156	SAMN05216481_1156	Putative RecB family exonuclease	A0A1H9IQP3	NA	NA	exonuclease activity [GO:0004527]	NA	MVSHPAPGKAPAPASPPNSLSPSRAADFMQCPLLYRFRVIDRLPEKPTPAATRGTVVHAVLERLFDAPAAERSVRRARSLVVREWERLLAKRPELAELFTEDGREAGGEGAADGTELARWLARAEELVERWFSLEDPTRLEPAERELFVEARLESGLRLRGIIDRVDVAPTGEVRIVDYKTGKAPRPEYTAEALFQMKFYALVLWRLRGTIPRRLQLVYLGSADVLTYDPDENDLRGVERKLLALWEAIRQATETGDWRPRPGPLCGWCAHQALCPEFGGTPPPYPLMIQPRLPLEPDAGTGGGTGSGTDRSPGTLPEAEGAAG
Deinococcus gobiensis (strain DSM 21396 / JCM 16679 / CGMCC 1.7299 / I-0)	745776	recB	recB DGo_PB0022	NA	Putative nuclease, RecB family	H8H194	dgo:DGo_PB0022	NCBI-ProteinID: AFD27291	endonuclease activity [GO:0004519]; nucleic acid binding [GO:0003676]	ATGAACTGGCAGCCGAAGACGGATAGCATCACCGCGCGGGTGGATGAGGATGTCTGCATGCTGCTGGCCTCGCGGCGCAGCCCGGAGGAACTGGTGCAGGTGGTCTTCCTGGAGCCCCAGATGGCCCTCGCGCTGGAGCTGGCACAGGCCGGAGGCTTTGTACTCCAGGGGTCAGAGGCACAGATGCAGCAGACCTTGGCGGAGCACCCGGAGTTGATCGAGCCGGGCTTGCGGGTGCTGAACCGGGAGCTGATGGTCGAGTCGGGTGGCATCGACCTGTACGCCCAGGACGCGCAGGGGCGGTATGTGGTGGTGGAATTGAAGCGCGGCCGGGCCACGCAACATGCGGTGTCGCAGCTCGCGCGGTATGTGCGGTCGGTGGAGCAGAAGTTGGGGAAG…	MNWQPKTDSITARVDEDVCMLLASRRSPEELVQVVFLEPQMALALELAQAGGFVLQGSEAQMQQTLAEHPELIEPGLRVLNRELMVESGGIDLYAQDAQGRYVVVELKRGRATQHAVSQLARYVRSVEQKLGKRAVVRGILAAPSITTPARLELESRGLEFREVSALPSATAPVGSASAQPSLFD
Acinetobacter radioresistens DSM 6976 = NBRC 102413 = CIP 103788	981334	recB	recB F939_00188	F939_00188	RecBCD enzyme subunit RecB (EC 3.1.11.5) (Exonuclease V subunit RecB) (ExoV subunit RecB) (Helicase/nuclease RecBCD subunit RecB)	A0A0E2GQM0	NA	NA	ATP binding [GO:0005524]; DNA binding [GO:0003677]; DNA helicase activity [GO:0003678]; exodeoxyribonuclease V activity [GO:0008854]; magnesium ion binding [GO:0000287]; double-strand break repair via homologous recombination [GO:0000724]	NA	MNEPQAISEYPIADMYFSGLHLIEASAGTGKTYTLSSLIVRILIEKYLPNQIIATTFTRAAAAELKSRIRSRLVEAYQYFNDCQDLTEIEMLHKAEQEKDPLYQVLCKQFSTQVGYVCERLKLVIDQLDELFVSTLDSFSQKLLREFAFESGKIERAQLTEDAKAYSQQIVHDILREWIQAQPQPLIDYLLLSKQLKNTDGYLAIVENSLNFSSAQFMPVAAPVMDLEQFEAELDLLLKLDLSLVEGLADYYRADGQHNSIVGKKWRTEQLMETTLCQNLPDFIKALHTQRSYALFAAHWTDIFKCITDLATKKVLNKCAAEVLEYFENHQIIQGLRRFCECVANLKTDLSRLDTYLQFYISQEVRKRLPQLLQQRGETTFSQQIRTLAEALQGEQGQR…
Acinetobacter radioresistens NIPH 2130	1217674	recB	recB F940_01344	F940_01344	RecBCD enzyme subunit RecB (EC 3.1.11.5) (Exonuclease V subunit RecB) (ExoV subunit RecB) (Helicase/nuclease RecBCD subunit RecB)	A0A3F3GPH8	NA	NA	ATP binding [GO:0005524]; DNA binding [GO:0003677]; DNA helicase activity [GO:0003678]; exodeoxyribonuclease V activity [GO:0008854]; magnesium ion binding [GO:0000287]; double-strand break repair via homologous recombination [GO:0000724]	NA	MNEPQAISEYPIADMCFSGLHLIEASAGTGKTYTLSSLIVRILIEKYLPNQIIATTFTRAAAAELKSRIRSRLVEAYQYFNDCQDLTEIEMLHKAEQEKDPLYQVLCKQFSTQVGYVCERLKLVIDQLDELFVSTLDSFSQKLLREFAFESGKIERAQLTEDAKAYSQQIVHDILREWIQAQPQPLIDYLLLSKQLKNTDGYLAIVENSLNFSSAQFMPVAAPVMDLEQFEAELDLLLKLDLSLVEGLADYYRADGQHNSIVGKKWRTEQLMETTLCQNLPDFIKALHTQRSYALFAAHWTDIFKCITDLATKKVLNKCSAEVLEYFENHQIIQGLRRFCECVANLKTDLSRLDTYLQFYISQEVRKRLPQLLQQRGETTFSQQIRTLAEALQGEQGQR…
Acinetobacter radioresistens	40216	recB	recB C7E16_09480	C7E16_09480	RecBCD enzyme subunit RecB (EC 3.1.11.5) (Exonuclease V subunit RecB) (ExoV subunit RecB) (Helicase/nuclease RecBCD subunit RecB)	A0A2T1IZB8	NA	NA	ATP binding [GO:0005524]; DNA binding [GO:0003677]; DNA helicase activity [GO:0003678]; exodeoxyribonuclease V activity [GO:0008854]; magnesium ion binding [GO:0000287]; double-strand break repair via homologous recombination [GO:0000724]	NA	MNEPQAISEYPIADMCFSGLHLIEASAGTGKTYTLSSLIVRILIEKYLPNQIIATTFTRAAAAELKSRIRSRLVEAYQYFNDCQDLTEIEMLYKAEQEKDPLYQVLCKQFSTQVGYVCERLKLVIDQLDELFVSTLDSFSQKLLREFAFESGKIERAQLTEDAKAYSQQIVHDILREWIQAQPQPLIDYLLLSKQLKNTDGYLAIVENSLNFSSAQFMPVAAPVMDLEQFEAELDLLLKLDLSLVEGLADYYRADGQHNSIVGKKWRTEQLMETTLCQNLPDFIKALHTQRSYALFAAHWTDIFKCITDLATKKVLNKCAAEVLEYFENHQIIQGLRRFCECVANLKTDLSRLDTYLQFYISQEVRKRLPQLLQQRGETTFSQQIRTLAEALQGEQGQR…
Pseudomonas putida (strain S16)	1042876	recB	recB PPS_4516	PPS_4516	RecBCD enzyme subunit RecB (EC 3.1.11.5) (Exonuclease V subunit RecB) (ExoV subunit RecB) (Helicase/nuclease RecBCD subunit RecB)	F8G6C7	ppt:PPS_4516	NCBI-ProteinID: AEJ15047	ATP binding [GO:0005524]; DNA binding [GO:0003677]; DNA helicase activity [GO:0003678]; exodeoxyribonuclease V activity [GO:0008854]; magnesium ion binding [GO:0000287]; double-strand break repair via homologous recombination [GO:0000724]	ATGACCCAGGACCGTCCCCTGGCACTGAGTTTCCCCCTGCACGGCAGCCAGCTGATCGAGGCAAGCGCCGGCACGGGCAAGACCTTCACCATTTCGGCGCTGTACCTGCGTCTGATCCTCGGTCACGGTGGCGAGCAGGGCTTCAACCGCGAGCTGCTACCACCGCAGATCCTCGTGGTGACCTTCACCGACGCCGCCACCAAAGAGCTGCGCGAACGTATCCGCGCCCGCCTGGCCGAAGCTGCGCGGTTCTTCCGTGGCGAGCTGGAGGCGGCCGACCCGCTGCTGCATCAGCTGCGTGACGATTACCCGGAAGAAACCTGGCCACGCTGTGCCGGGCGCCTGGAAATCGCCGTGCAGTGGATGGACGAGGCAGCGGTATCGACCATCCATGGCTGG…	MTQDRPLALSFPLHGSQLIEASAGTGKTFTISALYLRLILGHGGEQGFNRELLPPQILVVTFTDAATKELRERIRARLAEAARFFRGELEAADPLLHQLRDDYPEETWPRCAGRLEIAVQWMDEAAVSTIHGWCQRMLREHAFDSGSLFTQTLETDHSELLGQVMRDYWRRFCYGMQGDALAWVRGHWGSPDALLPRIRPLFGRVRVQHDGPEPAALIQASLQQRGEQLARLKAPWAQWAEELRQICRDALAAKQVDGRKMQARYFEPWFDKLCAWAANEQLVELDLGTGFTRLTPAGMAEAWKGEPPEHPALNAMQSLQQQLQALDSPDAPLLEHAANWVAARFEVEKRRRAEMGFDDMLLRLQHALASEAGDRLASLIREQFPVALIDEFQDTDPVQ…
Methylorubrum extorquens (Methylobacterium dichloromethanicum) (Methylobacterium extorquens)	408	recB	MEX01_50630	MEX01_50630	Recombinase RecB	A0A511F583	NA	NA	DNA binding [GO:0003677]; recombinase activity [GO:0000150]	NA	MTHQTRKARFVPVTEGPQRVCCYLRVSTGRQAEGDLSLPDQSKQIHNFCANKGWHVVAEYVEPGASATDDNRPAFQKMIERASDDDHPFDVIVVHSYSRFFRDSFGLEMYVRRLAKAGVRLISITQELGDDPAQVMMRQVIALFDEYQSKENAKHVLRAMKENARQGFYNGAPAPLGYTVAEVEKRGARIKKRLVVDPVEAETVRMIFRLYRFGDGSTGPLGVKAITCYLNERGYRTRAGARFGVATVHGILTNRVYIGEWVFNRRCSKTLAEKPKAEQISISVPELIEMPEFEAVQATLKAHNPRMMPARVVTGPILLTGLAICTTCAGPMTLRTGTSKSGKVHRYYSCSTHGRIGKTGCTGRSIPMDTLDTLVTDHLVAELLQPDRLRATLQSLWAL…
Psychrobacter arcticus (strain DSM 17307 / 273-4)	259536	recB	recB Psyc_1127	NA	RecBCD enzyme subunit RecB (EC 3.1.11.5) (Exonuclease V subunit RecB) (ExoV subunit RecB) (Helicase/nuclease RecBCD subunit RecB)	Q4FSN0	par:Psyc_1127	NCBI-ProteinID: AAZ18978	ATP binding [GO:0005524]; DNA binding [GO:0003677]; DNA helicase activity [GO:0003678]; exodeoxyribonuclease V activity [GO:0008854]; magnesium ion binding [GO:0000287]; double-strand break repair via homologous recombination [GO:0000724]	ATGACAGACTTTACCGACACAAGCGATATAGTTGAACTTTCTACACAACCGAATTTATTCGATGAGTACATAGATGAGTCGCATCACTCATTCGATACGCCGACTCATACGCCTGAGAGTGAAGGTATAAGTGCCGCTATGAGTGAGCAGAAGGAAAATGTGATACCAGCGGTCGATGTTGCGTTGACGGGTCAGCATCTTATCGAAGCCTCAGCCGGTACTGGCAAGACCTGGACACTAACCGGCATTGTGCTGCGCCTGCTGATTGAAGCGCGGCGTGCGCCAGAGCAAATCATCGCCACTACTTTTACTCGAGCCGCTGCGGCCGAAATGCGTCAGCGTATTCACGACCGTTTGGTGGATTTTTATCAATTGCTGCAGTGGGTTAATAGCCTAAGT…	MTDFTDTSDIVELSTQPNLFDEYIDESHHSFDTPTHTPESEGISAAMSEQKENVIPAVDVALTGQHLIEASAGTGKTWTLTGIVLRLLIEARRAPEQIIATTFTRAAAAEMRQRIHDRLVDFYQLLQWVNSLSAEPNNKDALYPDVLQVTPESGKEKQAAKGLSTDSDAEKAADEPNQDLAYDKQITAEKRAQAKEKRKKWLVEQAKYARLDGIMEDPINLHLVGYLLDHVHSYPMTEAIRRTALVLTTLDKLFVGTLDSLAQKWLIEYSSETGHQQGMAIIEDSSIEQVTDSIIHDELRQFQSRLYHEQPKLYALMDQQGKLTAVSDHKKYVTRSLNFISAPIDEIKLEQGFDFVSYERLLNEFAQLDLVDIQPYLNPDYRKSQGFNGASNLFKQFDA…
Psychrobacter cryohalolentis (strain K5)	335284	recB	recB Pcryo_1291	NA	RecBCD enzyme subunit RecB (EC 3.1.11.5) (Exonuclease V subunit RecB) (ExoV subunit RecB) (Helicase/nuclease RecBCD subunit RecB)	Q1QB81	pcr:Pcryo_1291	NCBI-ProteinID: ABE75072	ATP binding [GO:0005524]; DNA binding [GO:0003677]; DNA helicase activity [GO:0003678]; exodeoxyribonuclease V activity [GO:0008854]; magnesium ion binding [GO:0000287]; double-strand break repair via homologous recombination [GO:0000724]	ATGACAGACTTTACCGACCCAACCAATACTACTGACTCATTTACACAATCAGATTTATTTGATGAATATTCAGATGAGCTGACTTTATCTGCTGTGCCTGAACGTAAAAATGATGTTATACCGGCAGTCGATGTTGATCTGACGGGTAAACACCTGATTGAAGCCTCAGCGGGCACGGGTAAAACTTGGACGTTGACCGGTATTGTACTGCGCCTACTGATCGAAGCGCGACGTGCGCCAGAGCAAATCATTGCCACGACTTTTACTCGAGCTGCCGCTGCCGAAATGCGTCAGCGTATCCACGATCGTTTGGTAGATTTTTATCAGCTATTACAATGGGTCAATAGCCTAAGTGCTGAACCCAATAACAAGGATGCTTTATATCCTGATGTACTACAG…	MTDFTDPTNTTDSFTQSDLFDEYSDELTLSAVPERKNDVIPAVDVDLTGKHLIEASAGTGKTWTLTGIVLRLLIEARRAPEQIIATTFTRAAAAEMRQRIHDRLVDFYQLLQWVNSLSAEPNNKDALYPDVLQVMPESNKDKQAGKGSSVDSNAGTGMDEFNKDIAADRQAAAEKRKQVKKDRENWLVNQAKYARLDAVMDDPINLHLTGFLLDHVHGYPMAEAIRRTALVLTTLDKLFVGTLDSLAQKWLIEYSSETGHQQGMAIIEDSSIEQVTDSIIHDELRQFQSRLYYEQPKLYALMDQQGKLTAVSDHKKYVTRSLKFISAPIDEIKLEQGFDFGLYERLLNEFAQLDLVDIQPYLNPDYRKSQGFRGGSNLTKQFDAIIDVHQKILEYQLTF…
Chroococcidiopsis thermalis (strain PCC 7203)	251229	recB	Chro_4040	Chro_4040	RecB family nuclease, putative	K9U5B7	cthe:Chro_4040	NCBI-ProteinID: AFY89444	nucleotide binding [GO:0000166]	ATGGGGGGCGACGAAGTCCGCGATAGCGCCACCCCCAAGACCGCACTGGCTCCCCCACACCCTATTCCTCAGCGCACTACACATCACTCATGGTTTTCCTGTTACGCTAGAGCTATGCTAATGACTGCTGAGCTGCTGCTACAATACCAACGTTGTAATCGTCGCCCATTTCTCGATCGCCACGGAGATTTGGCACTTAAAGATGCTCCTAGCGAACTGTTGCTGAAGTTACAACAGGACAAGTTCGAGCATAGACAAAGCATGATGGCAGAACGGATTTATCAGCAACCTCAGTATTCTAAAGAGGATTGGCAAGCAGGAGCAACAGCAACTTGGCAGTTAATGCAACAGGGTGTAGAGCAGATTTATCGAGGAGTGATAATCGCCCGCACTTCAGAA…	MGGDEVRDSATPKTALAPPHPIPQRTTHHSWFSCYARAMLMTAELLLQYQRCNRRPFLDRHGDLALKDAPSELLLKLQQDKFEHRQSMMAERIYQQPQYSKEDWQAGATATWQLMQQGVEQIYRGVIIARTSEDVTLLSRPDLLIKQPGQSIFGNWMYIPAQIELGKRPKLEYQVVAAFHGQALGMVQETTPDRAWLLLRRKEMYEVSLARVLPQMQQIFAECVQTLAAPQAPEVFISRQRCSLCRWYSYCSGVARSQQHLSLLPGVTPNRYKELQAIDLVTLESLAKANSSDLASLRGFDKKIAHHLVLQAQSVLENRPISLLREQGTGSREQGDKGDKGDRETREQLPITNYPLPNPIEIYFDIEAQPDLNLDYMLGVLVVDRLKQTETFHSLLAET…
Kineococcus radiotolerans (strain ATCC BAA-149 / DSM 14245 / SRS30216)	266940	recC	recC Krad_0992	NA	RecBCD enzyme subunit RecC (EC 3.1.11.5) (Exonuclease V subunit RecC) (ExoV subunit RecC) (Helicase/nuclease RecBCD subunit RecC)	A6W6P1	kra:Krad_0992	NCBI-ProteinID: ABS02480	exodeoxyribonuclease V complex [GO:0009338]; ATP binding [GO:0005524]; DNA binding [GO:0003677]; DNA helicase activity [GO:0003678]; exodeoxyribonuclease V activity [GO:0008854]; double-strand break repair via homologous recombination [GO:0000724]	GTGCTCCACGTCCACCGCTCCGAGAGCGCGAACACCCTGGTGACCGCCCTCGCCGGCCTCCTGCGCGACCCCGCGCCGGGCGCCGACCCGTTCGCCCCCGACGTCCTCGCCGTGGGGGCCCGCGGCACCGAGCGGTGGATCGCGCAGCGGCTGTCGCACCACCTCGGCGCCGGCGACCCCGCCGCGGGCGGCGGGGACGACGGGATCTGCGCGCGGGTGGACACCTCCTCCCCGGCGCACCTGCTCGACGGGGTCCTCGCCGCGGCGCTCGAGCGCACCCGCCCCGGGACCGGCGACGCCGTCGAGCGGTGGGCGCCGTCGTCGCTGACGTGGGACGTCCTGGAGGTCCTCGACGAGATCGCCCCCGCCGACGGCGGCCCCGCCCCCGACGGGCGCCCG…	MLHVHRSESANTLVTALAGLLRDPAPGADPFAPDVLAVGARGTERWIAQRLSHHLGAGDPAAGGGDDGICARVDTSSPAHLLDGVLAAALERTRPGTGDAVERWAPSSLTWDVLEVLDEIAPADGGPAPDGRPEFALLRHHLRHHPGDDGPGGPGGPGTPPVRRTAAAARVAGLFARYGAARPQLLADWAAGRDDAPGAPLPADLRWQPEVFRAVRERVGLPAPAELLDDACAALRTDPALSDLGPRLAVFLVTRLATSRLRVLSALAEHREVHLLLQHPSPALWDATAAALRTDPGPRRAAWAAHAPGRHPLLRSMARDVRELQVRLAHAAPGHTDVHHPAPEPAPTLLGTLQAALARDAEPAPGPDPGDRSVQVHACHGRARQVEVLREVVLGLLDA…
Acinetobacter radioresistens DSM 6976 = NBRC 102413 = CIP 103788	981334	recC	recC F939_00187	F939_00187	RecBCD enzyme subunit RecC (EC 3.1.11.5) (Exonuclease V subunit RecC) (ExoV subunit RecC) (Helicase/nuclease RecBCD subunit RecC)	A0A0E2GQ09	NA	NA	exodeoxyribonuclease V complex [GO:0009338]; ATP binding [GO:0005524]; DNA binding [GO:0003677]; DNA helicase activity [GO:0003678]; exodeoxyribonuclease V activity [GO:0008854]; double-strand break repair via homologous recombination [GO:0000724]	NA	MGIHVIQSQRIDVLVHGVLSTLGQPAVHPLEVLKTQHFVVPTPAIEQWLTQKMAEEQGISANQLFHQRIRGFQWYAYQQVLADKDKVRKANIPRLIMKWRVYQALGPFIEAEKLQLDQQHPLYPIICRIYDTAEGLEPGIIRQLKKQGMLYWVAEQVSSLFSNYMVYRGYCTKKGCTEVCRCPTNWLKAWGNNQPLDIEALFYTTGTEISVFTLNQAHELEGWQRWLWQEVFHEDFELMQEIDAEFWQQLEQEATRKQALKRLPQQLVVFTLLDLPPIQLQFLRRLGQYIDVFILHYNPSQEYWADSVDPVWKKRYDLRVKERFISKNPQATDADIKKFFEDFTLHFNAEVRESRHPLLTRFGKQARDHFSLLSSLSSGEEGQWVDAFVDEFPDNLLGK…
Acinetobacter radioresistens NIPH 2130	1217674	recC	recC F940_01345	F940_01345	RecBCD enzyme subunit RecC (EC 3.1.11.5) (Exonuclease V subunit RecC) (ExoV subunit RecC) (Helicase/nuclease RecBCD subunit RecC)	A0A3F3GX37	NA	NA	exodeoxyribonuclease V complex [GO:0009338]; ATP binding [GO:0005524]; DNA binding [GO:0003677]; DNA helicase activity [GO:0003678]; exodeoxyribonuclease V activity [GO:0008854]; double-strand break repair via homologous recombination [GO:0000724]	NA	MGIHVIQSQRIDVLVHGVLSTLGQPAVHPLEVLKTQHFVVPTPAIEQWLAQKMAEEQGISANQLFHQRIRGFQWYAYQQVLADKDKVRKANIPRLIMKWRVYQALGPFIEAEKLQLDQQHPLYPIICRIYDTAEGLEPGIIRQLKKQGMLYWVAEQVSSLFSNYMVYRGYCTKKGCTDVCRCPTNWLKAWGRNQPLDIEALFYTTGTEISAFTLNQAHELEGWQRWLWQEVFHEDFELMQEIDTEFWQQLEQEATRKQALKRLPQQLVVFTLLDLPPIQLQFLRRLGQYIDVFILHYNPSQEYWADSVDPVWKKRYDLRVKERFISKNPQATDVDIKKFFEDFTLHFNAEVRESRHPLLTRFGKQARDHFSLLSSLSSGEEGQWVDAFVDEFPDNLLGK…
Acinetobacter radioresistens	40216	recC	recC C7E16_09475	C7E16_09475	RecBCD enzyme subunit RecC (EC 3.1.11.5) (Exonuclease V subunit RecC) (ExoV subunit RecC) (Helicase/nuclease RecBCD subunit RecC)	A0A2T1IYY6	NA	NA	exodeoxyribonuclease V complex [GO:0009338]; ATP binding [GO:0005524]; DNA binding [GO:0003677]; DNA helicase activity [GO:0003678]; exodeoxyribonuclease V activity [GO:0008854]; double-strand break repair via homologous recombination [GO:0000724]	NA	MGIHVIQSQRIDVLVHGVLSTLGQPAVHPLEVLKTQHFVVPTPAIEQWLTQKMAEEQGISANQLFHQRIRGFQWYAYQQVLADKDKVRKANIPRLIMKWRVYQALGPFIEAERLQLDQQHPLYPIICRIYDTAEGLEPGIIRQLKKQGMLYWVAEQVSSLFSNYMVYRGYCTKKGCTEVCRCPTNWLKAWGRNQPLDIEALFYTTGTEISAFTLNQAHELEGWQRWLWQEVFHEDFELMQEIDAEFWQQLEQEATRKQALKRLPQQLVVFTLLDLPPIQLQFLRRLGQYIDVFILHYNPSQEYWADSVDPVWKKRYDLRVKERFISKNPQATDVDIKKFFEDFTLHFNAEVRESRHPLLTRFGKQARDHFSLLSSLSSGEEGQWVDAFVDEFPDNLLGK…
Pseudomonas putida (strain S16)	1042876	recC	recC PPS_4517	PPS_4517	RecBCD enzyme subunit RecC (EC 3.1.11.5) (Exonuclease V subunit RecC) (ExoV subunit RecC) (Helicase/nuclease RecBCD subunit RecC)	F8G6C8	ppt:PPS_4517	NCBI-ProteinID: AEJ15048	exodeoxyribonuclease V complex [GO:0009338]; ATP binding [GO:0005524]; DNA binding [GO:0003677]; DNA helicase activity [GO:0003678]; exodeoxyribonuclease V activity [GO:0008854]; double-strand break repair via homologous recombination [GO:0000724]	ATGATCGTCCACGGCAACCGCCTCGACGACCTGCGCAGCTTGGTGGTGAGCTGGATGCGTCGCTATCCCTTGGCACCTCTGGAAAACGAAATCGCCTTGGTGCAAAGCAATGGCATCGCCCAATGGCTCAAGCTGGCTCTTGCCGAAGACCCTCAGGACGATGACCAGGGCGGCTGTGGCATCGCCGCCGCCATCGATGTGCAACTGCCAGGCAGCTTCATGTGGCAGCTTTACCGCAGCGTGCTGGGCCGTGACGAAATTCCCGAAGTCTCCCTGCTCGACAAGGCACCGCTGACCTGGCGTCTGATGCGTCTGCTCCCGGCTTTGATCGAACGTCCTCACTTCGAACCGCTGCGACGCTTCCTCACCGACGACAGCGACCTGCGCAAGCGCTATCAG…	MIVHGNRLDDLRSLVVSWMRRYPLAPLENEIALVQSNGIAQWLKLALAEDPQDDDQGGCGIAAAIDVQLPGSFMWQLYRSVLGRDEIPEVSLLDKAPLTWRLMRLLPALIERPHFEPLRRFLTDDSDLRKRYQLAERLADLFDQYQVYRADWLKDWAAGEHVLNTARAERKALPPGNRWQAELWRALLEDVGEQGMAQSRAGVHQRFIERINSLEQAPAGLPARVIVFGISSLPAQALEALAGLARFSQVLLCVHNPCRHHWADIVADKDLLRHQYKRQQRKQGMPLQLDDQSLHQHAHPLLAAWGKQGRDYINLLDSYDDPSSYQGVFSDGRIDLFSEGSPTTLLNQLQDDILELRPLAETREQWHPVDPAKDRSIRFHIAHSPQREVEILHDQLLAR…
Kineococcus radiotolerans (strain ATCC BAA-149 / DSM 14245 / SRS30216)	266940	recD	recD Krad_0994	NA	RecBCD enzyme subunit RecD (EC 3.1.11.5) (Exonuclease V subunit RecD) (ExoV subunit RecD) (Helicase/nuclease RecBCD subunit RecD)	A6W6P3	kra:Krad_0994	NCBI-ProteinID: ABS02482	exodeoxyribonuclease V complex [GO:0009338]; ATP binding [GO:0005524]; DNA binding [GO:0003677]; DNA helicase activity [GO:0003678]; exodeoxyribonuclease V activity [GO:0008854]; double-strand break repair via homologous recombination [GO:0000724]	GTGACCACCCCCACCACCTCGACCGGCGCCCCGGCGGCCGCGGCCACCGCCGCGGTCCCGGGGGCCGACCCCGCGGACCGCTCTGCGCACCGGGCCCGCGGGGCGAGCGGTCTGCTGCGGGAGTTCAACGACCTCGGCCTGCTGCACGCCGCCGACGTCCACGTCGCCCGCCGCCTCGGCGCGGTCACCGGCGAGGACGACGAGCGCGTCCTGCTCGCCGTGGCCCTCGCGGTGCGGGCCGTGCGCCACGGCTCGGTCGTCCTGCACCTGCGGCAGGTGCCCGAGACCGTCGTGCCCGAGGACGTCGAGGACTCCGGGGCGGTGGGGACGGTGGCCGTGCGCTGGCCCGACCCCGAGGAGTGGCTGGCGGCGCTGCGGCGCAGCCCGCTGCTGGTCGAG…	MTTPTTSTGAPAAAATAAVPGADPADRSAHRARGASGLLREFNDLGLLHAADVHVARRLGAVTGEDDERVLLAVALAVRAVRHGSVVLHLRQVPETVVPEDVEDSGAVGTVAVRWPDPEEWLAALRRSPLLVEHAPGETTGPAAPLHLVGDGLWLDRYWRQELAVAEDLRARSAAVAGYDPAAVDAVLDRLWPGGLADDQRTAAAVCLAHGVSVLGGGPGTGKTTTVARLLAAVHALSPGPPRVALAAPTGKAAARLTEAVVSAAGTDGFTDDERRFLRSTTASTLHRLLGIRPGSVRARYDAEHRLPHDVVIVDEASMVGLGVMARLLAALRPGARLVLVGDPQQLASVEVGAVLADLVAPAERAAPGAAPAVPHGVALLRRTHRFADRGGIAAIAAA…
Micrococcus lylae	1273	recD	recD recD2 NCTC963_00905	NCTC963_00905	ATP-dependent RecD-like DNA helicase (EC 3.6.4.12)	A0A378NZ35	NA	NA	5'-3' DNA helicase activity [GO:0043139]; ATP binding [GO:0005524]; DNA binding [GO:0003677]	NA	MENMTLFEQSFVKGTITRILFYNNDNFYTVLKAEVIESNEDFDDDATITGYLPQIAEGDTYTFTGKIITHPKYGKQLQADKFEKDMPQSRDGIIHYLSSDLFKGVGKKTARTIVEVLGEDALNIILDDKSSLDQVPKLSDEKKELIYSTIHDNQAIEKIMIQLNEFGFGPQLAMKIYQFYKDDTLKVINESPYQLVMDIEGIGFNKADELAGKLGIDNNHPERLKAALVFTIEQASNQNGHTYIPDQVLLETSFNLLTKNGSQVNPDRLVIALTELTEEHKLVEHEKNIYIPSLFYSETKAVQILHRLMNHKNQVKEFEQSEVLMAIGELEALFEVSYAERQKDALITAMNSKLMILTGGPGTGKTTVVRGIVNLYAELHGLSLDYDDYDGQDYPIVVA…
Geodermatophilus sabuli	1564158	recD2	recD2 SAMN06893097_111155	SAMN06893097_111155	ATP-dependent RecD-like DNA helicase (EC 3.6.4.12)	A0A285EHP2	NA	NA	5'-3' DNA helicase activity [GO:0043139]; ATP binding [GO:0005524]; DNA binding [GO:0003677]	NA	MGEARVGAVLEATLERITYADSRTGYTVARVDTGRGGDLVTVVGSLLGAHPGETLRLRGRWGAHPQYGRQFQVEDYTTVLPATVQGIRRYLGSGLVKGIGPRLAERIVDHFGADALRVIEEEPGRLAEVPNLGPKRTRLITAAWEEQRAIKEVMVFLQGVGVSTSLAVRIYRQYGDASIGVVRHEPYRLAAEVWGIGFRTADTIAAAVGIPHDSTQRVEAGLQFVLSEATGQGHCFLPESELVARAVEILQVPADLVGHCLALLVAEQGVIRDELPGADGEPPTVAFYLVPFHRAEVSLAAALRRLAAADTDRVPSFAGVDWDAALTWLHRRTGVQLAGGQREAVRLALTEKVAVLTGGPGCGKSFTVRSIVTLAAATGARIVLAAPTGRAAKRLTELT…
Geodermatophilus obscurus (strain ATCC 25078 / DSM 43160 / JCM 3152 / G-20)	526225	recD2	recD2 Gobs_2820	NA	ATP-dependent RecD-like DNA helicase (EC 3.6.4.12)	D2S7J1	gob:Gobs_2820	NCBI-ProteinID: ADB75450	5'-3' DNA helicase activity [GO:0043139]; ATP binding [GO:0005524]; DNA binding [GO:0003677]	GTGGGGGAGGCGCGGGCCGGGACGGTCCTGGAGGCGACGCTGGAGCGGATCACGTACGCCAACTCCCAGACCGGCTACACGGTGGCCCGGGTGGACACCGGGCGGGGCGGCGACCTGGTCACCGTCGTGGGGTCGCTGCTGGGTGCGCAGCCCGGGGAGACGCTGCGGCTGCGCGGACGGTGGGGAGCGCACCCGCAGTACGGCCGGCAGTTCCTCGTCGAGGACCACACCACCGTGCTGCCGGCCACGGTGCAGGGCATCCGGCGCTACCTGGGCTCGGGGCTGGTCAAGGGGATCGGGCCCCGGCTGGCCGAGCGGATCGTGGACCACTTCGGCACCGACGCGCTGCGGGTGATCGAGGAGGAGCCGGGGCGGCTGGCCGAGGTGCCGAACCTGGGC…	MGEARAGTVLEATLERITYANSQTGYTVARVDTGRGGDLVTVVGSLLGAQPGETLRLRGRWGAHPQYGRQFLVEDHTTVLPATVQGIRRYLGSGLVKGIGPRLAERIVDHFGTDALRVIEEEPGRLAEVPNLGPKRTRLITAAWEEQRAIKEVMVFLQGVGVSTSLAVRIYRQYGDASIGVVRNEPYRLAAEVWGIGFRTADTIAAAVGIPHDSPHRVEAGVQFVLSEATGQGHCFLPETELVAQAVEVLQVPAGLVGHCLALLVADQGVIREELPGRGGEPATAVYYLVPFHRAEISLAAGLRRLVDADVDRMPAFASVDWTAALSWLGRRTGVELAAGQQAAVRLALTERVAVLTGGPGCGKSFTVRSIVTLAAAKGARIVLAAPTGRAAKRLTELT…
Geodermatophilus obscurus	1861	recD2	recD2 SAMN05660350_00927	SAMN05660350_00927	ATP-dependent RecD-like DNA helicase (EC 3.6.4.12)	A0A1M7SNB1	NA	NA	5'-3' DNA helicase activity [GO:0043139]; ATP binding [GO:0005524]; DNA binding [GO:0003677]	NA	MREARTGAVLEATLERITFANSQTGYTVARVDTGRGGDLVTVVGSLLGAQPGETLRLQGRWGAHPQYGRQFQVEDYTTVLPATVQGIRRYLGSGLVKGIGPRLAERIVDHFGTEALRVIEEQPGRLAEVPNLGPKRTRLITAAWEEQRAIKEVMVFLQGVGVSTSLAVRIYKQYGGASIGVVRAEPYRLAAEVWGIGFRTADTIAAAVGIPHDSTQRVEAGVQFVLSEATGQGHCFLPETELVARAVEILQVPADLVGHCLALLVADQGVIREEFPGADGEPCTVAYYLVPFHRAEVSLAGGLRRLASADDDRLAAFASVDWDAALTWLHRRTGVDLAAGQRAAVQLALTEKVAVLTGGPGCGKSFTVRSIVTLAAAKGARVVLAAPTGRAAKRLTELT…
Geodermatophilus obscurus	1861	recD2	recD2 SAMN05660359_00388	SAMN05660359_00388	ATP-dependent RecD-like DNA helicase (EC 3.6.4.12)	A0A1I5CLA9	NA	NA	5'-3' DNA helicase activity [GO:0043139]; ATP binding [GO:0005524]; DNA binding [GO:0003677]	NA	MGEARAGAVLEATLERITFANAQTGYTVARVDTGRGGDLVTVVGSLLGAQPGETLRLRGRWGAHPQYGRQFLVDDYTTVLPATVQGIRRYLGSGLVKGIGPRLAERIVDHFGVDALRVIEEEPARLAEVPNLGPKRTRLITAAWEEQRAIKEVMVFLQGVGVSTSLAVRIYKQYGGASIGVVRTEPYRLAAEVWGIGFRTADTIAAAVGIPHDSTQRVEAGVQFVLSEATGQGHCFLPEAELVARAVEILQVPSVLVGHCLALLVADQGVIREEFPGAAGQPPTVAYYLVPFHRAEVSLAAGLRRLATADVDRMPAFAAVDWDAALAWLHRRTGVDLASGQQEAVRLALTERVAVLTGGPGCGKSFTVRSIVTLAAAKGARIVLAAPTGRAARRLTELT…
Geodermatophilus dictyosporus	1523247	recD2	recD2 SAMN05660464_0864	SAMN05660464_0864	ATP-dependent RecD-like DNA helicase (EC 3.6.4.12)	A0A1I5JM33	NA	NA	5'-3' DNA helicase activity [GO:0043139]; ATP binding [GO:0005524]; DNA binding [GO:0003677]	NA	MGEARAGSVLEATLERVTFANAQTGYTVARVDTGRGGDLVTVVGSLLGAQPGETLRLRGRWGAHPQYGRQFQVEDYTTVLPATVQGIRRYLGSGLVKGIGPRLAERIVDHFGTDALRVIEEEPARLAEVPSLGPKRTRLITEAWEEQRAIKEVMVFLQGVGVSTSLAVRIYKQYGGASIGVVRTEPYRLAAEVWGIGFKTADTIAAAVGIPHDSTQRVEAGVQFVLSEATGQGHCFLPGPELVARAVEVLQVPATLVGHCLACLVAEQGVIREELPTGDGGPPTVAYYLVPFHRAEVSLAAGLRRLATADDDRMAAFARVDWDAALAWLHRRTGVELAPGQQEAVRLALTEKVAVLTGGPGCGKSFTVRSIVTLAAAKGARVVLAAPTGRAAKRLTELT…
Geodermatophilus poikilotrophus	1333667	recD2	recD2 SAMN04488546_0125	SAMN04488546_0125	ATP-dependent RecD-like DNA helicase (EC 3.6.4.12)	A0A1H9YI03	NA	NA	5'-3' DNA helicase activity [GO:0043139]; ATP binding [GO:0005524]; DNA binding [GO:0003677]	NA	MREARTGAVLEATLERITFANAQTGYTVARVDTGRGGDLVTVVGSLLGAQPGETLRLQGRWGAHPQYGRQFQVEDYTTVLPATVQGIRRYLGSGLVKGIGPRLAERIVDHFGTEALRVIEEQPGRLAEVPNLGPKRTRLITAAWEEQRAIKEVMVFLQGVGVSTSLAVRIYKQYGGASIGVVRAEPYRLAAEVWGIGFRTADTIADAVGIPHDSTQRVEAGVQFVLSEATGQGHCFLPETELVARAVEILQVPADLVGHCLALLVADQGVIREEFPGAGGEPCAVAYYLVPFHRAEVSLAGGLKRLASADDDRLAAFAGVDWDAALAWLHRRTGVELAAGQQEAVRLALTEKVAVLTGGPGCGKSFTVRSIVTLAAAKGARVVLAAPTGRAAKRLTELT…
Streptomyces radiopugnans	403935	recD2	recD2 SAMN05216481_101162	SAMN05216481_101162	ATP-dependent RecD-like DNA helicase (EC 3.6.4.12)	A0A1H8YXS2	NA	NA	5'-3' DNA helicase activity [GO:0043139]; ATP binding [GO:0005524]; DNA binding [GO:0003677]	NA	MSVPGVTVCDMSFQPAVLEAVLERITYANEENGYTVARVDTGRGGELLTVVGSLLGAQVGESLRMEGRWGSHPQYGRQFTVENYTTVLPATVQGIRRYLGSGLIKGIGPKIAERIVDHFGLETLEVIENEPERLIEVPGLGPKRTKLIGAAWEEQKAIKEVMVFLQGVGVSTSIAVRIYKKYGDASISVVRNQPYRLAADVWGIGFLTADRIAQAVGIPHDSPDRVKAGLQYALSQSADQGHCYLPEERLIADTVKLLQVDTGLVIDCLGELAGEEEGVVREQVPDPEHPGQRVSAVYLVPFHRAELSLSAQLLRLLRTEEDRIPAFRDVDWEAALSWLAGRTGAELAPEQRDAVKLALTQKVAVLTGGPGCGKSFTVRSVVELARAKRAKVVLAAPTG…
Deinococcus aerius	200253	recD2	recD2 DAERI_010105	DAERI_010105	ATP-dependent RecD-like DNA helicase (EC 3.6.4.12)	A0A2I9CR23	NA	NA	5'-3' DNA helicase activity [GO:0043139]; ATP binding [GO:0005524]; DNA binding [GO:0003677]	NA	MPAAPPAAEPIRVTGGVNKVRFRAESGFTVMTAKLRNAEGEDPDATVIGVMPPLEAGDTFSAEVLMEEHREYGYQYRVLNMVLEAQPTDLTEAGIAAYLEARVGGVGKVLAGRIAKMFGPATFDVLEGEPEKLLQVPGVTQSTLHKMTSSWSQQGLERRLLAGLQGLGLSISQAQRAVKHFGEAALERLQADLFALTEVEGIGFVTADKLWQASGGANDDPRRLTAAAVYALQQAGQQAGHSFLPRERAERGVAHYTRVTLEQAKMAVDTAVELGRLSDDPAPGGKSRIYLPHVLRAEKKLAGLIRTLLATPPGGDEWTVPAGASKGLSEEQAQVLDLLEDHRLVVLTGGPGTGKSTTTRAVADLAEKLGLEVGLCAPTGKAARRLGEVTGRPACTIHR…
Deinococcus actinosclerus	1768108	recD2	recD2 AUC44_04665	AUC44_04665	ATP-dependent RecD-like DNA helicase (EC 3.6.4.12)	A0A0U4CXP9	dab:AUC44_04665	NCBI-ProteinID: ALW88270	5'-3' DNA helicase activity [GO:0043139]; ATP binding [GO:0005524]; DNA binding [GO:0003677]	ATGTCTGCTGCCCCAACCGAGGCGTTCCGCGTGACCGGCGGCGTGAATAAAGTGCGGTTCCGTTCCGATTCCGGCTTCACGGTCATGACCGCCCGCATCCGCAACGCGGAGGGGGAGGACCCCGACGCGACCGTCATCGGCGTGATGCCGCCCCTGGAGGCCGGGGACACCTTCAGCGCCGACGTGCTCATGGAGGAGCACCGCGAGTACGGCTACCAGTACCGCGTGCTGAACCTCGTGCTGGAGGCGCAGCCCGCCGACCTGTCCGAGGCGGGGATCGCCGCGTACCTGGAGGCGCGGGTGGGCGGCGTGGGCAAGGTCCTGGCCGGGCGGATCGCGGGAACGTTCGGTGCGGCGACCTTCGACATCCTGGAGAGCGACCCCGACCGGCTGCTGCAG…	MSAAPTEAFRVTGGVNKVRFRSDSGFTVMTARIRNAEGEDPDATVIGVMPPLEAGDTFSADVLMEEHREYGYQYRVLNLVLEAQPADLSEAGIAAYLEARVGGVGKVLAGRIAGTFGAATFDILESDPDRLLQVPGVTASTLHKMTQSWSQQGLERRLLAGLQGLGLSIAQAQRAVKHFGEAALERLSADLFTLTEVEGIGFLTADKLWQAQGGALDDPRRLTAAAVYALQQAAQQGGHSYLPRARAEKGVVHYTRVTPAQARLGVETAVELGRLADDTPPLLDTEDALHDPSRIYLPPTLRAEKKLASLIRTLIATPPAGDEWTVPRGAAKGLSAEQAGVLDLLGEHRLVVLTGGPGTGKSTTTRAVADLAEQLGLEVGLCAPTGKAARRLGEVTGRA…
Deinococcus actinosclerus	1768108	recD2	recD2 DM785_05165	DM785_05165	ATP-dependent RecD-like DNA helicase (EC 3.6.4.12)	A0A2Z3YZC6	NA	NA	5'-3' DNA helicase activity [GO:0043139]; ATP binding [GO:0005524]; DNA binding [GO:0003677]	NA	MSAAVPTEAFRVTGGVNKVRFRSDSGFTVMTARIRNAEGEDPDATVIGVMPPLEAGDTFSADVLMEEHREYGYQYRVLNLVLEAQPADLSEAGIAAYLEARVGGVGKVLAGRIAGTFGAATFDILESDPDRLLQVPGVTASTLHKMTQSWSQQGLERRLLAGLQGLGLSIAQAQRAVKHFGEAALERLSADLFTLTEVEGIGFLTADKLWQAQGGALDDPRRLTAAAVYALQQAAQQGGHSYLPRARAEKGVVHYTRVTPAQARLGVETAVELGRLSDDTPPLLESEDALHDPSRIYLPPTLRAEKKLASLIRTLIATPPAGDEWTVPRGAAKGLSAEQAGVLDLLAEHRLVVLTGGPGTGKSTTTRAVADLAEQLGLEVGLCAPTGKAARRLGEVTGR…
Deinococcus deserti (strain VCD115 / DSM 17065 / LMG 22923)	546414	recD2	recD2 Deide_16210	NA	ATP-dependent RecD-like DNA helicase (EC 3.6.4.12)	C1CWM2	ddr:Deide_16210	NCBI-ProteinID: ACO46589	5'-3' DNA helicase activity [GO:0043139]; ATP binding [GO:0005524]; DNA binding [GO:0003677]	ATGTCACACGCCCTCCCCAATGAACCGTTCCGGGTGACCGGGGGCGTCAATAAGGTGCGTTTCCGCGCCGAAAGCGGCTTTACCGTCATGACCGCCCGGCTGCGCAACAACGACGGCGAGGACCCGGACGCCACCGTGATCGGCATGATGCCTCCGCTGGACGCCGGGGACAGCTTCAGCGCTGACGTGCTGATGGAAGAGCACCGCGAGTACGGCTACCAGTACCGCGTACTGAATCTGGTGCTGGAGGCCACCCCGGCCGATCTGACTGAAGCTGGCGTTGCCGCGTATCTGGAAGCGCGGGTCGGCGGCGTGGGCAAGGTCCTGGCAGGACGCATTGCCAAGGCCTTTGGACCCGCGACCTTCGATCTGCTGGAAACCGAGCCGGACAAGCTGCTT…	MSHALPNEPFRVTGGVNKVRFRAESGFTVMTARLRNNDGEDPDATVIGMMPPLDAGDSFSADVLMEEHREYGYQYRVLNLVLEATPADLTEAGVAAYLEARVGGVGKVLAGRIAKAFGPATFDLLETEPDKLLQVPGVTASTLHKMVQSWSQQGLERRLLAGLQGLGLTISQAQRAVKHFGEAALERLTADLFALTEVEGIGFLTADKLWQSQGGALDDARRLTAAAVYALQQAAQQGGHSYLPRSRAERGVAHYTRVTQAQAQMAVDTAVELGRLSDDTPPLLDTQDPLHDGTRIYLPHVLRAEKKLAGLIRTLLATPPSGEWSVPAGASKGLSEEQAQILDLLEDHRLVVLTGGPGTGKSTTTRAVADLAERLGLEVGLCAPTGKAARRLGEVTGRT…
Deinococcus grandis	57498	recD2	recD2 DEIGR_102322	DEIGR_102322	ATP-dependent RecD-like DNA helicase (EC 3.6.4.12)	A0A100HMP1	NA	NA	5'-3' DNA helicase activity [GO:0043139]; ATP binding [GO:0005524]; DNA binding [GO:0003677]	NA	MSAAVPTEAFRVTGGVNKVRFRADSGFTVMTARIRNAEGEDPDATVIGVMPPLEAGDTFSADVLMEEHREYGYQYRVLNLVLEAQPADLSEAGIAAYLEARVGGVGKVLAGRIAGTFGAATFDILESDPDRLLQVPGVTASTLHKMTSSWSQQGLERRLLAGLQGLGLSITQAQRAVKHFGEAALERLTADLFTLTEVEGIGFLTADKLWQAQGGALDDPRRLTAAAVYALQQAAQQGGHSYLPRARAEKGVVHYTRVTPAQARLAVETAVELGRLSDDTPPLLDTEDALHDPSRIYLPPTLRAEKKLASLIRTLIATPPAGDEWIVPKGAAKGLSAEQAGVLDLLGEHRLVVLTGGPGTGKSTTTRAVADLAEQLGLEVGLCAPTGKAARRLGEVTGR…
Deinococcus grandis	57498	recD/traA	DEIGR_310097	DEIGR_310097	Helicase RecD/TraA	A0A100HMQ9	NA	NA	helicase activity [GO:0004386]	NA	MSDPGAPILGTVLRAWRTPTSEGCQLRTERGPLTLYGPLPPVTPGCTLRAWTEGSTLTRAERVITPYELARAFYSRLRPPQKATALELLPRLGPDPHHTVTQNAPSLATRVPASIAQALTRHARRESRLYGALQALADLGLPPEHTHALLNQHGAGAPAAFREQPYLAIRHGIPLRVLDHAARLQGLSTFDPRRGPALAYELTRRAALEYGHTCLPLPVLAGELRDSHALDDDEAQQAIEDALNGQLLLEDAQAAFLPEQHRVEAWLADDIARLMASTPARVSVPATPGLTTEQRAAVLLAAGTAVSVITGGPGTGKTTTLRALLDALDAANLRSVLCAPTGKAASRMQQSTGRDATTLHRLLSYDGHKFSSGILPGDVFVVDEVSMASNALLGALLRS…
Deinococcus gobiensis (strain DSM 21396 / JCM 16679 / CGMCC 1.7299 / I-0)	745776	recD	recD recD2 DGo_CA1825	NA	ATP-dependent RecD-like DNA helicase (EC 3.6.4.12)	H8GWU6	dgo:DGo_CA1825	NCBI-ProteinID: AFD25752	5'-3' DNA helicase activity [GO:0043139]; ATP binding [GO:0005524]; DNA binding [GO:0003677]	ATGACCGTAGCCTCCCCAACCGAGCCGTTCCGGGTGTCCGGGGGCGTAAACAAAGTGCGCTTCCGGGCCGACAGCGGCTTCACCGTCATGACCGCCCGGATTCGCAACGACGAGGGCGAGGACCCCGACGCCACCGTCATCGGCCTGATGCCGCCGCTGGAGGCGGGCGACACCTTCAGCGCCGACGTGCTGCTCGAAGAACACCGCGAGTACGGCCACCAGTACCGCGTGCTGAACATGGTCCTGGAGGCCACGCCCGCCGACCTGACCGAGGCCGGGGTCGCCGCCTATCTCGAAGCGCGCGTGGGCGGGGTGGGCAAGGTGCTGGCCGCCCGGCTTGCCAAGGCTTTCGGGGCCGAGGCCTTCGACCTGCTGGAGCACGACCCGCAGCGCCTCTTG…	MTVASPTEPFRVSGGVNKVRFRADSGFTVMTARIRNDEGEDPDATVIGLMPPLEAGDTFSADVLLEEHREYGHQYRVLNMVLEATPADLTEAGVAAYLEARVGGVGKVLAARLAKAFGAEAFDLLEHDPQRLLQVPGVTQSTLHKMVSSWSQQGLERRLLAGLQGLGLSISQAQRAVKHFGEAALERLQADLFALTEVEGIGFLTADKLWQGAGGSLDDPRRLTAAAVYALQQAAQQSGHSFLPRDRAERGVAHYTRVSPEQARLAVETAVELGRLKDDSVGDTSRIYLPPVLRAEKKLATLVRTLLATPPGGDEWTVTVGAEVGLSDEQASVLHLMEEHRLVVLTGGPGTGKSTTTRAVADLAESLGLEVGLCAPTGKAARRLGEVTGRTASTVHRLL…
Deinococcus gobiensis (strain DSM 21396 / JCM 16679 / CGMCC 1.7299 / I-0)	745776	recD/traA	DGo_PB0157	NA	Helicase RecD/TraA	H8H1M9	dgo:DGo_PB0157	NCBI-ProteinID: AFD27426	helicase activity [GO:0004386]	ATGACTGCGCCGCCTTTGATTGGCCGTGTCCAGCGGCATTGGCGCACCCAGGCAGGCCTCGACGGGTGCATCCTTCTCGTGAACGAAATCGAGCACCGCCTCACTGCCCCCCGTGGCCTGCCCCCAGTGCTCAAGGGCGCGCAGCTCCAGGTCACGGTCGAGGCAGGCGAGATCGTGACGGCCGAGCGTCTTGTCACGGAGACAGAGATTGCCTGGGCCTTCTACTCCCGCCTGCCGGGCCCGGCCGCGCGCAACGTGATCAAGGTGGTGCACGCCCTGGGCGACCAGACGCACGAGTTGGTACAGGGGCCACATGGCCTCCTCAGTGGAATCTCCGGCTGCACCCCCTCCCTCCTCAAAGCCATGCGGGACTATGCCCGCAAGGAAGGCCGCCTCTAC…	MTAPPLIGRVQRHWRTQAGLDGCILLVNEIEHRLTAPRGLPPVLKGAQLQVTVEAGEIVTAERLVTETEIAWAFYSRLPGPAARNVIKVVHALGDQTHELVQGPHGLLSGISGCTPSLLKAMRDYARKEGRLYTTLRALADLGLPPEHARRLVKVHGAGAVRRFEEDPYAGVQYGIALSVLDYAARQQGLSLFDPRRGPALAYEIVRLACQEHGHTCLPLPVLYGELRDLHALEDDEATDAVARAFQAGSLKEALGAAYLPDQLRLESRLADDVIRLVLSTPTPVRPLLPPHLTDEQGAAVTLGCQSTLCIITGGPGTGKTTTLKALLDSLEAAGLETLLCAPTGKAASRMSQSTEREATTLHRILGYDGAAYTGGSIQADVVVVDEVSMASNELLSQL…
Deinococcus indicus	223556	recD2	recD2 CBQ26_02910	CBQ26_02910	ATP-dependent RecD-like DNA helicase (EC 3.6.4.12)	A0A246BNN9	NA	NA	5'-3' DNA helicase activity [GO:0043139]; ATP binding [GO:0005524]; DNA binding [GO:0003677]	NA	MSFSPPAETFRVSGGVNRVRFRADSGFTVMTARIRNADGEDPDATVIGVMPPLEAGDTFSADVLMEEHREYGYQYRVLNLVLEAQPADLTEAGIAAYLEARVGGVGKVLAGRIAGMFGAATFDILENDPDRLMQVPGVTASTLHKMTSSWSQQGLERRLLAGLQGLGLSISQAQRAVKHFGEAALERLQADLFVLTEVEGIGFMTADKLWQAQGGALDDPRRLTAAAVYALQQAAQQGGHSFLPRARAERGVAHYTRVTPAQARLAVETAVELGRLSDDTPPLLDTEDALHDPTRIYLPPTLRAEKKLAGLIRTLIATPPAGDEWIVPKGAARGLSAEQAGVLDLLAENRLVVLTGGPGTGKSTTTRAVADLAESLGLEVGLCAPTGKAARRLGEVTGR…
Deinococcus indicus	223556	recD/traA	CBQ26_11945	CBQ26_11945	Helicase RecD/TraA	A0A246BJI2	NA	NA	helicase activity [GO:0004386]	NA	MSDPGVPILGTVLRAWRTPTSEGCQLRTQDGSLTLYGPLPPVTPGCTLRAWTQGSTLTRAERVITPYELARTFYSRIRAPRQAAALKVLPALGPDPHHTITQDAATLASRVPPSLARALTRHARRESRLYGALQALADLGLPPEHTHALLNQYGAGAPAAFRKQPYLAIRHGIPLRVLDHAARLQGLSTFDPRRGPALAYELTRRAALEYGHTCLPLPVLAGELRDSHALDDDEAQQAIEDALNGQLLLEDAQAVFLPEQHRVEAWLADDIARLMASTPARVSVPATPGLTTEQRAAVLLAAGTAVSVITGGPGTGKTTTLRALLDALDAANLRSVLCAPTGKAASRMQQSTGRDATTLHRLLSYDGHKFSSGILPGDVFVVDEVSMASNALLGALLRS…
Deinococcus marmoris	249408	yrrC	BOO71_0014209	BOO71_0014209	RecD-like DNA helicase YrrC	A0A1U7NRX1	NA	NA	5'-3' DNA helicase activity [GO:0043139]; DNA binding [GO:0003677]	NA	MTAFSPPAEAFRVTGGVNRVRFRAESGFTVMTARIVNDDGEDPDATVIGVMPPLDAGDTFSADVLMEEHREYGYQYRVLNMVLEAAPADLTEAGVAAYLEARVGGVGKVLAKRIAGMFGPATFDVLENDPNRLLQVPGVTASTLHKMVSSWSQQGLERRLLAGLQGLGLSISQAQRAVKHFGEAALERLTADLFALTEVEGIGFLTADKLWAAQGGLQDDPRRLTAAAVYALQQAAQQGGHSFLPRHRAERGVAHYTRVSAAQAKLAVETAVELGRLSDDEAPLFAEEMNAENRNESRIYLPHVLRAEKKLASLIRTLLATPPGGDEWIVPAGAAQDLSDEQAQVLELLAEHRLVVLTGGPGTGKSTATRAVADLAEGMGLEVGLCAPTGKAARRLGEV…
Deinococcus marmoris	249408	yrrC	BOO71_0012079	BOO71_0012079	RecD-like DNA helicase YrrC	A0A1U7NTZ9	NA	NA	helicase activity [GO:0004386]	NA	MSAPPSADNQSGTTVTGTLTRRWTRGAESGGVLEVDGKSLTVTGLLPAAPVGATLHAELSGHTLIHAERVVTSGEIDLAFYGLMTGIQRAGALALTRRWGDSASQMVAAATRGTPPPPPAAPSVVRAMCHHARRQARLRQTLSDLSETGLWPEHAARLLAAQGAGATAFVRGNPYLAVQYGVPLEVLDTMARRLGISAFDPRRGSALALALVNEAAADGHTGLPRGVLAGKLTEQHALESTEIGAALKAACAGGLLEEDAGWLYTPQALRTERWLAGDVIRVMEADITALGPAPSERLSEDQRAAVGLACREALCVITGGPGTGKTTTIGAVITSLEAAGLTTLLCAPTGKAAARLEQATGRAALTLHRLLGHDGTHFGSGMLQAGAVVVDEASMLSNE…
Deinococcus maricopensis (strain DSM 21211 / LMG 22137 / NRRL B-23946 / LB-34)	709986	recD2	recD2 Deima_1604	NA	ATP-dependent RecD-like DNA helicase (EC 3.6.4.12)	E8U864	dmr:Deima_1604	NCBI-ProteinID: ADV67253	5'-3' DNA helicase activity [GO:0043139]; ATP binding [GO:0005524]; DNA binding [GO:0003677]	ATGCTCGACACTTCATCCCCCCACCCCGCGCTATGCTGCACACGTAACGTGACCGAGCGCACCCCCACCGCACAACCCCACCTGCAAGTCACCGGTACGGTCCAGAAAGTCCGCTACCGCGCGGACAGCGGCTTCGCCGTGCTCACGGCCAGCATCCGCAACGACCACGGCGAGGACCCCGACGCCACCCTCGTCGGCCCCGTCCCCCCCCTCGAAGCCGGTGACGCCTTCACCGCCACCGTCGTCGTCGAGGAGCACCGCGAATACGGCCCGCAATACAAGGTCATCGGCATGATCCTTGACGCGCACCCCACGGACCTGAACGAGGCCGGCGTCGCCGCGTACCTGGAGGCGCGCGTCGGCGGCGTGGGGCGCGTCCTCGCCGGACGCATCGCCCGT…	MLDTSSPHPALCCTRNVTERTPTAQPHLQVTGTVQKVRYRADSGFAVLTASIRNDHGEDPDATLVGPVPPLEAGDAFTATVVVEEHREYGPQYKVIGMILDAHPTDLNEAGVAAYLEARVGGVGRVLAGRIARAFGSATFDILTDDPKRLLQVPGVTQSTLHKILVSWEEQGGERRTLAALQGMGLSVGQAQRALKHFGVAAIERLQTDLYALTEVEGIGFLTADKLAQEQGMPQDDPRRLTAAAVYALQLAGTSGGHTYLPRPRAVRGLMHYTRVNEGLAEAALENATTFGRLADDDGRIYLPHALRAEKKLAQTVRTLLATPPQDEWTVKRGAAKGLSDEQEQVLHLLEHHRLVVLTGGPGTGKSTTTRAVADLAEKLGLEVGLCAPTGKAARRLGE…
Deinococcus proteolyticus (strain ATCC 35074 / DSM 20540 / JCM 6276 / NBRC 101906 / NCIMB 13154 / VKM Ac-1939 / CCM 2703 / MRP)	693977	recD2	recD2 Deipr_1381	NA	ATP-dependent RecD-like DNA helicase (EC 3.6.4.12)	F0RJ90	dpt:Deipr_1381	NCBI-ProteinID: ADY26527	5'-3' DNA helicase activity [GO:0043139]; ATP binding [GO:0005524]; DNA binding [GO:0003677]	ATGACCGCCGACCTCTCGACCGAGCCGTTCGACATTCAGGGCGCGGTGCAGCGCGTGCGTTTCCGGGCCGAGAGCGGCTTTACCGTCCTGACCGCGCAAATCACTGGCCCTTACGGTGAGGATGAGGACGCGGTCTTGGTCGGCCTGATGCCGCCGCTGGACGCGGGCGACGGCTTCAAGGCACTGGTGAAACTAGAGGAGCACAAGGAATACGGCTACCAGTACCGCGCCCTGAATCTGGTGCTCTCGGCGCAGCCTGCCGACCTCACCGAAGCGGGCGTGGCGGCCTACCTACAAGCCCGCGTGGGCGGCGTGGGTAAAGTGCTGGCGGGGCGGATAGCCTCAACCTTCGGGGACGCGACCTTTGACGTGCTGGAAAGCGACCCTGAGCGGCTGCTG…	MTADLSTEPFDIQGAVQRVRFRAESGFTVLTAQITGPYGEDEDAVLVGLMPPLDAGDGFKALVKLEEHKEYGYQYRALNLVLSAQPADLTEAGVAAYLQARVGGVGKVLAGRIASTFGDATFDVLESDPERLLQVPGVSASTLHKMVASWGEQGQERRTLAALQGVGLSISQAQRALKHFGETAVETLQADIFTLTEVEGIGFLTADKLARERGMELTDPRRLTAAAVYALQLAGTTGGHSYLPRARAEKGVVYYTRVSEELAHEAVSRALELDRLKADYSAEGDERIYLPQALRAEKKLARLIRTLLATPPAEEWEVPPGAGIGLSDEQASVLEMLRGERLVVLTGGPGTGKSTATKAVVEVAEELRLEVGLCAPTGKAARRLGEVTNRDAHTVHRLL…
Deinococcus proteolyticus (strain ATCC 35074 / DSM 20540 / JCM 6276 / NBRC 101906 / NCIMB 13154 / VKM Ac-1939 / CCM 2703 / MRP)	693977	recD2	recD2 Deipr_2351	NA	ATP-dependent RecD-like DNA helicase (EC 3.6.4.12)	F0RQB6	dpt:Deipr_2351	NCBI-ProteinID: ADY27475	5'-3' DNA helicase activity [GO:0043139]; ATP binding [GO:0005524]; DNA binding [GO:0003677]	ATGACTCAGACATTCAAAGCCAATGGCACCGTTGTGCAGGTACGCTACGTTTCAGACGATAAAGAGTATTGCGTCATCACGGCCGACCTCATCATTGAAGGCGTAGCCATACCAGATGCCACAGTGGTGGGGCACATGCCGGTCATCGATGTGTACGACGGCTTCGAGGCCGAACTTACAAAAGAGAAAAACGCACGCTGGGGATACCAGTACCGTGCCCTGCGGCTGACACCTACGGGCAAACCCGGTCAACTGGACAGGGGCAGCATCGCGGCTTTTTTTCAGTACAACTTCAAAGGCATAGGACCCAAGATCGGCAAAGCCCTGGCCGACGAATTCGGCAATGGTGTATTTGACCTGCTGGATAAAGATCCAGAAAAACTCTTAAGTATCAAGGGC…	MTQTFKANGTVVQVRYVSDDKEYCVITADLIIEGVAIPDATVVGHMPVIDVYDGFEAELTKEKNARWGYQYRALRLTPTGKPGQLDRGSIAAFFQYNFKGIGPKIGKALADEFGNGVFDLLDKDPEKLLSIKGITRTVYAGITEGWKSYRAAHLNIIGLQQLGLSPRLANRVQHHLGHTALEQLEVDMYTLMRVEGIGFGMADRLALERGYAANDPRRLSAAARHALETAEQSQGHTYLPHSRVIGGIQHFTGCTEQEAEAALTMTTDAGHIISETYEGEERALYLKSTWKQEVELAKHITELLSTPPQSNWSIPADIGKHLSEEQRAALELPANHRLCILTGGPGTGKTTTVGAMLKVAHHSRLSVALAAPTGKAAKRLEETTGQEAVTIHRLLGSTG…
Deinococcus peraridilitoris (strain DSM 19664 / LMG 22246 / CIP 109416 / KR-200)	937777	recD2	recD2 Deipe_3485	NA	ATP-dependent RecD-like DNA helicase (EC 3.6.4.12)	L0A4V6	dpd:Deipe_3485	NCBI-ProteinID: AFZ68918	5'-3' DNA helicase activity [GO:0043139]; ATP binding [GO:0005524]; DNA binding [GO:0003677]	GTGACCCCAGATTCTCCGCTCACCTCGAACCCCGACGCTCCATCCGCTCAGCATCTGCGGGTGCGTGGCAGCGTGAACAAAGTGCGCTTCCGTGCTGACAGCGGCTTTGCCGTGCTCTCGGCAACCATCGAAAACGAAGAAGGCCGGGACAACGACGCCACCCTGGTCGGAATGGTGCCCCCGCTGGAGTCCGGTGACACCTTCAACGCCGAGGTTACCCTCGAAGAGCACCGCGAATACGGGTATCAGTACCGCATTCAGCTGCTGCTGCTGGACGACGTGCCCGTGGCGCTCAACGAAGAGGGTGTCGCGGCCTACCTGGAAGCGCGCGTCGCCGGAGTCGGCAAAGTGCTGGCAGGACGCATCGCGCAGCATTTCGGTGCCGACGCCTTGGACATT…	MTPDSPLTSNPDAPSAQHLRVRGSVNKVRFRADSGFAVLSATIENEEGRDNDATLVGMVPPLESGDTFNAEVTLEEHREYGYQYRIQLLLLDDVPVALNEEGVAAYLEARVAGVGKVLAGRIAQHFGADALDILSEDPERLLSVPGVTRSTLHKIVQSWEEAGGERRLIAGLQGLGLSISQAQRAVKHFGSNALDHLNSDIYALTEIEGIGFLTADKLAEKQGIQRDDPRRLTAAAVYALQQAQLAGGHTYLPHERALRGLVHYARVSPLQAEFALESASELGRVIDDDGRIYLPSVLRAEKKLASTIRTLLATPPSDEWTVTKKDARGLSAQQAEILQLLEENRLVVLTGGPGTGKSTTTRAVADLAEKLGLEVGLCAPTGKAARRLGEVTGRTASTI…
Deinococcus puniceus	1182568	recD2	recD2 SU48_10005	SU48_10005	ATP-dependent RecD-like DNA helicase (EC 3.6.4.12)	A0A172TAJ3	dpu:SU48_10005	NCBI-ProteinID: ANE44055	5'-3' DNA helicase activity [GO:0043139]; ATP binding [GO:0005524]; DNA binding [GO:0003677]	ATGACCAATGCCCTTGAAACCGTGCGGGTCACGGGCAGCGTCAACCGGGTGCGCTTCCGCTCCGATACCGGGTTTACGGTCATGACCGCCACCATCCGCAACACCGATGGGGAAGACCCGGACGCCACCGTCATTGGCGTCATGGCCCCGCTGGAAGCCGGAGACACCTTCAGCGCCGAAGTAGTGATGGAAGAACACCGCGAGTACGGCTACCAGTACCGCGTGCTGAACATGGTGCTGGAGGCCACGCCCGCCGATCTGACCGAAGCCGGGATCGCGGCCTATCTGGAAGCCCGTGTGGGCGGCGTGGGTAAGGTGCTGGCCGGACGGATTGCCCGCATGTTCGGCCCCGCCACCTTTGACATTTTGGAAAGCGATCCGCAAAAGCTGCTGCAAGTG…	MTNALETVRVTGSVNRVRFRSDTGFTVMTATIRNTDGEDPDATVIGVMAPLEAGDTFSAEVVMEEHREYGYQYRVLNMVLEATPADLTEAGIAAYLEARVGGVGKVLAGRIARMFGPATFDILESDPQKLLQVPGVTQSTLHKMVSSWSQQGLERRLLAGLQGLGLSISQAQRAVKHFGEVALERLTADLYALTEVEGIGFLTADKLATTLGMPHDDARRLTAAAVYALQQAAQQGGHSYLPRFRAERGVAHYTRVSAAQATIAVDTAVELGRLSDDTPPLLRGQEDEADKSRIYLPHVLRAEKKLASLIRTLLATPPADDWMVPAGADKGLSEDQARVLHLLEEQRLVVLTGGPGTGKSTTTRAVADLAEKLGLEVGLCAPTGKAARRLGEVTGRSAS…
Deinococcus radiophilus	32062	recD2	recD2 EJ104_06800	EJ104_06800	ATP-dependent RecD-like DNA helicase (EC 3.6.4.12)	A0A3S0IM93	NA	NA	5'-3' DNA helicase activity [GO:0043139]; ATP binding [GO:0005524]; DNA binding [GO:0003677]	NA	MPSDLPAEPFDIQGAVQRVRFRADSGFTVMSADITGPYGEDEDAAVVGLMPPLDVGDGFKALVKLEEHKDYGYQYRVLNLVLSAQPADLSEEGVAAYLQARVGGVGKVLAGRIASTFGAATFDVLEDDPQKLLQVPGVSASTLHKMISSWGEQGQERRTLAALQGLGLTISQAQRALKHFGETAPETLQADLYALTEVEGIGFLTADKLAREGGMTLTDPRRLTAAAVYALQLAASTGGHSYLPRARAEKGVVYYTRVSEELAHEAVSRALELDRLKLDTSADGEDRIYLPHALRGEKKLARLIRTLLATPPQEEWDVPPGAGIGLSDQQSSVLEMLREQRLVVLTGGPGTGKSTATKAVVEVAEDLRLEVGLCAPTGKAARRLGEVTGRDAHTVHRLL…
Deinococcus radiopugnans ATCC 19172	585398	recD2	FHR04_02220	FHR04_02220	ATP-dependent RecD-like DNA helicase	A0A5C4YB99	NA	NA	5'-3' DNA helicase activity [GO:0043139]; DNA binding [GO:0003677]	NA	MTAFSPPAEAFRVTGGVNRVRYRADSGFTVMTARIVNDEGEDPDATVIGVMPPLDAGDTFSADVLMEEHREYGYQYRVLNMVLEAAPADLTEAGVAAYLEARVGGVGKVLAKRIAGMFGPSTFDVLENDPDRLLQVPGVTASTLHKMVSSWSQQGLERRLLAGLQGLGLSISQAQRAVKHFGEAALERLSADLFALTEVEGIGFLTADKLWAAQGGAQDDPRRLTAAAVYALQQAAQQGGHSFLPRGRAERGVAHYTRVSAAQAKLAVETAVELGRLSDDEAPLFAEERSVGGVDAEERSESRIYLPHVLRAEKKLASLIRTLIATPPGGEEWIVPAGAAQDLSDEQAQVLDLLADHRLVVLTGGPGTGKSTATRAVADLAERLGLDVGLCAPTGKAAR…
Deinococcus radiodurans (strain ATCC 13939 / DSM 20539 / JCM 16871 / LMG 4051 / NBRC 15346 / NCIMB 9279 / R1 / VKM B-1422)	243230	recD2	recD2 DR_1902	NA	ATP-dependent RecD-like DNA helicase (EC 3.6.4.12)	Q9RT63	dra:DR_1902	NCBI-GeneID: 1798658	exodeoxyribonuclease V complex [GO:0009338]; 5'-3' DNA helicase activity [GO:0043139]; ATP binding [GO:0005524]; DNA binding [GO:0003677]; DNA-dependent ATPase activity [GO:0008094]; single-stranded DNA helicase activity [GO:0017116]; DNA recombination [GO:0006310]	ATGTCTGCTGCCCTGCCTGCCGAGCCGTTTCGAGTCTCCGGGGGGGTCAACAAAGTCCGTTTCCGCTCCGACACCGGCTTTACCGTCATGAGTGCCACGCTGCGCAACGAGCAGGGCGAGGACCCCGACGCCACCGTGATTGGCGTCATGCCGCCGCTCGACGTGGGCGACACCTTCAGCGCCGAGGTGCTGATGGAAGAGCACCGCGAGTACGGCTACCAGTACCGGGTGGTCAACATGGTGCTGGAAGCCATGCCCGCCGACCTGTCCGAGGAGGGCGTGGCGGCTTACTTCGAGGCGCGGGTGGGCGGCGTGGGCAAAGTGCTGGCGGGGCGCATCGCCAAGACCTTCGGCGCGGCGGCCTTCGACCTGCTCGAAGACGACCCACAGAAGTTCTTG…	MSAALPAEPFRVSGGVNKVRFRSDTGFTVMSATLRNEQGEDPDATVIGVMPPLDVGDTFSAEVLMEEHREYGYQYRVVNMVLEAMPADLSEEGVAAYFEARVGGVGKVLAGRIAKTFGAAAFDLLEDDPQKFLQVPGITESTLHKMVSSWSQQGLERRLLAGLQGLGLTINQAQRAVKHFGADALDRLEKDLFTLTEVEGIGFLTADKLWQARGGALDDPRRLTAAAVYALQLAGTQAGHSFLPRSRAEKGVVHYTRVTPGQARLAVETAVELGRLSEDDSPLFAAEAAATGEGRIYLPHVLRAEKKLASLIRTLLATPPADGAGNDDWAVPKKARKGLSEEQASVLDQLAGHRLVVLTGGPGTGKSTTTKAVADLAESLGLEVGLCAPTGKAARRLGE…
Deinococcus soli Cha et al. 2016	1309411	recD2	recD2 SY84_13700	SY84_13700	ATP-dependent RecD-like DNA helicase (EC 3.6.4.12)	A0A0F7JQ37	dch:SY84_13700	NCBI-ProteinID: AKH17902	5'-3' DNA helicase activity [GO:0043139]; ATP binding [GO:0005524]; DNA binding [GO:0003677]	ATGTCTGCTGCCGTTCCAACCGAGGCGTTCCGCGTGACCGGCGGCGTGAATAAAGTGCGGTTCCGCGCCGATTCGGGCTTCACGGTCATGACCGCCCGCATCCGCAACGCCGAGGGCGAGGACCCCGACGCGACCGTGATCGGCGTGATGCCGCCCCTGGAGGCCGGGGACACCTTCAGTGCCGACGTGCTCATGGAGGAGCACCGCGAGTACGGCTACCAGTACCGCGTGCTGAACCTCGTGCTGGAGGCGCAGCCCGCCGACCTGTCCGAGGCGGGCATCGCCGCGTACCTGGAAGCGCGGGTGGGCGGCGTGGGCAAGGTCCTGGCCGGGCGCATCGCGGGGACGTTCGGCGCGGCGACCTTCGACATCCTGGAGAGCGACCCGGACCGACTGCTG…	MSAAVPTEAFRVTGGVNKVRFRADSGFTVMTARIRNAEGEDPDATVIGVMPPLEAGDTFSADVLMEEHREYGYQYRVLNLVLEAQPADLSEAGIAAYLEARVGGVGKVLAGRIAGTFGAATFDILESDPDRLLQVPGVTASTLHKMTSSWSQQGLERRLLAGLQGLGLSITQAQRAVKHFGEAALERLTADLFTLTEVEGIGFLTADKLWQAQGGALDDPRRLTAAAVYALQQAAQQGGHSYLPRARAEKGVVHYTRVTPAQARLAVETAVELGRLSDDTPPLLDTEDALHDPSRIYLPPTLRAEKKLASLIRTLIATPPAGDEWTVPKGAAKGLSAEQAGVLDLLAEHRLVVLTGGPGTGKSTTTRAVADLAEQLGLEVGLCAPTGKAARRLGEVTGR…
Deinococcus geothermalis (strain DSM 11300)	319795	recD2	recD2 Dgeo_0826	NA	ATP-dependent RecD-like DNA helicase (EC 3.6.4.12)	Q1J056	dge:Dgeo_0826	NCBI-ProteinID: ABF45128	5'-3' DNA helicase activity [GO:0043139]; ATP binding [GO:0005524]; DNA binding [GO:0003677]	TTGCGCGAACCCCCCGGGGTTTTTCCGTCACGGGGGGTTCGCGCGAGAAAGGGCGCTATCCTGGCGGGCATGAGCGCTGGCCTCCCGACCGAACCTTTCCGCGTGACCGGAGGTGTGAATAAGGTCCGCTTCCGTGCGGAGAGCGGCTTTACGGTCATGAGTGCCCGGCTGCGGAATGCTGAAGGCGAGGACCCTGACGCGACCGTTATAGGCGTGATGCCGCCGCTTGAAGTCGGAGACAGCTTCAGCGCGGAGGTGCTGATGGAGGAACACCGCGAGTACGGCCATCAGTACCGCGTGCTGAATATGGTGCTGGAGGCGCAGCCCGCCGACCTGACAGAGGCAGGGGTAGCGGCCTATCTCGAAGCCCGCGTGGGAGGAGTGGGCAAGGTGCTGGCC…	MREPPGVFPSRGVRARKGAILAGMSAGLPTEPFRVTGGVNKVRFRAESGFTVMSARLRNAEGEDPDATVIGVMPPLEVGDSFSAEVLMEEHREYGHQYRVLNMVLEAQPADLTEAGVAAYLEARVGGVGKVLAGRIARTFGPATFDVLEQEPEKLLQVPGVTASTLHKMVSSWSQQGLERRLLAGLQGLGLSISQAQRAVKHFGEAALERLQADLFALTEVEGIGFLTADRLWQAQGGAQDDPRRLTAAAVYALQQAGQQGGHAFLPRARAERGVLHYTRVSPEQARLAVETATELGRLADDPTPAGESRIYLPHVLRTEKKLAGLIRTLLATPPAGAEWAVPVGAAQGLSEEQARVLQLLEDHRLVVLTGGPGTGKSTATRAVADLAERLGLEVGLCA…
Deinococcus ficus	317577	recD2	recD2 DFI_05715	DFI_05715	ATP-dependent RecD-like DNA helicase (EC 3.6.4.12)	A0A221SZL1	dfc:DFI_05715	NCBI-ProteinID: ASN82046	5'-3' DNA helicase activity [GO:0043139]; ATP binding [GO:0005524]; DNA binding [GO:0003677]	ATGTCGTTCGAGCTGCCCCGCGAGCCGTTCCGCGTGACGGGCGGCGTGAACAAGGTCCGCTTCCGCGCCGAATCCGGCTTCACCGTCATGACCGCCCGCATCCGCAACCCGGAAGGCGAGGACCCGGACGCCACCGTGATCGGCGTGATGCCCCCCCTGGAAGCCGGGGACAGCTTCAGCGCCGACGTCCTGATGGAAGAACACCGCGAGTACGGCTACCAGTACCGCGTGCTGAACATGGTCCTCGAAGCCACGCCGGCCGACCTGACCGAGGCCGGCGTGGCCGCCTACCTGGAAGCCCGGGTGGGCGGCGTGGGCAAGGTGCTCGCCGGCCGGATCGCGGGCATGTTCGGACCGGCCACCTTCGACATCCTGGAAAACGAACCGGACCGCCTGCTG…	MSFELPREPFRVTGGVNKVRFRAESGFTVMTARIRNPEGEDPDATVIGVMPPLEAGDSFSADVLMEEHREYGYQYRVLNMVLEATPADLTEAGVAAYLEARVGGVGKVLAGRIAGMFGPATFDILENEPDRLLQVPGVTQTTLHKMASSWSQQGLERRLLAGLQGLGLSISQAQRAVKHFGEAALERLQADLFALTEVEGIGFVTADKLWQAQGGAQDDPRRLTAAAVYALQQAAQQGGHSFLPRARAEKGVAHYTRVTAGQARMAVDTAVELGRLSDDTPPLLNTEDPLHDGTRIYLPHVLKAEKKLAGLIRTMLATPPSDEWTVPAGAAKGLSEEQAQVLTMLEEHRLVVLTGGPGTGKSTTTRAVADLAERLGLEVGLCAPTGKAARRLGEVTGRT…
Deinococcus wulumuqiensis	980427	recD2	recD2 DVJ83_01865	DVJ83_01865	ATP-dependent RecD-like DNA helicase (EC 3.6.4.12)	A0A345IEJ2	dwu:DVJ83_01865	NCBI-ProteinID: AXG98114	5'-3' DNA helicase activity [GO:0043139]; ATP binding [GO:0005524]; DNA binding [GO:0003677]	ATGTCTGCTGCCCTGCCTGCCGAGCCGTTTCGAGTCTCCGGGGGGGTCAACAAAGTCCGTTTCCGGTCCGACACCGGCTTTACCGTGATGAGCGCGACCCTGCGCAACGACCAGGGCGAGGACCCCGACGCCACCGTCATCGGCATCATGCCGCCGCTCGACGTGGGCGACACCTTCAGCGCCGAGGTGCTGATGGAGGAGCACCGCGAGTACGGCTACCAGTACCGGGTGGTCAACATGGTGCTGGAGGCCATGCCCGCCGACCTGTCCGAAGCGGGCGTGGCGGCGTACCTCGAAGCGCGGGTGGGCGGCGTGGGCAAGGTGCTGGCCGGACGCATCGCCAAGACGTTCGGCGCGGCGGCCTTCGACATCCTGGAAGACGAGCCGCAAAAGCTCCTG…	MSAALPAEPFRVSGGVNKVRFRSDTGFTVMSATLRNDQGEDPDATVIGIMPPLDVGDTFSAEVLMEEHREYGYQYRVVNMVLEAMPADLSEAGVAAYLEARVGGVGKVLAGRIAKTFGAAAFDILEDEPQKLLQIPGVTESTLHKMVSSWSQQGLERRLLAGLQGLGLSINQAQRAVKHFGADALDRLEKDLFTLTEVEGIGFLTADKLWQARGGALDDPRRLTAAAVYALQLAGTQAGHSFLPRARAEKGVVHYTRVTPGQARLAVETAVELGRLAEDDSPLLAGQEGQEPRIYLPHVLRAEKKLASLIRTLLATPPVDGAGNDDWPRDRDGKVPKKARKGLSDEQASVLDLLGEHRLVVLTGGPGTGKSTTTRAVTDLAESLGLEVGLCAPTGKAAR…
Deinococcus wulumuqiensis	980427	recD/traA	DVJ83_16235	DVJ83_16235	Helicase RecD/TraA	A0A345ILX9	dwu:DVJ83_16235	NCBI-ProteinID: AXH00702	helicase activity [GO:0004386]	TTGACCCTCGCCCGCGTCCTGAGCACTCGCCGTGAAGTCAACGGCGAAGAAAGTTGTCGTCTGGATATTGACGGCCGGAGCGTGAGTCTGACGGGAGCACTGCCGCCGATTCGGGCGGGGCAGTGGCTCCGAATCGAGTATGAAGGCAAGCGGCTGCTCAGTGCGGAGCGGGTGGTGACGACAGAAGAAGTCAACTGGGCCTTCTACGGACGCCTCAAGGGCTTTGAACGTGACGGAGCCTTAAAGGCGCTGGGCGTATTAGGCGAGGAGACGCACGTCATCGTGACCGAGCAGCCGGAGCTGCTGCGCTCGGTCAAGGGGGTCACGCCCAGCACTGCCCGCGCCATGCAAAACCATGCCCGGCGCCAGGGGAGACTCTACAGCGCCCTGAAAGAGCTG…	MTLARVLSTRREVNGEESCRLDIDGRSVSLTGALPPIRAGQWLRIEYEGKRLLSAERVVTTEEVNWAFYGRLKGFERDGALKALGVLGEETHVIVTEQPELLRSVKGVTPSTARAMQNHARRQGRLYSALKELADMGIGPELTPTLISHHGAGAAQFIRDNPYAAITERLPLRVIDHAARRLGISIFDPRRAPALAYETVRLACEDEGHTCLPETVLERRLTEIHALEQEEAQQAIEGAYALGHLKADHRAAYLPRQHLTERWLAEDLVRLHLCQTNLCQTSTVPALDAPHLTEEQARAVALGCVSGVTVITGGPGTGKTTTLKALLDSLEAAGLSTNLCAPTGKAASRMTQSTGREATTLHRLLGYDGSNFGDKPLSGDVFVVDEVSMASNELLGALL…
Deinococcus irradiatisoli	2202254	recD2	recD2 DKM44_02090	DKM44_02090	ATP-dependent RecD-like DNA helicase (EC 3.6.4.12)	A0A2Z3JFB1	dez:DKM44_02090	NCBI-ProteinID: AWN22171	5'-3' DNA helicase activity [GO:0043139]; ATP binding [GO:0005524]; DNA binding [GO:0003677]	ATGACCGACTTCACGCCTCAACACCTCCGGGTGTCCGGCAGCGTCAACAAAGTGCGCTACCGGGCCGAGAGCGGCTTTACGGTGTTGTCGGCCACCCTCAAGAACGAGGAGGGTGAGGACGGCGACGCCACGGTGGTGGGCCTGATGCCGCCGCTGGACATCGGAGACAGCTTCACCGCCGAAGTCAGCATGGAAGAGCACCGCGAGTACGGCTACCAGTACAAGGTGCTGAACATGGTGCTGGAAGCCGCGCCCGCCGACCTCACCGAGGAGGGCGTGGCCGCTTACCTGGAAGCGCGGGTGGGCGGGGTGGGCAAGGTGCTGGCCAAGCGCATCGCCTCGCATTTCGGCCCGGCCACCTTCGAGGTGCTCTCGGAAACGCCCGAGAAGCTGTTGCAG…	MTDFTPQHLRVSGSVNKVRYRAESGFTVLSATLKNEEGEDGDATVVGLMPPLDIGDSFTAEVSMEEHREYGYQYKVLNMVLEAAPADLTEEGVAAYLEARVGGVGKVLAKRIASHFGPATFEVLSETPEKLLQVPGITQATLFKMTQSWSAQGGERRALAALQGLGLSISQAQRAAKHFGEAAAERLQADIYALTEIEGIGFLTADKLAQEQGMALDDPRRLTAAAVYAMQQAAQQGGHSFLPRERAEKGASHYARVSPGQAALALDNAVELGRLKDDGGRIYLPPVLRAERRLAGTIRTLIATPPTGEWTVLPGAGEGLSKEQAEVLHLLEEHRLVVLTGGPGTGKSTATRAVADLAERLGLEVGLCAPTGKAARRLSEVTGRSASTIHRLLGYGPEG…
Bacillus nealsonii AAU1	1202533	recD2	recD2 A499_11281	A499_11281	ATP-dependent RecD-like DNA helicase (EC 3.6.4.12)	R9C2Y3	NA	NA	5'-3' DNA helicase activity [GO:0043139]; ATP binding [GO:0005524]; DNA binding [GO:0003677]	NA	MNEQNSLDLFEQEKKYVKGRHLVTIFHNEQNLYSVIRIRVDETNHDYDDKEAVITGYLPKMNEEETYTYYGDFKEHPRFGLQLQATSFRKEMPQTKQGVVAYLSSNLFKGIGEKTAENIVDTLGEEAISKIMNQPSILDTVPKLAADKAKILYDTLMKNQGLEQAMVSLNQYGFGPQLSMKIYQVYKENTLEVVQTNPYKLVEDIEGIGFGKADDLGSQIGITGNHPDRLKAGCLYILELSSNQEGHVYLQAEYLLEKVKVLLEENQKEEIEFSQIAEQIIQLEEEGKIIVEDKKIYLPSLFFSEKGLVRNIKRVMEQSEYKDQFPESEFLLALGNLEDRIGVQYAPSQREAIQTALMSPMLILTGGPGTGKTTVIKGIVELYGELHGCSLDPNDYKND…
Bacillus nealsonii	115979	recD2	recD2 CWS01_06530	CWS01_06530	ATP-dependent RecD-like DNA helicase (EC 3.6.4.12)	A0A2N0Z4M8	NA	NA	5'-3' DNA helicase activity [GO:0043139]; ATP binding [GO:0005524]; DNA binding [GO:0003677]	NA	MKEQESLDLFKEEPTYVKGHHLVTIFYNEQNLYTVMRIRIEETNANYEDKEAVITGYLPKIHEQETYCFFGDFKEHPKFGKQFIVTSFRKEMPQTKQGIITYLSSDLFKGIGVKTAESIVDTLGENSISRILSKPSLLETVPKLPPDKAKSVYDTLMKHQGLEQAMIALNEYGFGPQLSMKIYQTYKETTLDIIQNNPYQLVEDVEGIGFGRADDLGSQLGLTGNHPDRLKAGCFYILELASQQAGHVYLDLQVLLEKVKDLLEENKKEEIEFSSIAEQIIQLEEEGKIIGEEKKVYLPSLYFSEKGLVRNIKRILDQTEYKDQFPESEFLLALGDLEDRLGVQYAPSQKEAIQTALMSPMLMLTGGPGTGKTTVIKGIVELYGELHGCSLDSSMYKKE…
Acinetobacter radioresistens NIPH 2130	1217674	recD	recD F940_01343	F940_01343	RecBCD enzyme subunit RecD (EC 3.1.11.5) (Exonuclease V subunit RecD) (ExoV subunit RecD) (Helicase/nuclease RecBCD subunit RecD)	A0A3F3GKQ4	NA	NA	exodeoxyribonuclease V complex [GO:0009338]; ATP binding [GO:0005524]; DNA binding [GO:0003677]; DNA helicase activity [GO:0003678]; exodeoxyribonuclease V activity [GO:0008854]; double-strand break repair via homologous recombination [GO:0000724]	NA	MDKFVYNSVDNYEDNCVENKQLHENSQQQWISTWSSFIAQTPFHDGEKHENATNIIVQVLETLQQGNSCIEATEDQVKVLNNLVGFEQQEHLPVAPFIFDGSSLYLYRYWNLETRLAKQIERLWQQQIPPVDLTAYSGLLQDKYQKSALTMVAGKILSMITGGPGTGKTYTLARIIAVLNQVIPDIRIAMAAPTGKAAQRMQEALRHSFQDPKLLESGLVTQSLQMQTTQTIHRLLGLGQNQQPRFHSRQPLPYDVIVIDEASMLDLELATLLFEAIPDHCRLILLGDAQQLASVEVGSVLADLQQIPALAEHRVHLVNSRRFTEDALIGKMAKFIQQFQAGKPHTEILDYFQQQIVPANQLSAITLSHDMQDQVQLEFLPASAQSLNWTEFYEKLMQG…
Acinetobacter radioresistens DSM 6976 = NBRC 102413 = CIP 103788	981334	recD	recD F939_00189	F939_00189	RecBCD enzyme subunit RecD (EC 3.1.11.5) (Exonuclease V subunit RecD) (ExoV subunit RecD) (Helicase/nuclease RecBCD subunit RecD)	A0A0E2GPQ5	NA	NA	exodeoxyribonuclease V complex [GO:0009338]; ATP binding [GO:0005524]; DNA binding [GO:0003677]; DNA helicase activity [GO:0003678]; exodeoxyribonuclease V activity [GO:0008854]; double-strand break repair via homologous recombination [GO:0000724]	NA	MDKFVYNSVDNYEDNCVENKQLHENSQQQWISTWSSFITQAPFHAGEKHENATNIIVQVLEALQQGNSCIEATEDQVKVLNNLVGFEQQEHLPVAPFIFDGSSLYLYRYWNLETRLAKQIERLWQQQIPPVDLTAYSGLLQDKYQKSALTMVAGKILSIITGGPGTGKTYTLARIIAVLNQAIPDIRIAMAAPTGKAAQRMQEALRYSFQDPKLLESGLITQSLQMQTTQTIHRLLGLGQNQQPRFHSRQPLPYDVIVIDEASMLDLELATLLFEAIPDHCRLILLGDAQQLASVEVGSVLADLQQIPALAEHRVHLVNSRRFTEDALIGKMAKFIQQFQAGKPHTEILDYFQQQIVPADQLSAITLSHDMQDQVQLEFLPASAQSLNWTEFYEKLMQG…
Acinetobacter radioresistens	40216	recD	recD C7E16_09485	C7E16_09485	RecBCD enzyme subunit RecD (EC 3.1.11.5) (Exonuclease V subunit RecD) (ExoV subunit RecD) (Helicase/nuclease RecBCD subunit RecD)	A0A2T1J084	NA	NA	exodeoxyribonuclease V complex [GO:0009338]; ATP binding [GO:0005524]; DNA binding [GO:0003677]; DNA helicase activity [GO:0003678]; exodeoxyribonuclease V activity [GO:0008854]; double-strand break repair via homologous recombination [GO:0000724]	NA	MENKQLHENSQQQWISTWSSFITQAPFHAGEKHENATNIIVQVLEALQQGNSCIEATEDQVKVLNNLVGFEQQEHLPVAPFIFDGSSLYLYRYWNLETRLAKQIERLWQQQIPPVDLTAYSGLLQDKYQKSALTMVAGKILSIITGGPGTGKTYTLARIIAVLNQAIPDIRIAMAAPTGKAAQRMQEALRYSFQDPKLLESGLITQSLQMQTTQTIHRLLGLGQNQQPRFHSRQPLPYDVIVIDEASMLDLELATLLFEAIPDHCRLILLGDAQQLASVEVGSVLADLQQIPALAEHRVHLVNSRRFTEDALIGKMAKFIQQFQAGKPHTEILDYFQQQIVPADQLSAITLSHDMQDQVQLEFLPASAQSLNWTEFYEKLMQGYLPYLKALKNYLQAEE…
Pseudomonas putida (strain S16)	1042876	recD	recD PPS_4515	PPS_4515	RecBCD enzyme subunit RecD (EC 3.1.11.5) (Exonuclease V subunit RecD) (ExoV subunit RecD) (Helicase/nuclease RecBCD subunit RecD)	F8G6C6	ppt:PPS_4515	NCBI-ProteinID: AEJ15046	exodeoxyribonuclease V complex [GO:0009338]; ATP binding [GO:0005524]; DNA binding [GO:0003677]; DNA helicase activity [GO:0003678]; exodeoxyribonuclease V activity [GO:0008854]; double-strand break repair via homologous recombination [GO:0000724]	ATGAGCCGAAGCCTAGTCGACCTGTTGCCCACCCCGCTGCACGCCGAGCACCTGCTTGCATTGGCGCCACAGCATGACAGCGGTGACCTGCTGCAACTGCTCGACCGCTGGGTAGAGCGCGGCTGGCTGCGTGCCCTGGACCGAGCGTTCGTATCATTCCTGGAGGAGCTAGCCCCCGGTAGTGACCCACTGCTGTTGCTGGCCGCCGCCCTGGCCAGCCACCAACTGGGCCACGGCCATGTCTGCCTCGACCTGCAGCAGACCCTGGCCGAGCCCGATTTCGCCCTGTCCTTGCCGCCTGAAGGCGACGCCTTGACCGGCCCCTTGCTGCTGCCTTCGCAGTTGCTCGCCGACCTCGACCTGCACGCCTGGCGCCAGCGCATTGCCGCCAGTCCGCTA…	MSRSLVDLLPTPLHAEHLLALAPQHDSGDLLQLLDRWVERGWLRALDRAFVSFLEELAPGSDPLLLLAAALASHQLGHGHVCLDLQQTLAEPDFALSLPPEGDALTGPLLLPSQLLADLDLHAWRQRIAASPLVAAGDTSGQQARPLVLSGERLYLRRYWSYERRIDHTLRQRLTQSEAPPADLRGRLAQLFDGGTPAGQVDWQKLACALATRAGFSIITGGPGTGKTTTVVRLLALLQAPAVEQGRPLRIRLAAPTGKAAARLTESIGQQVERLQVSAEVRGQIPTEVSTVHRLLGSRPGSRHFRHHAGNPLPLDVLVVDEASMIDLEMMANLLDALPPRARLVLLGDKDQLASVEAGAVLGDLCRDAEEGCYSSATEAWLEQIGGESLAGSGLKAGD…
Methylobacterium radiotolerans	31998	recD2	recD2 DFJ57_1434	DFJ57_1434	ATP-dependent RecD-like DNA helicase (EC 3.6.4.12)	A0A3S3AYD3	NA	NA	5'-3' DNA helicase activity [GO:0043139]; ATP binding [GO:0005524]; DNA binding [GO:0003677]; DNA repair [GO:0006281]	NA	MATRPFPGSAGPEIEALAGTIERVTFHSPETGFCVLKVQARGKRDLVPVIGHAPAIAAGEWITATGIWHTDRQHGVQFKADTLKVTPPTGVEGIEKYLASGHMRGIGPAMAKRIVAAFGESTFEIIEAEPQRLPEVAGIGPKRAARIIAGWAEQKAVREIMLFLHAHGVGTARAVRIFKTYGHEAIAVMTEDPYRLAKDIRGIGFKTADAIAMKLGLTPEAPQRLRAGISFALQTATDGGHCALPVAELIKLAGELLGVEATLIRSALLDVLETGEVVQDILGDKACIFLAGLHAAERMIAERLLRRTKGTPPWPEIDLARALPWVQEKTGKALSPSQSEAVRRVLGAKLAVITGGPGVGKTSTLDTILRILRAKGIQVLLAAPTGRAAKRMTEQTGLE…
Methylobacterium terrae	2202827	recD2	recD2 DK419_27290	DK419_27290	ATP-dependent RecD-like DNA helicase (EC 3.6.4.12)	A0A2U8WU18	mtea:DK419_27290	NCBI-ProteinID: AWN49587	5'-3' DNA helicase activity [GO:0043139]; ATP binding [GO:0005524]; DNA binding [GO:0003677]; DNA repair [GO:0006281]	ATGGCCGCCTTCGCCGCCCCCTCATCCTCCCGCTCCCCCGACGCCCTCGCGGGGTCGATCGAGCGCGTCACCTTCCACAACGCCGAGAGCGGGTTCTGCGTCCTGAAGGTCAAGGCGCGGGGCCGGCGCGACCTCGTGGCGGTGATCGGCCACGCGCCTGCGGTCGCGGCGGGCGAGTGGGTGACGGCCACCGGCGCCTGGGTCAGCGACCGCGAGCACGGGCTGCAGTTCCGCGCCGACACGCTGGCGGCGACCCCTCCCACGGGGGTCGAGGGGATCAGTCGCTACCTCGCCTCGGGCCAGATGCGCGGCATCGGGCCGGAAATGGCCAAGCGCATCGTCAAGGCCTTCGGGGCCGACACCTTCGCGGTGATCGAGGCGGCGCCTCAGCGCCTGACC…	MAAFAAPSSSRSPDALAGSIERVTFHNAESGFCVLKVKARGRRDLVAVIGHAPAVAAGEWVTATGAWVSDREHGLQFRADTLAATPPTGVEGISRYLASGQMRGIGPEMAKRIVKAFGADTFAVIEAAPQRLTEVSGIGPTRAARITAAWAEHKVVREIMVFLHAHGVGTARAVRIYRTYGTDSVQVMTEDPYRLARDVRGIGFRTADAIAGKLGLAPTAPARLRAGLAYALQAAMDDGHCALPVPDLITRAAELLAVDAALLRTALVEEIGGESVVMDAIDGVPHLFLRGLHAAEAAIAERLIALDDAPLPWDEIDAGAALAKVEGETGRPLSPSQRAAAATLLDAKVAVMTGGPGVGKTSTLDALLRMLDGAGAEVLLAAPTGRAAKRMSEQTGREA…
Methylorubrum extorquens (strain ATCC 14718 / DSM 1338 / JCM 2805 / NCIMB 9133 / AM1) (Methylobacterium extorquens)	272630	recD	recD recD2 MexAM1_META1p0008	NA	ATP-dependent RecD-like DNA helicase (EC 3.6.4.12)	C5AP49	mea:Mex_1p0008	NCBI-ProteinID: ACS37981	5'-3' DNA helicase activity [GO:0043139]; ATP binding [GO:0005524]; DNA binding [GO:0003677]; DNA repair [GO:0006281]	ATGAATACGCCCCTCCGCTCCTCGGCCATCGATGGCGCCGCTTCCCTCGACATGCTCGCCGGCTCGGTCGAGCGGGTGACGTTCCACAGCGCCGAGACCGGCTTCTGCGTCCTCAAGATCCATGCCCGCGGCCGGCGCGACCTCGTGCCGGTGGTGGGTCACGCCCCGGCCATCGCCGCGGGCGAGTGGCTGACGGCTTCCGGGCGATGGGTCACGGACCGTGAGCACGGCCTCCAGTTCCGCGCCGACACGCTTCAGGTGACACCGCCGACCGGGATCGAGGGCATCGAGCGCTACCTCGCCTCCGGGCAGATGCGCGGCATCGGCCCGATGATGGCCAAGCGCATTGTCGCCCGCTTCGGCGAGGCGGTATTCGAGATCATCGAGGCCGAGCCCGCC…	MNTPLRSSAIDGAASLDMLAGSVERVTFHSAETGFCVLKIHARGRRDLVPVVGHAPAIAAGEWLTASGRWVTDREHGLQFRADTLQVTPPTGIEGIERYLASGQMRGIGPMMAKRIVARFGEAVFEIIEAEPARLTEVEGIGRKRAARIVKGWAEQKAVREIMIFLHAHGVGTARATRIFRTYGGDSLKVMAEDPYRLARDIRGIGFRTADAIALRLGLARDAPQRLAAGVSYALQTAMDEGHCGLPVERLVRLAAELLDVAPDLVRLAAALVLREGREVVADTLRGEPCLFLKGLHGAERVIAMRLAERAAGPPPWAAIDFALARPWVEAKTGKTLSASQAEAVGLVLRSKLCVLTGGPGVGKTSTLDAILRILTAKGVRVLLAAPTGRAAKRMAEQT…
Methylorubrum extorquens (strain DSM 6343 / CIP 106787 / DM4) (Methylobacterium extorquens)	661410	recD	recD recD2 METD_I0009	METD_I0009	ATP-dependent RecD-like DNA helicase (EC 3.6.4.12)	C7C6G5	mdi:METDI0009	NCBI-ProteinID: CAX21689	5'-3' DNA helicase activity [GO:0043139]; ATP binding [GO:0005524]; DNA binding [GO:0003677]; DNA repair [GO:0006281]	ATGAACACCTCAGTCCGTCCCGGCGACCTCGATGGCAGTACGCCCCTCGACATGCTCGCCGGCTCGGTCGAGCGGGTGACGTTCCACAGCGCCGAGACCGGCTTCTGCGTCCTCAAGGTCCATGCCCGCGGCCGGCGCGACCTCGTACCGGTGGTGGGTCACGCGCCCGCCATCGCCGCGGGCGAGTGGCTGACCGCTTCCGGGCGATGGGTCACCGACCGTGAGCACGGCCTCCAGTTCCGCGCCGACACGCTTCAGGTGACACCGCCGACCGGGATCGAGGGCATCGAGCGCTACCTCGCCTCCGGGCAGATGCGCGGCATCGGCCCGATGATGGCCAAGCGCATCGTCGCCCGCTTCGGGGAGGCGGTGTTCGAGATCATCGAGGCCGAGCCCGCC…	MNTSVRPGDLDGSTPLDMLAGSVERVTFHSAETGFCVLKVHARGRRDLVPVVGHAPAIAAGEWLTASGRWVTDREHGLQFRADTLQVTPPTGIEGIERYLASGQMRGIGPMMAKRIVARFGEAVFEIIEAEPARLTEVEGIGRKRAARIVKGWAEQKAVREIMIFLHAHGVGTARATRIFRTYGGDSLKVMAEDPYRLARDIRGIGFRTADAIALRLGLARDAPQRLAAGVSYALQTAMDEGHCGLPVERLVRLAAELLDVAPDLIRLAAALVLREGREVVADTLRGEPCLFLKGLHGAERVIAMQLAERAAGPPPWAAIDFALARPWVEAKTGKTLSASQAEAVGLVLRSKLCVLTGGPGVGKTSTLDAILRILTAKGVRVLLAAPTGRAAKRMAEQT…
Methylorubrum extorquens (strain PA1) (Methylobacterium extorquens)	419610	recD2	recD2 Mext_0009	NA	ATP-dependent RecD-like DNA helicase (EC 3.6.4.12)	A9W775	mex:Mext_0009	NCBI-ProteinID: ABY28438	5'-3' DNA helicase activity [GO:0043139]; ATP binding [GO:0005524]; DNA binding [GO:0003677]; DNA repair [GO:0006281]	ATGAACACCTCAGTCCGTCCCAGCGACCTCGATTGCGGTACGCCCCTCGACATGCTCGCCGGCTCGGTTGAGCGGGTGACGTTCCACAGCGCCGAGACCGGCTTCTGCGTCCTCAAAATCCATGCCCGCGGCCGGCGCGACCTCGTGCCGGTGGTGGGTCACGCCCCGGCCATCGCCGCGGGCGAGTGGCTGACGGCCTCCGGGCGATGGGTCACGGACCGTGAGCACGGCCTCCAGTTCCGCGCCGACACGCTCCAAGTGACGCCGCCCACGGGGATCGAAGGCATCGAGCGCTACCTCGCGTCCGGGCAGATGCGCGGCATCGGCCCGATGATGGCCAAGCGCATCGTCGCCTGCTTCGGCGAGGCGGTGTTCGAGATCATCGAGGCCGAGCCCGCC…	MNTSVRPSDLDCGTPLDMLAGSVERVTFHSAETGFCVLKIHARGRRDLVPVVGHAPAIAAGEWLTASGRWVTDREHGLQFRADTLQVTPPTGIEGIERYLASGQMRGIGPMMAKRIVACFGEAVFEIIEAEPARLTEVEGIGRKRAARIVKGWAEQKAVREIMIFLHAHGVGTARATRIFRTYGGDSLKVMAEDPYRLARDIRGIGFRTADAIALRLGLARDAPQRLAAGVSYALQTAMDEGHCGLPVERLVRLAAELLDVAPDLVRLAAALVLREGREVVADTLRGEPCLFLKGLHGAERVIAMRLAERAAGLPPWAAIDFALARPWVEAKTGKTLSASQAEAVGLVLRSKLCVLTGGPGVGKTSTLDAILRILTAKGVRVLLAAPTGRAAKRMAEQT…
Methylorubrum extorquens (strain CM4 / NCIMB 13688) (Methylobacterium extorquens)	440085	recD2	recD2 Mchl_0010	NA	ATP-dependent RecD-like DNA helicase (EC 3.6.4.12)	B7L008	mch:Mchl_0010	NCBI-ProteinID: ACK80980	5'-3' DNA helicase activity [GO:0043139]; ATP binding [GO:0005524]; DNA binding [GO:0003677]; DNA repair [GO:0006281]	ATGAATACGCCCCTCCGCTCCTCGGCCGTCGATGGTGCCGCGTCCCTCGACATGCTCGCCGGCTCGGTCGAGCGGGTGACGTTCCACAGCGCCGAGACCGGCTTCTGCGTCCTCAAGGTCCATGCCCGCGGCCGGCGCGACCTCGTGCCGGTGGTGGGCCATGCGCCCGCCATCGCCGCCGGCGAGTGGCTGACGGCTTCCGGGCGATGGGTCACGGACCGTGAGCACGGCCTCCAGTTCCGCGCCGACACGCTCCAAGTGACGCCGCCCACGGGGATCGAGGGCATCGAGCGCTACCTCGCATCCGGGCAGATGCGCGGCATCGGCCCGATGATGGCCAAGCGCATCGTCGCCCGCTTCGGGGAGGCGGTGTTCGAGATCATCGAAGCCGAGCCCGCC…	MNTPLRSSAVDGAASLDMLAGSVERVTFHSAETGFCVLKVHARGRRDLVPVVGHAPAIAAGEWLTASGRWVTDREHGLQFRADTLQVTPPTGIEGIERYLASGQMRGIGPMMAKRIVARFGEAVFEIIEAEPARLTEVEGIGRKRAARIVKGWAEQKAVREIMIFLHAHGVGTARATRIFRTYGGDSLKVMAEDPYRLARDIRGIGFRTADAIALRLGLARDAPQRLAAGVSYALQTAMDEGHCGLPAERLVRLAAELLDVAPDLVRLAAALVLREGREVVADTLRGEPCLFLKGLHGAERVIAMRLAERAAGPPPWAAIDFALARPWVEAKTGKTLSASQAEAVGLVLRSKLCVLTGGPGVGKTSTLDAILRILTAKGVRVLLAAPTGRAAKRMAEQT…
Methylorubrum extorquens (strain CM4 / NCIMB 13688) (Methylobacterium extorquens)	440085	recD2	recD2 Mchl_5319	NA	ATP-dependent RecD-like DNA helicase (EC 3.6.4.12)	B7KWK3	mch:Mchl_5319	NCBI-ProteinID: ACK86080	5'-3' DNA helicase activity [GO:0043139]; ATP binding [GO:0005524]; DNA binding [GO:0003677]; DNA repair [GO:0006281]	GTGGGCACGCAGGTGAACAAGCGGGCGAGACCGGGGCAGTTCGAACGTGGCGCTCCCGTCGAGACGCTTGCCGGGACGGTCGAGCGCGTCACCTTCCACAATGCCGAGACCGGCTTCTGCGTGCTCAAGGTACAGGCCCGCGGCAAGCGCGATCTCGTTCCTGTAGTTGGGCATGCGCCCGCGATCGGAGCAGGCGAGTGGATCACCGCGACCGGCATCTGGTTCACCGATCGCCAGCACGGCCTCCAGTTCAAGGCCGACACGCTGAAGGCGACGCCACCTATCGGCGTGGAAGGCATCGAGAAGTACCTCGCCTCCGGCTACATGCGCGGCATTGGTCCGGCGATGGCGAAGCGGATCGTGGCCCTGTTCGGAGAAAGCACCTTCGAAATTATCGAG…	MGTQVNKRARPGQFERGAPVETLAGTVERVTFHNAETGFCVLKVQARGKRDLVPVVGHAPAIGAGEWITATGIWFTDRQHGLQFKADTLKATPPIGVEGIEKYLASGYMRGIGPAMAKRIVALFGESTFEIIEAEPDRLMEVGGIGPKRAERIVRGWAEQKAVREIMLFLHAHGVGTARAVRIFKTYGHESIKVMTEDPYRLARDIRGIGFKTADAIAMKLGLTKEAPQRLRAGVSFALQTAMDEGHCALPVARLTELAQKLLEVEAPLIRSAVAEEIERGDEVIQDIIGDQACVFLRGLHAAERGIADRLIERASGTPPWSEIDLGKALPWVEQKTGKALSPSQAEAVRLLLASKLCVITGGPGVGKTSTLDSVLRILQAKGVHVLLAAPTGRAAKRM…
Methylorubrum extorquens DSM 13060	882800	recD2	recD2 MetexDRAFT_3155	MetexDRAFT_3155	ATP-dependent RecD-like DNA helicase (EC 3.6.4.12)	H1KKJ3	NA	NA	5'-3' DNA helicase activity [GO:0043139]; ATP binding [GO:0005524]; DNA binding [GO:0003677]; DNA repair [GO:0006281]	NA	MNTPLRSSAIDGAASLDMLAGSVERVTFHSAETGFCVLKIHARGRRDLVPVVGHAPAIAAGEWLTASGRWVTDREHGLQFRADTLQVTPPTGIEGIERYLASGQMRGIGPMMAKRIVARFGEAVFEIIEAEPARLTEVEGIGRKRAARIVKGWAEQKAVREIMIFLHAHGVGTARATRIFRTYGGDSLKVMAEDPYRLARDIRGIGFRTADAIALRLGLARDAPQRLAAGVSYALQTAMDEGHCGLPVERLVRLAAELLDVAPDLVRLAAALVLREGREVVADTLRGEPCLFLKGLHGAERVIAMRLAERAAGPPPWAAIDFALARPWVEAKTGKTLSASQAEAVGLVLRSKLCVLTGGPGVGKTSTLDAILRILTAKGVRVLLAAPTGRAAKRMAEQT…
Methylorubrum extorquens (Methylobacterium dichloromethanicum) (Methylobacterium extorquens)	408	recD2	recD2 BV511_07220	BV511_07220	ATP-dependent RecD-like DNA helicase (EC 3.6.4.12)	A0A1P8QM27	NA	NA	5'-3' DNA helicase activity [GO:0043139]; ATP binding [GO:0005524]; DNA binding [GO:0003677]; DNA repair [GO:0006281]	NA	MNTPLRSSAVDGAASLDMLAGSVERVTFHSAETGFCVLKIHARGRRDLVPVVGHAPAIAAGEWLTASGRWVTDREHGLQFRADTLQVTPPTGIEGIERYLASGQMRGIGPMMAKRIVARFGEAVFEIIEAEPARLTEVEGIGRKRAARIVKGWAEQKAVREIMIFLHAHGVGTARATRIFRTYGGDSLKVMAEDPYRLARDIRGIGFRTADAIALRLGLARDAPQRLAAGVSYALQTAMDEGHCGLPVERLVRLAAELLDVAPDLVRLAAALVLREGREVVADTLRGEPCLFLKGLHGAERVIAMRLAERAAGPPPWAAIDFALARPWVEAKTGKTLSASQAEAVGLVLRSKLCVLTGGPGVGKTSTLDAILRILTAKGVRVLLAAPTGRAAKRMAEQT…
Methylorubrum extorquens (Methylobacterium dichloromethanicum) (Methylobacterium extorquens)	408	recD2	recD2 MEX01_49500	MEX01_49500	ATP-dependent RecD-like DNA helicase (EC 3.6.4.12)	A0A511F4X2	NA	NA	5'-3' DNA helicase activity [GO:0043139]; ATP binding [GO:0005524]; DNA binding [GO:0003677]; DNA repair [GO:0006281]	NA	MNTPLRSSAVDGAASLDMLAGSVERVTFHSAETGFCVLKIHARGRRDLVPVVGHAPAIAAGEWLTASGRWVTDRKHGLQFRADTLQVTPPTGIEGIERYLASGQMRGIGPMMAKRIVARFGEAVFEIIEAEPARLTEVEGIGRKRAARIVKGWAEQKAVREIMIFLHAHGVGTARATRIFRTYGGDSLKVMAEDPYRLARDIRGIGFRTADAIALRLGLARDARQRLAAGVSYALQTAMDEGHCGLPVERLVRLAADLLDVAPDLVRLAAALVLREGREVVADTLRGEPCLFLKGLHGAERVIAMRLAERAAGPPPWAAIDFALARPWVEAKTGKTLSASQADAVGLVLRSRLCVLTGGPGVGKTSTLDAILRILTAKGVRVLLAAPTGRAAKRMAEQT…
Methylorubrum extorquens (strain ATCC 14718 / DSM 1338 / JCM 2805 / NCIMB 9133 / AM1) (Methylobacterium extorquens)	272630	recD/traA	MexAM1_META2p0584	NA	Putative Helicase, RecD/TraA family (EC 3.1.11.5)	C5B4P9	mea:Mex_2p0584	NCBI-ProteinID: ACS43431	exodeoxyribonuclease V activity [GO:0008854]; helicase activity [GO:0004386]	ATGGGACGAGACGACAACCCGGTGGACAAGGCGGTTCCGCTCCCGCGGGTTCTAATGCTGCGCAGGCCGCCGCCCGCGCCGGCGCCCCGCCCAGCCGCGCCCGCCGCATCCCGGACCGCGCCCGCCGCGCCGCCGCCGGTGCGGCAGCCCACGCCGCCAGCCTACGGCGACCTCTTCGGCAACGCCCTGGCTCCCGCGCGCATGCCGCCGGCTCCGGCGCGGGTGCTGCCGCCTCCCGTCCGCGTCTCGCCGCCCGCCGGCGCGGCCCTGGCCCGTCCTGCGGGCGACGCCCGAGAGGCCACGGACCCACCGGCTCCCGCGACCGCGCCACGGGAAGCCGCACCTGCGAAGGAGCGGGCGCCCGTGGCGCCCGACGAGACTGTCGAGATGACCGTCCGC…	MGRDDNPVDKAVPLPRVLMLRRPPPAPAPRPAAPAASRTAPAAPPPVRQPTPPAYGDLFGNALAPARMPPAPARVLPPPVRVSPPAGAALARPAGDAREATDPPAPATAPREAAPAKERAPVAPDETVEMTVRIVRELHESPDRTFYVYLAKKEDGEEFKFSTTHPATRPKAKEQVLLQGKWGVYRGQQTFRATVMTPVLPKGAKGIVGWLRQSSVKGVGHATANKLAEAFGDELEHVVGDAEALARAIPREKAVAIAEAWASNAGQAELVAWLGRFGLGPLTTKKIIKQFGARSKQIIEENPWVLAETIEGIAFRSADEVAHSAGHQLADPKRIRGALRFFLDARTREGGHCGLPPSMLVETVADEIGVGAVAVRAELDEVADGRTHALDEVTNLIYP…
Methylorubrum extorquens (strain ATCC 14718 / DSM 1338 / JCM 2805 / NCIMB 9133 / AM1) (Methylobacterium extorquens)	272630	recD/traA	MexAM1_META2p0511	NA	Putative Helicase, RecD/TraA family (EC 3.1.11.5)	C5B4H6	mea:Mex_2p0511	NCBI-ProteinID: ACS43358	exodeoxyribonuclease V activity [GO:0008854]; helicase activity [GO:0004386]	ATGGACACCATCGCCGGCATCGTCACGCACGTCCGCAAGAAGCCCGAGGAGGGCGGCAGCGGCCTATACGTCGTCCGCTACGAGACCGCCGGCGGCATGGTCGAGGCTAAGGCCTCGTCGCGCGCGCTCGCGCTCGAGGTCGGCGACTGGTTCCTGGCGAAGGGCGAGTGGCGCCCCAACGTCTTCCGCGGCCGGACCGAGCACATCTTCAACGCCGTCTCGGTGAAGCCGGATCTGCCCGCCACCCGCGAGGGCGCGGCGGTCTTCCTGTCCCGCATCTTCGAGGCGGGCCGCCACGGCGCGACGCCGGCCTCGATCCGGGCGTTCGTCGACCGGCACGGGGCCGCGGCCTGCCGCAAGGCCGAGCAGAATCCCGAAATCCTCGCGGAGATCTCGTCC…	MDTIAGIVTHVRKKPEEGGSGLYVVRYETAGGMVEAKASSRALALEVGDWFLAKGEWRPNVFRGRTEHIFNAVSVKPDLPATREGAAVFLSRIFEAGRHGATPASIRAFVDRHGAAACRKAEQNPEILAEISSDPARFRGAILADWARRLSNRRAVVAMSKAGVDDHAIGRILEAYKDDTWKVLRENPYVVSRVPDVGFPNADKLGVDMGIPAGDDRRIESAVLAVLDRARGEGSTGLPAAKAAEEAAALLGRDGGMRAQVENWLLAAAGRRDGPVRVDRSPKGFVVHLPELLVAEAYVARRIMDMLRAPPVHTPARVDAAMERVFAANPKFARFDAVQREAVRSAALSQVFILTGGPGTGKTTVTEALIAVLEELGHRQIDLVAPTGKAAKRASAATK…
Methylorubrum extorquens (strain PA1) (Methylobacterium extorquens)	419610	recD/traA	Mext_0742	NA	Helicase, RecD/TraA family	A9W0P8	mex:Mext_0742	NCBI-ProteinID: ABY29154	helicase activity [GO:0004386]	GTGCCGACGGCCCGCGCTGTCGATCTGCCTATCCTCATCGGTTACGGCGAAGCCCCGATGCAGCGCGGCGTGCTCGGCGCGCGCAACCTCAACCACGAACTCCAGGCCGTGCTGAACCCGAACCCGACAACCTCGGTCGAGCGGTTCGGCTGGCGCTTCTCGCTGGGCGACCGGGTGATGAAGAGACAAAACGACTACGACCGGGAGGTCTCTAACGGGGACCTAGGCACGGTCTTGCGCATCGACGAGGAGGAAGGCGCGGTCGTCGTGACGTTCGAGGGCCGAGAAGTCGTGTATCCCTACGGCGAACTCGACACCCTCGTGCCGGCCTACGCCACCACGATTCACAAATCGCAGGGCTCGGAATACCCGGCCGTAGTGATCCCGCTCACGACCGGG…	MPTARAVDLPILIGYGEAPMQRGVLGARNLNHELQAVLNPNPTTSVERFGWRFSLGDRVMKRQNDYDREVSNGDLGTVLRIDEEEGAVVVTFEGREVVYPYGELDTLVPAYATTIHKSQGSEYPAVVIPLTTGHWTMLARNLLYTAVMRGKQLVVLIGQRKAIGIAMRGGNMKPRWTKLGQWLRMSHSADGS
Psychrobacter arcticus (strain DSM 17307 / 273-4)	259536	recD	recD Psyc_1126	NA	RecBCD enzyme subunit RecD (EC 3.1.11.5) (Exonuclease V subunit RecD) (ExoV subunit RecD) (Helicase/nuclease RecBCD subunit RecD)	Q4FSN1	par:Psyc_1126	NCBI-ProteinID: AAZ18977	exodeoxyribonuclease V complex [GO:0009338]; ATP binding [GO:0005524]; DNA binding [GO:0003677]; DNA helicase activity [GO:0003678]; exodeoxyribonuclease V activity [GO:0008854]; double-strand break repair via homologous recombination [GO:0000724]	ATGAGTAACAATAACAATAAGAGCAGAGCGGCCGTTAGCTTACAAGAGAGTTGGGCTAGTAACATCAGTGATTATATTTTGCTTCGCCGTCAGCAAACGTATTTGGCGTATAACGTGACTGACGCAAAGGCTAACTTTGATAGCAAACCAATCGATCAGAGGGAACAAAATAGCTTATTTACGGCCTTATTCGTTATGTTGGCCAATCATTTGGAAGAGGGGCACACAGTCTTAACTGTTGAGGTAGCTGAGCATGAACTTTCACTCCAAGGTCAAATCAATGGCGAGCTAGTGACACTATATGCTTGGCAGCAGCAATTATTAGAGATGCTAGCAACGCCAATTCTAGCACTCATTGACACTCAGGTAGATACGCACCAAGAGGATGACTCTACAGCT…	MSNNNNKSRAAVSLQESWASNISDYILLRRQQTYLAYNVTDAKANFDSKPIDQREQNSLFTALFVMLANHLEEGHTVLTVEVAEHELSLQGQINGELVTLYAWQQQLLEMLATPILALIDTQVDTHQEDDSTADPSLFGLLDTIFGQQAQLWAQLVLTNHEKEILIKRFDTVAALYQLVKNTNLNSFIQSIHEHALFVEVNSDVNNNENKNSLSKNNKPIIYQITNNKNTIKPKVSLTFWLHRAWQAEFNLAQRINNILDQKIKPLEISIPKNLNEQQVMAINVANNNAFSMITGGPGTGKTYTVAQLVIALQQAAESGADKHEDIRFSTDSASLAIAAPTGKAAQRMQESLQAALDAANVELQLQEAKTIHRLLGIGRTGRPRYDANNPLGEDIIIVD…
Psychrobacter cryohalolentis (strain K5)	335284	recD	recD Pcryo_1292	NA	RecBCD enzyme subunit RecD (EC 3.1.11.5) (Exonuclease V subunit RecD) (ExoV subunit RecD) (Helicase/nuclease RecBCD subunit RecD)	Q1QB80	pcr:Pcryo_1292	NCBI-ProteinID: ABE75073	exodeoxyribonuclease V complex [GO:0009338]; ATP binding [GO:0005524]; DNA binding [GO:0003677]; DNA helicase activity [GO:0003678]; exodeoxyribonuclease V activity [GO:0008854]; double-strand break repair via homologous recombination [GO:0000724]	ATGAGTAATAATAACAATAAGAGCAGAGCGGGCGTTAGCTTACAAGAAAGCTGGGCTAGTAACATCAGTGATTATATATTGCTGCGCCGTCAGCAAACGCACTTAGCGTATAACGTCACTGAGGCAAAGGCTAATGCTGATAGTAAGCAAATCGATAAGACGGAACAAAATGGCTTATTTACTGCTTTATTCGTTATGTTGGCCACTCATTTAGAAGAGGGACATACTGTACTCACCATTGAGGCAGCTGAGCATGAACATCCAATACAAGGTCAAATCAATGGCGAGCTAGTCACCCTATATGCCTGGCAGCAGCAACTATTAGAGATGCTAGCAACACCAATCCTAGCACTGATTGACATTCAAACAGTTACTCAGCAAGAGGATGATTCTACAGCT…	MSNNNNKSRAGVSLQESWASNISDYILLRRQQTHLAYNVTEAKANADSKQIDKTEQNGLFTALFVMLATHLEEGHTVLTIEAAEHEHPIQGQINGELVTLYAWQQQLLEMLATPILALIDIQTVTQQEDDSTAGLSLFILLDIMFGKRAQLWAQLALTNREKEILSKRFDAVAALYQIVKNTNLNSFIQSIHEHTLFADANSNVNNKNSLSKNNQPIVYQHINEPEADTQNIKITFWLHRAWQAEFNLAQHINTILNQQITPLEIAIPENLHEQQVMAINVANNNAFSIITGGPGTGKTYTVAQLVIALQQAAESGGDEHGKIRFSTDSASLALAAPTGKAAQRMQESLQAALDGSNVELQLQEAKTIHRLLGIGRTGRPRYNANNPLGEDIIIVDEAS…
Deinococcus phoenicis	1476583	recD2	recD2 DEIPH_ctg025orf0237	DEIPH_ctg025orf0237	ATP-dependent RecD-like DNA helicase (EC 3.6.4.12)	A0A016QQD0	NA	NA	5'-3' DNA helicase activity [GO:0043139]; ATP binding [GO:0005524]; DNA binding [GO:0003677]	NA	MQRCEQVTQVVGLGQLEGDAVGGRGGAVELDRPAAAFALARHRHQPGRAQPRQAVMGLLDGEFGVTGDLPSAGLPLHGRPQHALIGEVQQQPRLLRGARGEDASGPGHPFRMAHPGRRAPLRCIQNAGPRAILPPMTAAPPTEPFRVTGGVNRVRFRADSGFTVMTARLRNAEGEDPDATVIGVMPPLEAGDTFSADVLMEEHREYGYQYRVLNMVLEAQPADLTEAGVAAYLEARVGGVGKVLAGRIARTFGPATFDVLEQDPEKLLQVPGVTQSTLHKMTSSWSQQGLERRLLAGLQGLGLSISQAQRAVKHFGEAALERLTADLFALTEVEGIGFLTADKLWQAGGGANDDPRRLTAAAVYALQQAGQQGGHSYLPRGRAERGVGHYTRVSPEQAR…
Deinococcus sp. RL	1489678	recD2	recD2 RDMS_03905	RDMS_03905	ATP-dependent RecD-like DNA helicase (EC 3.6.4.12)	A0A072NBZ2	NA	NA	5'-3' DNA helicase activity [GO:0043139]; ATP binding [GO:0005524]; DNA binding [GO:0003677]	NA	MSAGLPTQSFRVTGRVGRVRFRAETGFTVLTAVLRNAEGEDPDATVIGVMPPLDAGDAFSAEVLMEEHREYGHQYRVLNMVLEAQPADLTEAGVAAYLEARVGGVGKVLAGRIARAFGPATFDVLEQEPEKLLQVPGVTQSTLHKMVSSWSQQGLERRLLAGLQGLGLSISQAQRAVKHFGEAALERLQADLFALTEVEGIGFLTADKLWQAGGGANDDPRRLTAAAVYALQQAGQQGGHSFLPRARAERGVMHYTRVSAEQARLAVDTATELGRLCDDPTGEGESRIYLPQVLRAEKKLARLIRTLLATPPAGEEWTVPPGAARGLSAQQAEVLDLLAEHRLVVLTGGPGTGKSTTTRAVADLAERLGLEVALCAPTGKAARRLGEVTGRPASTIHRL…
Deinococcus sp. Leaf326	1736338	recD2	recD2 ASF71_05805	ASF71_05805	ATP-dependent RecD-like DNA helicase (EC 3.6.4.12)	A0A0Q5KCJ3	NA	NA	5'-3' DNA helicase activity [GO:0043139]; ATP binding [GO:0005524]; DNA binding [GO:0003677]	NA	MTAASPTEPFRVSGGVNRVRFRSDSGFTVMTARIRNDEGEDPDATVIGLMPPLEAGDSFSADVLLEEHREYGHQYRVLNMVLEATPADLTEAGVAAYLEARVGGVGKVLAARLAKAFGAEAFDLLEHDPQRLLQVPGVTQSTLHKMVSSWSQQGLERRLLAGLQGLGLSISQAQRAVKHFGETALERLQADLFALTEVEGIGFLTADKLWQGAGGEQGDPRRLTAAAVYALQQAAQQSGHSFLPRDRAERGVAHYTRVSPEQARLAVETAVELGRLKDDSVGDTSRIYLPPVLRAEKKLATLVRTLLATPPGGDEWTVTVGAEVGLSDEQASVLHLMEAHRLVVLTGGPGTGKSTTTRAVADLAESLGLEVGLCAPTGKAARRLGEVTGRTASTVHRLL…
Deinococcus reticulitermitis	856736	recD2	recD2 SAMN04488058_10164	SAMN04488058_10164	ATP-dependent RecD-like DNA helicase (EC 3.6.4.12)	A0A1H6RTA9	NA	NA	5'-3' DNA helicase activity [GO:0043139]; ATP binding [GO:0005524]; DNA binding [GO:0003677]	NA	MPSAPTAEPFRVTGGVNKVRYRADSGFTVMSATLRNTEGEDPDATVIGMMPPLDAGDTFSAEVLMEEHREYGYQYRVLNMVLEAVPSDLSEEGVAAYLEARVGGVGKVLAGRIAKTFGAAAFDILEDEPKRLLQIPGITESTLHKMVSSWSQQGLERRLLAGLQGLGLSIHQAQRAVKHFGAEALDRLQTDLFTLTEVEGIGFLTADKLWKARGGALDDPRRLTAAAVYALQLAAQQAGHSYLPRARAEKGVMHYTRVTPGQAALAVETAVDLGRLTEDDAPLFAAEKKGAGEKGAEDKPEGRIYLPPVLRAEKKLAGLIRTLLATPPADGAGQDEWAVPKKARKGLSEEQASVLDLLGAHRLVVLTGGPGTGKSTTTRAVADLAESLGLEVGLCAPTG…
Deinococcus hopiensis KR-140	695939	recD2	recD2 SAMN00790413_01505	SAMN00790413_01505	ATP-dependent RecD-like DNA helicase (EC 3.6.4.12)	A0A1W1VFX1	NA	NA	5'-3' DNA helicase activity [GO:0043139]; ATP binding [GO:0005524]; DNA binding [GO:0003677]	NA	MTAAPPTEPFRVTGGVNRVRYRAESGFTVMTARLRNSEGEDPDATVIGVMPPLEAGDTFSADVLMEEHREYGYQYRVLNMVLEAQPADLTEEGVAAYLEARVGGVGKVLAGRIAKAFGPATFDVLEQDPEKLLRVPGVTQSTLHKMVSSWSQQGLERRLLAGLQGLGLSISQAQRAVKHFGEAALERLTADLFALTEVEGIGFLTADKLWQAGGGANDDPRRLTAAAVYALQQAGQQAGHSYLPRDRAERGVLHYTRVSLEQARLAVDTAVELGRLCDDPTAENVSRIYLPHVLKAEKKLAKLVRTLLATPPAGDEWMVPAGAAKGLSDEQATVLDLLDEHRLVVLTGGPGTGKSTTTRAVADLAEKLGLEVGLCAPTGKAARRLGELTGRTASTIHRL…
Deinococcus sp. RM	2316359	recD2	recD2 D3W47_08455	D3W47_08455	ATP-dependent RecD-like DNA helicase (EC 3.6.4.12)	A0A418QQK4	NA	NA	5'-3' DNA helicase activity [GO:0043139]; ATP binding [GO:0005524]; DNA binding [GO:0003677]	NA	MSAAVPTEAFRVTGGVNKVRFRADSGFTVMTARIRNAEGEDPDATVIGVMPPLEAGDTFSADVLMEEHREYGYQYRVLNLVLEAQPADLSEAGIAAYLEARVGGVGKVLAGRIAGTFGAATFDILESDPDRLLQVPGVTASTLHKMTSSWSQQGLERRLLAGLQGLGLSITQAQRAVKHFGEAALERLTADLFTLTEVEGIGFLTADKLWQAQGGALDDPRRLTAAAVYALQQAAQQGGHSYLPRARAEKGVVHYTRVTPAQARLAVETAVELGRLSDDTPPLLDTEDALHDPSRIYLPPTLRAEKKLASLIRTLIATPPAGDEWTVPKGAAKGLSAEQAGVLDLLGEHRLVVLTGGPGTGKSTTTRAVADLAEQLGLEVGLCAPTGKAARRLGEVTGR…
Deinococcus sp. S14-83	2489213	recD2	recD2 EHF33_01850	EHF33_01850	ATP-dependent RecD-like DNA helicase (EC 3.6.4.12)	A0A3G8Y8E8	NA	NA	5'-3' DNA helicase activity [GO:0043139]; ATP binding [GO:0005524]; DNA binding [GO:0003677]	NA	MNAADPTQQHLTPQAQHLRVSGSVNKVRYRADSGFTVLSATLKNEEGEDDDATVVGLMPPLDVGDSFTAEVSMEEHREYGYQYKVLNMVLEAAPSDLTEEGVAAYLEARVGGVGKVLAKRIASHFGSATFEVLSETPEKMLQVPGITQATLFKMTQSWSVQGGERRSLAALQGLGLSISQAQRATKHFGEAAAERLSADIYALTEVEGIGFLTADKLAQEQGITSDDPRRLTAAAVYAIQQAAQQGGHSFLPRTRAEKGVGHYARVSPEQAMLALDNAIELGRLKDDEGRIYLPPVLRAERRLAGVIRTLIATPPTGEWNVPGGADKGLSEEQATVLHLLEDNRLVVLTGGPGTGKSTTTRAVADLAESLDLEVGLCAPTGKAARRLGEVTGRSASTIH…
Deinococcus sp. Arct2-2	2568653	recD2	recD2 E7T06_17825	E7T06_17825	ATP-dependent RecD-like DNA helicase (EC 3.6.4.12)	A0A4S4B5J7	NA	NA	5'-3' DNA helicase activity [GO:0043139]; ATP binding [GO:0005524]; DNA binding [GO:0003677]	NA	MTHALETVRVTGSVNRVRFRSDTGFTVMTATIRNPDGEDPEATVIGVMAPLEAGDTFSAEVVMEEHREYGYQYRVLNMVLEATPADLTEAGIAAYLEARVGGVGKVLAARIARMFGPATFDILESDPQKLLQVPGVSPSTLHKMVSSWSQQGLERRLLAGLQGLGLSISQAQRAVKHFGEAALERLTTDLYALTEVEGIGFLTADKLATALGMPHDDARRLTAAAVYALQQAAQQGGHSYLPRIRAERGVAHYTRVSAAQASVAVDTAVELGRLSDDTPPLLKGQEDDADKSRIYLPHVLRAEKKLASLIRTLLATPPADDWMVPAGADKGLSEDQASVLHLLEEQRLVVLTGGPGTGKSTTTRAVADLAEKLGLEVGLCAPTGKAARRLGEVTGRSAS…
Deinococcus sp. OD32	2136176	recD2	recD2 C8263_10605	C8263_10605	ATP-dependent RecD-like DNA helicase (EC 3.6.4.12)	A0A2T3W7L4	NA	NA	5'-3' DNA helicase activity [GO:0043139]; ATP binding [GO:0005524]; DNA binding [GO:0003677]	NA	MSAAPPTEAFRVSGGVNKVRFRAESGFTVMSARIRNAEGEDPDATVIGVMPPLEAGDTFSADVLMEEHREYGYQYRVLNMVLEAQPADLTEAGVAAYLEARVGGVGKVLAGRIAKTFGPGTFDVLETEPERLLQVPGVTQSTLHKMVQSWSQQGLERRLLAGLQGLGLSISQAQRAVKHFGETALERLEADLFALTEVEGIGFLTADKLWQAAGGTLDDPRRLTAAAVYALQQAAQQGGHSYLPRRRAERGVAHYTRVSAAQARLAVDTAVELGRLADDSPPLLATEDALHEPSRIYLPPVLRAERKLAGLIRTLLATPPAGQDWTVPKGAAKGLSEEQAGVLNLLEEHRLVVLTGGPGTGKSTTTRAVADLAEKLGLEVGLCAPTGKAARRLGEVTGR…
Deinococcus sp. LM3	1938608	recD2	recD2 BXU09_02720	BXU09_02720	ATP-dependent RecD-like DNA helicase (EC 3.6.4.12)	A0A1T1BBQ7	NA	NA	5'-3' DNA helicase activity [GO:0043139]; ATP binding [GO:0005524]; DNA binding [GO:0003677]	NA	MSFSSPAETFRVSGGVNRVRFRADSGFTVMTARIRNEEGEDPDATVIGVMPPLEAGDTFSADVLMEEHREYGYQYRVLNLVLEAQPADLTEAGIAAYLEARVGGVGKVLAGRIAKAFGAATFDILENDPDRLMQVPGVTSSTLHKMTSSWSQQGLERRLLAGLQGLGLSISQAQRAVKHFGEAALERLQSDLFVLTEVEGIGFLTADKLWQAQGGALDDPRRLTAAAVYALQQAAQQGGHSFLPRVRAERGVAHYTRVTPAQARLAVETAVELGRLSDDTPPLLDTQDALHDASRIYLPPTLRAEKKLAGLIRTLIATPPAGDEWIVPKGAAKGLSAEQAGVLDLLGEHRLVVLTGGPGTGKSTTTRAVADLAESLGLEVGLCAPTGKAARRLGEVTGR…
Deinococcus sp. UR1	1704277	recD/traA	AMD26_018855	AMD26_018855	Helicase RecD/TraA	A0A2G7GSW0	NA	NA	helicase activity [GO:0004386]	NA	MSDPGAPILGTVLRAWRTPTSEGCQLRTQDGPLTLYGPLPPVTPGCTLRAWTQGSTLTRAERVITPYELARTFYSRIRPPQQAAALKVLPALGPDPHHTITQDAATLTTRVPPSLARALTRHARRESRLYGALQALTDLGLPPEHTHALLNQHGAGAPSAFREQPYLAIRHGIPLRVLDHAARLQGLSTFDPRRGPALAYELTRRAALEYGHTCLPFVVLAGELRDSHALDDDEARQAIEDALSGQLLLEDAQAAFLPEQHRVEAWLADDIARLMASTPTRVSVPATPGLTTEQRAAVLLAAGTAVSVITGGPGTGKTTTLRALLDVLDAANLRSVLCAPTGKAASRMQQSTGRDATTLHRLLSYDGHKFSSGILPGDVFVVDEVSMASNALLGALLRS…
Deinococcus sp. LM3	1938608	recD/traA	BXU09_17665	BXU09_17665	Helicase RecD/TraA	A0A1T1B784	NA	NA	helicase activity [GO:0004386]	NA	MSDPGAPILGTVLRAWRTPTSEGCQLRTQDGSLTLYGPLPPVTPGCTLRAWTEGSTLTRAERVITPYELARAFYSRLRPPQKTTALDLLPRLGPDPHHTVTQNAPSLSTRVPASIAQALTRHARRESRLYGALQALADLGLPPEHTHALLNQHGAGAPAAFREQPYLAIRHGIPLRVLDHAARLQGLSTFDPRRGPALAYELTRRAALEYGHTCLPLPVLAGELRDSHALDDDEAQQAIEDALNGQLLLEDAQAAFLPEQHRVEAWLADDIARLMASTPARVSVPATPGLTTEQRAAVLLAAGTAVSVITGGPGTGKTTTLRALLDALDAANLRSVLCAPTGKAASRMQQSTGRDATTLHRLLSYDGHKFSSGILPGDVFVVDEVSMASNALLGALLRS…
Deinococcus sp. S9	2545754	recD2	recD2 E0686_00925	E0686_00925	ATP-dependent RecD-like DNA helicase (EC 3.6.4.12)	A0A4R5GET0	NA	NA	5'-3' DNA helicase activity [GO:0043139]; ATP binding [GO:0005524]; DNA binding [GO:0003677]	NA	MSAGLPTEPFRVTGGVNKVRFRAESGFTVMSARLRNAEGEDPDATVIGVMPPLEVGDSFSAEVLIEEHREYGHQYRVLNMVLEAQPADLTEAGVAAYLEARVGGVGKVLAGRIARTFGPATFDVLEQEPEKLLQVPGVTASTLHKMVSSWSQQGLERRLLAGLQGLGLSISQAQRAVKHFGEAALERLQADLFALTEVEGIGFLTADRLWQAQGGAQDDPRRLTAAAVYALQQAGQQGGHAFLPRARAERGVLHYTRVSPEQARLAVEMATELGRLADDPTPAGESRIYLPHVLRTEKKLAGLIRTLLATPPAGAEWEVPVGTAQGLSEEQAQVLQLLEDHRLVVLTGGPGTGKSTATRAVADLAERLGLEVGLCAPTGKAARRLGEVTGRPASTIHRL…
Deinococcus sp. AJ005	2652443	recD2	DAAJ005_05315	DAAJ005_05315	ATP-dependent RecD-like DNA helicase	A0A5J6YUS2	dein:DAAJ005_05315	NCBI-ProteinID: QFP75935	5'-3' DNA helicase activity [GO:0043139]; DNA binding [GO:0003677]	GTGACTGCTTTTTCGCCCCCTACCGAAGCCTTCCGCGTGACGGGCGGGGTCAACCGTGTGCGTTACCGCGCCGAGTCGGGCTTTACCGTCATGACCGCCCGCATCGTCAACGACGAGGGCGAGGACCCCGACGCCACCGTGATCGGCATGATGCCCCCGCTGGATGCCGGGGACACCTTCAGCGCCGACGTGCTGATGGAGGAACACCGCGAATACGGTTACCAGTACCGCGTGCTGAACATGGTGTTGGAAGCCGCGCCCGCTGACCTGACAGAGGCTGGGGTGGCCGCCTATCTGGAGGCCCGCGTGGGTGGCGTGGGCAAGGTGCTTGCCAAGAGAATTGCCGGGATGTTCGGCCCCGCCACCTTCGACGTGCTGGAGAACGATCCGAATAGGCTG…	MTAFSPPTEAFRVTGGVNRVRYRAESGFTVMTARIVNDEGEDPDATVIGMMPPLDAGDTFSADVLMEEHREYGYQYRVLNMVLEAAPADLTEAGVAAYLEARVGGVGKVLAKRIAGMFGPATFDVLENDPNRLLQVPGVTASTLHKMVSSWSQQGLERRLLAGLQGLGLSISQAQRAVKHFGEAALERLTADLFALTEVEGIGFLTADKLWAAQGGLQDDPRRLTAAAVYALQQAAQQGGHSFLQRHRAERGVAHYTRVSAAQAKLAVETAVELGRLSDDEAPLFAEEMNSEHRNESRIYLPPTLRAEKKLASLIRTLLATPPGGDEWTVPAGAAQDLSDEQAQVLELLAEHRLVVLTGGPGTGKSTATRAVADLAEGMGLEVGLCAPTGKAARRLGEV…
Deinococcus sp. UR1	1704277	recD2	recD2 AMD26_011460	AMD26_011460	ATP-dependent RecD-like DNA helicase (EC 3.6.4.12)	A0A2G7GYA6	NA	NA	5'-3' DNA helicase activity [GO:0043139]; ATP binding [GO:0005524]; DNA binding [GO:0003677]	NA	MSFSSPAETFRVSGGVNRVRFRADSGFTVMTARIRNEEGEDPDATVIGVMPPLEAGDTFSADVLMEEHREYGYQYRVLNLVLEAQPADLTEAGIAAYLEARVGGVGKVLAGRIAKAFGAATFDILENDPDRLMQVPGVTSSTLHKMTSSWSQQGLERRLLAGLQGLGLSISQAQRAVKHFGEAALERLQSDLFVLTEVEGIGFLTADKLWQAQGGALDDPRRLTAAAVYALQQAAQQGGHSFLPRVRAERGVAHYTRVTPAQARLAVETAVELGRLSDDTPPLLDTQDALHDASRIYLPPTLRAEKKLAGLIRTLIATPPAGDEWIVPKGAAKGLSAEQAGVLDLLGEHRLVVLTGGPGTGKSTTTRAVADLAESLGLEVGLCAPTGKAARRLGEVTGR…
Deinococcus sp. K2S05-167	2320857	recD2	recD2 D3875_19375	D3875_19375	ATP-dependent RecD-like DNA helicase (EC 3.6.4.12)	A0A418VB70	NA	NA	5'-3' DNA helicase activity [GO:0043139]; ATP binding [GO:0005524]; DNA binding [GO:0003677]	NA	MSPAPAPLTYRVSGGVNKVRFRSDSGFTVMTARLKNEEGEDPDATVIGVMPPVEAGDTFSAEVVMEEHREYGYQYRVLNMVLEATPSDLTEAGVAAYLEARVGGVGKVLAGRIARTFGSATFDVLETEPDKLLQVPGVTGTTLHKMVQSWGQQGLERRLLAGLQGLGLSISQAQRAVKHFGETALERLEADLFALTEVEGIGFQTADKLWQAQGLPLDDPRRLTAAAVYALQLAGTQAGHSYLPRERAEKGVMHYTRVSAGQARLAVDTAVELGRLSDDESPLFGQEAGDEGTSGRIYLPHVLKAEKKLAQIIRTLMATPPAGEEWTVPAGAARGLSDEQASVLDLLADHRLVVLTGGPGTGKSTTTRAVADLAERLGLEVGLCAPTGKAARRLGEVTG…
Deinococcus sp. H1	2592048	recD2	recD2 FNU79_05640	FNU79_05640	ATP-dependent RecD-like DNA helicase (EC 3.6.4.12)	A0A553V2R6	NA	NA	5'-3' DNA helicase activity [GO:0043139]; ATP binding [GO:0005524]; DNA binding [GO:0003677]	NA	MNAADPTQQHLTPQAQHLRVSGSVNKVRYRADSGFTVLSATLKNEEGEDDDATVVGLMPPLDVGDSFTAEVSMEEHREYGYQYKVLNMVLEAAPSDLTEEGVAAYLEARVGGVGKVLAGRIASHFGSATFEVLSETPEKMLQVPGITQATLFKMTQSWSVQGGERRSLAALQGLGLSISQAQRATKHFGDAAAERLSADIYALTEVEGIGFLTADKLAQEQGITSDDPRRLTAAAVYAIQQAAQQGGHSFLPRTRAEKGVGHYARVSPEQAMLALDNAIELGRLKDDEGRIYLPPVLRAERRLAGVIRTLIATPPTGEWNVPKGADKGLSAEQATVLHLLEDNRLVVLTGGPGTGKSTTTRAVADLAESLDLEVGLCAPTGKAARRLGEVTGRSASTIH…
Deinococcus metallilatus	1211322	recD2	recD2 FCS05_10605	FCS05_10605	ATP-dependent RecD-like DNA helicase (EC 3.6.4.12)	A0A5R8UQD1	NA	NA	5'-3' DNA helicase activity [GO:0043139]; ATP binding [GO:0005524]; DNA binding [GO:0003677]	NA	MTAAPPTEPFRVTGGVNKVRFRAESGFTVMTARLRNSEGEDPDATVIGVMPPLEAGDTFSAEVLMEEHREYGYQYRVLNMVLEAQPADLTEAGVAAYLEARVGGVGKVLAGRIAKTFGPATFDLLEQEPEKLLQVPGITQSTLHKMVSSWSQQGLERRLLAGLQGLGLSISQAQRAVKHFGEAALERLQADLFALTEVEGIGFLTADKLWSAQGLPHDDPRRLTAAAVYALQQAGQQGGHSFLPRERAERGVVHYTRVSPEQARLAVETAVELGRLSDDPAPDGSARIYLPHVLRAEKKLAQLIRTLLATPPAADEWSVPAGAAKGLSEEQAQVLHLLEDHRLVVLTGGPGTGKSTTTRAVADLAEKLGLEVGLCAPTGKAARRLGEVTGRSASTIHRL…
Deinococcus koreensis	2054903	recD2	recD2 CVO96_04800	CVO96_04800	ATP-dependent RecD-like DNA helicase (EC 3.6.4.12)	A0A2K3UW70	NA	NA	5'-3' DNA helicase activity [GO:0043139]; ATP binding [GO:0005524]; DNA binding [GO:0003677]	NA	MPAAPTTEPLRVSGGVNKVRFRSESGFTVMTARIRNTDGEDPDATVIGVMPPLEAGDTFSADVLMEEHREYGYQYRVLNMVLEAQPADLTEAGIAAYLEARVGGVGKVLAGRIARTFGPGTFDILEQEPDKLLQVPGVTASTLHKMVSSWSQQGLERRLLAGLQGLGLSISQAQRAVKHFGEAALERLQADLFALTEVEGIGFLTADKLWQSQGGAQDDPRRLTAAAVYALQQAAQQGGHSFLPRSRAERGVLHYTRVSLPQAKLAVDTAVELGRLTADELPLFEGETGTEGRIYLPHVLRAEKKLAGLIRTLIATPPGGDEWLIPAGSAVGLSGEQASVLGLLEEHRLVVLTGGPGTGKSTTTRAVADLAEKLGLEVALCAPTGKAARRLGEVTGRSA…
Deinococcus cellulosilyticus NBRC 106333 = KACC 11606	1223518	recD2	recD2 DC3_45720	DC3_45720	ATP-dependent RecD-like DNA helicase (EC 3.6.4.12)	A0A511N8S2	NA	NA	5'-3' DNA helicase activity [GO:0043139]; ATP binding [GO:0005524]; DNA binding [GO:0003677]	NA	MVDLGEQLHVTGKALKVRFRAETGFTILSADIQNQQARDVDATLVGMMPPIDAGDPFEAELIVQEHPEYGYQYKVVNLFLKDDTADMTEEGIAAYLEAKVSGVGPKLSKRIVDFFGQQTFEVIELEPEKLLQVPGVTRSTIMKVQASWDERHGERKLITGLQSMGLSISQAQRAIKQFGSMALEVLKNDIYALTEVEGLGFQTADRLALEKGMVPTDPRRLMAAAVYAMQQAMQQAGHTYLPKQRAVRGLKYYTGISDKLAETSLQEALDAGRIMQEGERIYLPNALKNEKALAEVISELLSEPPEAPWRVPTKAVKDLSEEQARVLDLLTDHRLVVLSGGPGTGKSYTTRKVVELAENLGLEVGLCAPTGKAARRLMEMTLHPASTIHRLLSYGPEGF…
Deinococcus sp. KSM4-11	2568654	recD2	recD2 E7T09_12810	E7T09_12810	ATP-dependent RecD-like DNA helicase (EC 3.6.4.12)	A0A4S4CCX8	NA	NA	5'-3' DNA helicase activity [GO:0043139]; ATP binding [GO:0005524]; DNA binding [GO:0003677]	NA	MPAPPATEPLRVSGGVNRVRFRSDTGFTVMTAKIRNADGEDPDATVIGVMPPLEAGDAFSADVVMEEHREYGYQYRVLNMVLEAQPVDLTEAGIAAYLEARVGGVGKVLAGRIARTFGPGTFDILEQEPDKLLQVPGVTASTLHKMTSSWSQQGLERRLLAGLQGLGLSISQAQRAVKHFGEAALERLTADLFALTEVEGIGFLTADKLWQAQGGAMDDPRRLTAAAVYALQQAGQQGGHSFLPRDRAERGVLHYTRVSLPQARLAVDTAVELGRLSADELPLFDGESGAEGRIYLPHVLRAEKKLAGLIRTLIATPPAGEEWTVPAGAAAGLSVEQSGVLELLIDHRLVVLTGGPGTGKSTTTRAVADLAERLGLEVALCAPTGKAARRLGEVTGRSA…
Deinococcus yavapaiensis KR-236	694435	recD2	recD2 DES52_11198	DES52_11198	ATP-dependent RecD-like DNA helicase (EC 3.6.4.12)	A0A318S920	NA	NA	5'-3' DNA helicase activity [GO:0043139]; ATP binding [GO:0005524]; DNA binding [GO:0003677]	NA	MTVEVLKVRGQVNKVRFRAESGFAIFSASIENEQGRDEDATLVGSVPPLEAGDTFQAEVTLEEHKDYGYQYRVASMILDDTPVQLSEEGVAAYLEARVKGVGKVLAGRIAKTFGTATFEIISEEPKRLLQVPGVTESTLHKIVQSWEDAGGERKLLAGLQGLGLSISQAQRALKHFGGAALDALRQDIYALTEVEGIGFLTADKLAVGLGIDDDDPRRLVAASVYALQQAQQTGGHTYLPKERALKGLSHYTRVSAAQAQLALESAVELGRVVDDDGRVYLPHVLRAEKKLASVVRTLLATPPSDEWTVRKEDAKGLSDEQAKVLHLLQDHRLVVLTGGPGTGKSTTTRKVADLAEKLGLDVALCAPTGKAARRLGEVTGRSASTIHRLLAFGPDGFRF…
Enterococcus faecium (strain ATCC BAA-472 / TX0016 / DO)	333849	recD	recD recD2 HMPREF0351_12409	HMPREF0351_12409	ATP-dependent RecD-like DNA helicase (EC 3.6.4.12)	Q3XWU0	efu:HMPREF0351_12409	NCBI-GeneID: 13001119	5'-3' DNA helicase activity [GO:0043139]; ATP binding [GO:0005524]; DNA binding [GO:0003677]	ATGCAGCCAGAAGAAATGCCTTATTTCGTTGGTACAGTTGCCGCGATTTTTTTTCAAAATCCTAGTAATTTTTACAAAGTGCTTTTGGTACACATCAGTGAAACCACAGCTGATTACCGTGAAAAAGAGATTGTAGTCACCGGAAGTTTCGGCGATATTCAAGAAAATGAGACTTATCGTTTTTATGGAGAATTAGTGGATCATCCTAAATACGGAAGGCAGCTTAAACTCGAAAGATATGAGCAAGAAAAGCCAACAACTGCAAATGGGATCGTAGCGTATCTTTCCAGCGAAAAATTCCCAGGAATCGGGAAGAAAACAGCAGAAAAAATTGTAGAATTGCTGGGAGAAGATGCTATCGAAAAAATCATTGCTGATCCTTCGGTATTAAAACAAATC…	MQPEEMPYFVGTVAAIFFQNPSNFYKVLLVHISETTADYREKEIVVTGSFGDIQENETYRFYGELVDHPKYGRQLKLERYEQEKPTTANGIVAYLSSEKFPGIGKKTAEKIVELLGEDAIEKIIADPSVLKQISGLTKPKREMLAETIRLNHGMDQVIMGLNRYGFGSQLAFSIYQAYKNESLDIIEENPYQLVEDIEGIGFKRADNLAEQIGIAADSPRRIRAAILHQIFQHAVQTGDTYVPAETLLQQTIRILETSRPIEIQPDQVATVIIQLVEEGKIQQEETNLYENSLYFSEWGIGNSIQRLLSRKKEIHYPEKEVQKNIRRIEKIFGIQYGPSQEQAIAEAIRSPLFILTGGPGTGKTTVINGIVNLFAELNGLELDPSKYTQEIFPILLAAP…
Rubrobacter xylanophilus	49319	recJ	recJ RxyAA322_01640	RxyAA322_01640	Single-stranded-DNA-specific exonuclease RecJ	A0A510HEE5	NA	NA	exonuclease activity [GO:0004527]; nucleic acid binding [GO:0003676]	NA	MEPDGDLVARLVRAAGVDELCARVLANRGVLPENAAGFLRPNLGSVSPPEEDPWRVAARRIREAIRRGERIGIFGDYDTDGITSAAVLYLALSRYTQDLCVRLPVRQVGYGLLEPYVRDLFADGVRLLVTADCGVSNRSEVELAASLGMDVIVTDHHIPPQDLPEAAVAVLDPKVWDPEDPLAGVGVAWKLAWAVARELEGSEARRWLGELLDLVSVGTVVDIAPLVGDNRVLTSTGLRYLNQTLSGRRARPGLEALVRVAGLRNGVDEEDLGWRIGPRINSIGRLKDPGPALELLLTSDRREALRIASLLNQLNAERQRRTERATARALLEVDPEQDFKVVVTDEIGGLAGLIAGRVASATGRPAAVLGRRADGSYGGSARAGETEVDLYGALLEARD…
Rubrobacter xylanophilus (strain DSM 9941 / NBRC 16129)	266117	recJ	Rxyl_0888	NA	Phosphoesterase, RecJ-like protein	Q1AXM3	rxy:Rxyl_0888	NCBI-ProteinID: ABG03855	nucleic acid binding [GO:0003676]	ATGGAACCGGACGGGGAGCTCGTGGCCCGGCTGGCCCGGGCGGCGGGCGTGGGCGAGCTGTGCGCCCGGGTGCTGGCGAACCGCGGGGTGCTCCCGGAGGAGGCCGCGGGCTTCCTCTCGCCGAGCCTGGGCTCCGTCTCCGCCCCCGAGGAGGACCCGTGGCGCGTGGCCGCCAGGCGCATAGCCGCGGCCGTCCGGCGGGGCGAGAGGATCGGGATCTTCGGCGACTACGACACAGACGGGATCACCTCGGCCGCCGTGCTGCGCCTGGCCCTCTCGCGCTACACGGACAACCTCTGCGTGCGGCTGCCGGTGCGGCAGGTGGGCTACGGCCTGCTGGAGCCCTACGTCCGCGACCTCTTCGCCGACGGCGTCCGGCTGCTGGTGACCGCCGACTGC…	MEPDGELVARLARAAGVGELCARVLANRGVLPEEAAGFLSPSLGSVSAPEEDPWRVAARRIAAAVRRGERIGIFGDYDTDGITSAAVLRLALSRYTDNLCVRLPVRQVGYGLLEPYVRDLFADGVRLLVTADCGVSNRGEVELAASLGMDVIVTDHHIPPQELPAAAVAVLDPKVWDPEDPLAGVGVAWKLAWAVARELEGPGARRWLGGLLDLVSVGTVVDIAPLVGDNRVLAFAGLKHLNRALSGGRARPGLEALARVAGLRGAVDEEDLGWRIGPRINSIGRLKDPGPALDLLLTSDRREALRIASLLNQLNAERQRRTEQAVARALEEVDPGQDFKVVLTEETGGLAGLIAGRVAAATGRPAAVLGRRADGSYGGSARAGETEVDLYGALLEVGD…
Rubrobacter xylanophilus (strain DSM 9941 / NBRC 16129)	266117	recJ	Rxyl_1414	NA	Phosphoesterase, RecJ-like protein	Q1AW52	rxy:Rxyl_1414	NCBI-ProteinID: ABG04376	nucleic acid binding [GO:0003676]	ATGGAGACGGGAACGGCACGCAGGAGTAACACGGTGGGCGAGGTGGCGGACCTTCTGCGGACGCTGCAGAGGGCCGCGGTGACCACCCACGTGGGCGCGGACGGGGACGCGATCGGGGCGGCGGCCGCTCTGGTGCACCTGCTGCGCGCGCTGGGGGCGGAGGCTGTCTTCTGCCACCGCGAGGAGGTCCCGAACTACCTGCGCTGGCTGCTCCCGGACGCCCTCGGGGAGCTCCCCGAGGGCTACGACCTGCTGGTGGTGGACACCTCCCGGGCGGATCGCGCCGGGGTGCCCATCCCGGACTCCGGGGCCCGGCTGAATTTGGACCACCACGAGGACAACCCGCTCTACGCCGAGTACAACCTGGTGGACCCCCGCGCGGCGGCGAGCGCGGAGATC…	METGTARRSNTVGEVADLLRTLQRAAVTTHVGADGDAIGAAAALVHLLRALGAEAVFCHREEVPNYLRWLLPDALGELPEGYDLLVVDTSRADRAGVPIPDSGARLNLDHHEDNPLYAEYNLVDPRAAASAEIVARLFRELGVPFGREAAEAIYTGVRTDTGGFRFRNISPEAHELVADLLRAGVVPAEVDDRINRTGTIEQLNIVGTSMAKARRYGAVIVSTVDSGDYERTGATELDSKEAIDCLRTVAGVDVVAHLREVPEGTKGSLRSETVDVGEIARLFGGGGHRLAAGFTLRGVRPAEAERRLLEALRGRVDLGEER
Micrococcus lylae	1273	recJ	recJ NCTC963_00890	NCTC963_00890	Single-stranded-DNA-specific exonuclease recJ (EC 3.1.-.-)	A0A378NXZ0	NA	NA	5'-3' exonuclease activity [GO:0008409]; nucleic acid binding [GO:0003676]; DNA recombination [GO:0006310]; DNA repair [GO:0006281]	NA	MDKTVWTVKKPVDTIPAALIKKYDITEINRKILESRHIVTEAALHDIFVADDIHDPFAMHDMSKAVKRIQTAIDNNEMILVYGDYDADGVTSVTVLVNSLKSIGAKVGWYIPNRFTEGYGPNEQAFREAHDAGISLIITVDNGIQGHHEVNVANELGIDVIITDHHEIGQTLPDAYAILHPMHPDGSYPFHHLAGVGVSYKLACALNGQMNEHLLGFVAIGTISDLVSLTGENRALVKRGLKALNVDTPIGLKALLKQASFNGEITEETVGFIIGPRLNAVGRLDDARLACELLQIDNEDEAEWMSEQVDQFNIERKEIVSSITEQALIDVEEKIADGNRFIVVAKEGWNEGVLGIVASRITEQYHLPAIVLNIDYDKGYAKGSARSIAQVSMYDSLEE…
Geodermatophilus sabuli	1564158	recJ	SAMN06893097_113120	SAMN06893097_113120	Phosphoesterase RecJ domain-containing protein	A0A285EIS4	NA	NA	nucleic acid binding [GO:0003676]	NA	MSVALPPGTDITARAAAVLAEAAELRATVVLSGHVQPDADALGSTLALAEGLRRRGARVLATFPEPFVLPASLAWLPGAEGLVPSTAVPGSPDVFVSLDAASPGRLGELAVLLERAATSVVVDHHASNPGFGAVRVVDPAAPATVALVADLLDGLGVTLDQRLATCLYAGLAADTGSFRFGNTRPDTHDLAARLLATGIDHAAISQRLFDTAPFGWLGLLSVVAGRAVLERGVGAGLVWTWSSTAEAAEHGLPGEQLEALVDVVRSTEEADVACVLKGQDDGSWSVSLRSRGATDVARVAMALGGGGHRAAAGFTSHQDREGTMAAVRAQLCQA
Geodermatophilus obscurus (strain ATCC 25078 / DSM 43160 / JCM 3152 / G-20)	526225	recJ	Gobs_3962	NA	Phosphoesterase RecJ domain protein	D2SDW3	gob:Gobs_3962	NCBI-ProteinID: ADB76529	nucleic acid binding [GO:0003676]	GTGACCGTCTCCCTCCCGCGAGGCGCCGGGTCCCGCCCGCCGGGCACCCATCCGACCGACCGGGCCGCCGCCGTCCTCGCCGAGGCGGCGGCGGCCCGGGCCACCGTCGTCCTCTCCGGGCACGTGCAGCCCGACGCCGACGCGCTGGGCAGCACGCTGGCTCTCGCCGAGGGGCTGCGGCGCCGCGGCGCCCGCGTGCTAACCACCTTCCCCGACCCGTTCACCCTGCCGGCGTCGCTGGCCTGGCTGCCGGGAGCCGAGGGGCTGGTGCCCTCGTCGGCGGTGCCGGCGTCCCCGGACATCTTCGTGAGCCTCGACGCCGCCTCGCCCGGCCGGCTGGGCGAGCTGGCCGCACTCCTGGAGGGCGCGGCCACGTCCGTGGTCGTCGACCACCACGCG…	MTVSLPRGAGSRPPGTHPTDRAAAVLAEAAAARATVVLSGHVQPDADALGSTLALAEGLRRRGARVLTTFPDPFTLPASLAWLPGAEGLVPSSAVPASPDIFVSLDAASPGRLGELAALLEGAATSVVVDHHASNPGFGDVRVVDPAAPATVALVADLLDGLGVHLDERLATCLYAGLTADTGSFRFGNTRPDTHHLAARLLATGIDHATISQRLFDTAPFGWLGLLSVVAGRAVLETEVGAGLVWTWSSTAEAAEHGLPGEQLEALVDVVRSTQEADVACVLKGQDDGTWSVSLRSRGATDVARVAMALGGGGHRAAAGFTSHEDRETTMVRLRRELCTSSASGLAPRPGAVPDGR
Geodermatophilus obscurus	1861	recJ	SAMN05660359_04532	SAMN05660359_04532	Phosphoesterase RecJ domain-containing protein	A0A1I5IEV4	NA	NA	nucleic acid binding [GO:0003676]	NA	MTTTPATPATRTPAAVLAAAADARATVVLSGHVQPDADALGSTLALAEGLRRRGARVSATFPGPAVLPASLGWLPGVEGLLPSTAVDPAPDVFVSLDVASPNRLGELAGLLENAGTSVVVDHHASNPGFGHVRLVDPAAPATVVLVAGLLDELGIGLDADLATLLYAGLAADTGSFRFGSTRPDTHRLAARLLATGIDHAAISRRLFDTAPFGWLRLLSAVAGRAVLEPAVGRGLVWTWSSTAEAAEHGLPGEQLEALVDVVRATEEADVACVLKGQADGTWSVSLRSRGGTDVARVAMALGGGGHRMAAGFTSHADRDGTVDLVRRLLSGSTTTAR
Geodermatophilus obscurus	1861	recJ	SAMN05660350_03929	SAMN05660350_03929	Phosphoesterase RecJ domain-containing protein	A0A1M7UTV3	NA	NA	nucleic acid binding [GO:0003676]	NA	MTVSLPRGADPLPPDARPTDRAAAVLAEAAATRATVVLSGHVQPDADALGSTLALAEGLRRRGARVLTTFPDPFTLPPSLAWLPGAEGLVPSSAVPASPDVFVSLDAASPGRLGELAGLLTGAGTSVVVDHHASNPGFGDVRVVDPSAPATVVLVADLLDGLGVPLDERLATCLYAGLTADTGSFRFGSTRPDTHDLAARLLATGIDHATISQRLFDTAPFAWLGLLSVVAGRAVLETEVGAGLVWTWSSTAEAAEHGLPGEQLEALVDVVRSTQEADVACVLKGQDDGTWSVSLRSRGATDVARVAMALGGGGHRAAAGFTSHEDRETTLARIRQELAAAR
Geodermatophilus dictyosporus	1523247	recJ	SAMN05660464_1268	SAMN05660464_1268	Phosphoesterase RecJ domain-containing protein	A0A1I5KL73	NA	NA	nucleic acid binding [GO:0003676]	NA	MTVPSTAGRTPAAVLAEAADARATVVLSGHVQPDADALGSTLALAEGLRRRGARVHATFPGPPTLPASLGWLPGAEGLVPSGAVPTAPDVFVGLDAASPGRLGELAAVLERAGTSVVLDHHASNPGFGDVRLVDPAAPATVVLVAALLDELDVALDAPLATLLYAGLAADTGSFRFGSTRPDTHHLAARLLGTGIDHAAISRRLFDTAPFGWLRLLSAVTGRAALEPEVGGGLVWTWSTTAEAAEHGLPGEQLEALVDVVRSTAEADVACVLKGQDDGTWSVSLRSRGATDVARVAMALGGGGHRAAAGFTSHEDRGTTMARIRGELAAGR
Geodermatophilus poikilotrophus	1333667	recJ	SAMN04488546_3215	SAMN04488546_3215	Phosphoesterase RecJ domain-containing protein	A0A1I0G7T0	NA	NA	nucleic acid binding [GO:0003676]	NA	MTVSLPRGAGPHPPGARPTDRAAAVLAEAAAARCTVVLSGHVQPDADALGSTLALAEGLRRRGARVLTTFPDPFTLPASLAWLPGAEGLVPSSAVPASPDVFVSLDAASPGRLGELAGLLEGAATSVVVDHHASNPGFGDVRVVDPGAPATVALVADLLDGLGVSLDERLATCLYAGLAADTGSFRFGSTRPDTHHLAARLLATGIDHATISQRLFDTAPFGWLGLLSVVAGRAVLETAAGAGLVWTWSSTAEAAEHGLPGEQLEALVDVVRSTQEADVACVLKGQDDGTWSVSLRSRGATDVARVAMALGGGGHRAAAGFTSHEDRETTMARIRQELCASSASGLPPRPGAVPDGR
Deinococcus aerius	200253	recJ	DAERI_010371	DAERI_010371	Single-stranded-DNA-specific exonuclease RecJ	A0A2I9CRN9	NA	NA	exonuclease activity [GO:0004527]; nucleic acid binding [GO:0003676]	NA	MRRPPSPRPEARWLLAPPASREALLESMRTWRVSPPLAQVLHGRGLTPALLDPPLVLTPNPALREAARRIVGAIRAGRRIRIHGDYDADGVSATAILILGLREAGAEVHGFIPHRLNEGYGIHPDRVEEHAAACDLLVTVDCGVTNLEEVRSLLARGTEVIVTDHHAPGPDYPEGLVVHPHRTAGYDPDLHNLTGAGVAYHLLWAVRQELGLPEPRELAALATLGTIADVAPLIGENRALVRAGLAALAESPLPGLQALLSARRVERPSARDVAFLLAPLVNAAGRLGEAEVALRLLTTDSLHEARTLATYLESRNQDRRVLQDRMFEEALGLADPADPAIVVTKADWHAGVMGIVASKLVETFHKPVYIVAQGKGSVRSTPGISAVEGLRYSHDLLKR…
Deinococcus aerius	200253	recJ	DAERI_030119	DAERI_030119	Phosphoesterase, RecJ-like protein	A0A2I9CT78	NA	NA	nucleic acid binding [GO:0003676]	NA	MIGMNEAAPTSTYTQEVRAVAAKLRGHPGPIVVLSHENPDGDALGSVLGLTRALRALGKTVIAPMDVPRYLRFLPEAGEISPPLTEWPQGALAAVLDVDNNDPARVAGADLETFSGEVVNVDHHGTNARRAAALVVDPGRPATAMMVADVVDALGVPWSEAIATPLMLGLTTDTGSFRFGSVTPETFEVAARLRAHGARLGWLNDQLGQHPRAYYLLLREVLGTLEFLYGGRVVLARVDGAMLERSGATWEDVESYVSLLRGAEGAVLAVMVKDFGDRVKLSLRSRGNVSAQNIAVALGGGGHVPAAGASLSLPYPEVRARLEEAVAAELARAEAEQAGA
Deinococcus actinosclerus	1768108	recJ	AUC44_04930	AUC44_04930	Single-stranded-DNA-specific exonuclease RecJ	A0A0U4B5H2	dab:AUC44_04930	NCBI-ProteinID: ALW88317	5'-3' exonuclease activity [GO:0008409]; nucleic acid binding [GO:0003676]; DNA recombination [GO:0006310]; DNA repair [GO:0006281]	GTGAGTGCGCGCTGGGTGCTCGCGCCGCCCGCCAGTCGCGAGGATCTGCTGCGCGTCATGCGGGAGTGGCGGGTGTCGCCCCCGCTGGCGCAGGTTCTCACGGGTCGGCACCTCACCCCCGCACTTCTGGATCCGCCGCTGGTCCTCACGCCCAACCCGGCGCTGCGCGAGGCGGCCCGGCGCATCGTGACCGCCATCCGCGCGAAGCAGCGCATCCGCATCCACGGCGACTACGACGCGGACGGTGTGAGCGCGACCGCCACCCTGGTCCTGGGCCTGCGCGAACTGGGCGCCATCGTGCACGGCTTCATCCCGCACCGCCTGAACGAGGGCTACGGCGTCCACCCGGACAAGGTCGAGGAGCACGCCGCCGCCTGCGACCTGCTCGTGACCGTGGAC…	MSARWVLAPPASREDLLRVMREWRVSPPLAQVLTGRHLTPALLDPPLVLTPNPALREAARRIVTAIRAKQRIRIHGDYDADGVSATATLVLGLRELGAIVHGFIPHRLNEGYGVHPDKVEEHAAACDLLVTVDCGVTNLDEVAALIARGVQVIVTDHHAPGDGFPDALVVHPHLTDGYDHDLHNLTGAGVAYHLLWAVHEELGLPEPRALTALATLGTVADVAPLIGENRALVRAGLDALKDTARPGLRALLDSGRVKRPTARDVAFILAPRINAAGRLGEADVALDLLTTSSAHDASRLAEYLEIRNQERRKLQDDMFQHALTLADPGEPALVVTHPDWHAGVMGIVASKLVDTYHKPVFIVAQGKGSVRSTPGISAVAGLRYSHDLLKRYGGHPGAA…
Deinococcus actinosclerus	1768108	recJ	DM785_05430	DM785_05430	Single-stranded-DNA-specific exonuclease RecJ	A0A2Z3Z1L7	NA	NA	exonuclease activity [GO:0004527]; nucleic acid binding [GO:0003676]	NA	MREWRVSPPLAQVLTGRHLTPALLDPPLVLTPNPALREAARRLVAAIRAKQRVRIHGDYDADGVSATATLVLGLRELGADVHGFIPHRLNEGYGIHPDKVEEHAAACDLLVTVDCGVTNLEEVAALIARGVQVIVTDHHAPGDGFPDALVVHPHLTDSYDHDLHNLTGAGVAYHLLWAVHEELGLPEPRALTALATLGTVADVAPLIGENRALVRAGLDALKDTTLPGLRALLDSGRVKRPTARDVAFILAPRINAAGRLGEADVALDLLTTPSAHDASRLAEYLEIRNQERRKLQDDMFQHALTLADPGEPALVVTHPDWHAGVMGIVASKLLDTYHKPVFIVAQGKGSVRSTPGISAVTGLRYSHDLLKRYGGHPGAAGFAIDPANMDAFRDRIHAY…
Deinococcus deserti (strain VCD115 / DSM 17065 / LMG 22923)	546414	recJ	Deide_07130	NA	Putative single-stranded-DNA-specific exonuclease RecJ	C1D146	ddr:Deide_07130	NCBI-ProteinID: ACO45570	5'-3' exonuclease activity [GO:0008409]; nucleic acid binding [GO:0003676]; DNA recombination [GO:0006310]; DNA repair [GO:0006281]	ATGAGCCGCATCCTTCCCATAGAGGCAGAGTGGCTGCTTGCGCCTCCGGCAAGCCGGGAGGCATTGCTGGAAACCATGCATACCTGGCGCGTGTCCCCGCCACTGGCACAGGTGCTGTACGGGCGCGGCCTGACGCCTGCTCTGCTTGATCCGCCGCTGGTCCTGACACCCAATCCAGCCTTACGTGAAGCCGCCCACCGTCTGGTACAGGCCATCAAGGCAAACAAGCGGATCCGTATTCATGGTGACTATGACGCCGACGGAGTCACCGCGACAGCAGTTCTTGTTCTGGGTCTCAGGGCGCTTGGGGCAGATGTCCACGGCTTTATTCCGCATCGTCTGAATGAGGGCTATGGCCTGCATCCCGACAAGATTGAGGAACATGCCGCAGGCTGCGAC…	MSRILPIEAEWLLAPPASREALLETMHTWRVSPPLAQVLYGRGLTPALLDPPLVLTPNPALREAAHRLVQAIKANKRIRIHGDYDADGVTATAVLVLGLRALGADVHGFIPHRLNEGYGLHPDKIEEHAAGCDVMVTVDCGVTNLDEVRGLVAMGVEVMVTDHHAPGPDFPDALVVHPHLTDHYQPDLHNLTGAGVAYHLLWAVHQVLGLSAPQELAALATLGTVADVAPLIGENRALVRAGLQAMTSTDLPGLRALLDSGRVARPTARDVAFILAPRINAAGRMGEADVALELLTTSSAHDARRLAEYLEIRNQERRKLQDVMFDQALAIADPSHPALVVTHPEWHAGVMGIVASKLLETYHKPVFIIAQGKGSVRSTPGISAVDGLRYSADLLKRFG…
Deinococcus deserti (strain VCD115 / DSM 17065 / LMG 22923)	546414	recJ	Deide_12020	NA	Putative Phosphoesterase, RecJ-like (DHH family protein) putative Exopolyphosphatase	C1CV95	ddr:Deide_12020	NCBI-ProteinID: ACO46112	nucleic acid binding [GO:0003676]	GTGATTGCCCACAACGATTCCAGCCCTCACTATGCCAAGGAAGTTCGTAGCGCCGCCGAGCTGTTACGCCTGCACCCTGGGCCGATCGTCGTGGTGGCGCACGAGAATCCTGATGGCGACGCCTTGGGCAGCGTCCTCGGACTGACCCGGGCCCTGCGCGCCATGGGCCGGGAAGTCATTGCACCGATGACCGTGCCGCGCTACCTGAGCTTCCTGCCCGGGCTGGGGGAACTGAGCGAACCGCTGACCTCGTGGCCCGAAGGCGCGTTACTGGCCGTACTGGATGTGGACAATAATGACGCCGCCCGGGTAGCTGGAGGTGACCTGAGCACCTTTTCCGGTCCGGTCGTCAACCTTGACCATCACGGCACGAATCTGCGGCAGGCCACGGCAGGTGTG…	MIAHNDSSPHYAKEVRSAAELLRLHPGPIVVVAHENPDGDALGSVLGLTRALRAMGREVIAPMTVPRYLSFLPGLGELSEPLTSWPEGALLAVLDVDNNDAARVAGGDLSTFSGPVVNLDHHGTNLRQATAGVVDPAKPAAAMIVADVIDALGVEWSEAIATPLMLGMITDTGNFRFNSVTPEAFETAARLRSHGARLGWLSDQLSQNPRTYYLLLREVLGGLEFLHDGRVVLARVDEEMLARAGASWEEVESYVSMLRNAEGAQLAVMIKDYGHRVKLSLRSRGNVSAQNVAVALGGGGHVPAAGASIDAPYPEARARLDAAILAELTRSAAEG
Deinococcus grandis	57498	recJ	DEIGR_101936	DEIGR_101936	Phosphoesterase, RecJ-like protein	A0A100HJI5	NA	NA	nucleic acid binding [GO:0003676]	NA	MTDLSPTSDLAAVARALLDHSGPIVVLSHENPDGDALGSVLGLTRALRSLGREVIAPMQVPRFLAFMPRPGELTEGRLAEWPAGALAAVLDVDNNDHVRVGGADLSVFTGPVVNVDHHGTNARRADAHAVDPSQPAAAVMVADLIDLLGAGWSEEIATPLMLGLVTDTGSFRFDSVTPGAFRTAARLREAGARLGWISDQLGQNPRTYYMLLREVLGSLEFLHGGRVVLARVDEAMLERAGAAWEDVENYVGMLRNAEGSQLAVMVKDFGDRVKLSLRSRAGVSAQNIAVTLGGGGHVPAAGASLNQPWPEVFPQLDAAITAELARVEASR
Deinococcus gobiensis (strain DSM 21396 / JCM 16679 / CGMCC 1.7299 / I-0)	745776	recJ	recJ DGo_CA0910	NA	Single-stranded-DNA-specific exonuclease RecJ	H8GYI4	dgo:DGo_CA0910	NCBI-ProteinID: AFD24837	exonuclease activity [GO:0004527]; nucleic acid binding [GO:0003676]	ATGCGCACCTGGAACGTGTCGCCCGCGCTGGCGCAGGTGCTCGCCGGGCGCGGCCTGACCCCCGAGATGCTGGAAGCGCCGCTGCGGCCCAGCCCCAACCCGGCGCTCCACGAGGCCGCGCGGCAGATCGTGGCGGCGGTCAGGGGCAAGAAGCGTATCCGTATCCACGGCGACTACGACGCCGACGGCGTGAGCGCGACCGCCGTGCTCGTGCTGGGGCTGCGGGCGCTGGGGGCCGACGTACACGGCTTCATTCCCCACCGGCTGAACGAGGGCTACGGCCTCCACCCGGACCGCGTGCCCGAACACGCGCAGGCCGCCGACCTGCTGGTGACGGTGGACTGCGGCGTCACCAATCTGGAGGAGGTGCGCGCGCTGCTGGAGGCGGGCACGGCCGTG…	MRTWNVSPALAQVLAGRGLTPEMLEAPLRPSPNPALHEAARQIVAAVRGKKRIRIHGDYDADGVSATAVLVLGLRALGADVHGFIPHRLNEGYGLHPDRVPEHAQAADLLVTVDCGVTNLEEVRALLEAGTAVIVTDHHAPGADFPACLVVHPHLTDGFDAGVHNLTGAGVAYHLLWAVRAELGLDEPRDLAPLATLGTIADVAPLLGENRALVRAGLEALPHTTLPGLRALLRQTGVPRPTARDVAFVLAPRLNAAGRMGAADLALELLTTPSAAEAERLVVYLDTLNLERRRLQDDMFAQALALADPADPALVLTHPDWHPGVMGIVASKLLETFYRPVYIVAQGKGSVRSTPGISAVGGLRESGDLLKRYGGHPAAAGFAMDPAQFAALRGRLHEY…
Deinococcus gobiensis (strain DSM 21396 / JCM 16679 / CGMCC 1.7299 / I-0)	745776	recJ	DGo_CA1273	NA	Phosphoesterase, RecJ-like protein	H8GSC7	dgo:DGo_CA1273	NCBI-ProteinID: AFD25200	nucleic acid binding [GO:0003676]	ATGACGAGGATGAACGCAGGCAGCCCCGAGTACGCGCGGGACATTCAGGCGGTGGCGGCGCGGCTGCTCGCCCACGAGGGACCCGTGGTGGTCCTGTCGCACGAGAACCCCGACGGAGACGCGCTGGGCAGCGTGCTGGGCCTGACGCGGGCGCTGCGGGCGCTGGGCCGCGAAGTCGTGGCCCCGATGGACGTGCCGCGTTACCTGCGCTTCCTGCCGCAGCCGGGCGAGACCGCCGCGCCGCTGGCCGCGTGGCCCGCCGGGGCCCTGGCCGCCGTGCTGGACGTGGACAACAACGACCCCGCGCGGGTGGCGGGCGCCGACCTGGGGACCTTCACGGGCGACGTGCTCAACCTCGACCACCACGGCACCAACCTGCGGCGGGCCACGGCGGGCGTG…	MTRMNAGSPEYARDIQAVAARLLAHEGPVVVLSHENPDGDALGSVLGLTRALRALGREVVAPMDVPRYLRFLPQPGETAAPLAAWPAGALAAVLDVDNNDPARVAGADLGTFTGDVLNLDHHGTNLRRATAGVVDPSKPATTMLVADVIDALDIPWSEEIATPLMLGLKTDTGSFSFDSVSAETFEYAARLRAHGARLGWLGDQMAQNSHSYYLLLREVLGTMEFTHGGRVVMARVDDAMLARAGATWEDVESYVGLLRSAEGTVLAVMVKDFGDRVKLSLRSRGPVSAQNIAVALGGGGHVPAAGASRSEPYAQVRRDLDAAITAELARVDAQAN
Deinococcus indicus	223556	recJ	CBQ26_16100	CBQ26_16100	Single-stranded-DNA-specific exonuclease RecJ	A0A246BGU8	NA	NA	exonuclease activity [GO:0004527]; nucleic acid binding [GO:0003676]	NA	MRRWRVSPPLAQVLSGRGLSPALLDPPLTLTPNPALREAAGRIVQAIRERKRIRIHGDYDADGVSATATLVLGLRDLGADVHGFIPHRLNEGYGVHPDRVPEHAAACDLLVTVDCGVTNHAEIRALLDHGTQVIVTDHHAPGDEFPDALVVHPSLTTDFDHDLHNLTGAGVAYHLLWAVNDLLGQPEPRPYAALATLGTVADVAPLIGENRALVRAGLDALADTELPGLRALLDAGRVRRPTARDVAFILAPRINAAGRMGEADVALDLLTQRSPHEAARLAEYLEIRNLERRKLQDDMFTQALSIADPAEPALVVTHPDWHAGVMGIVASKLLETYHKPVYIIAQGKGSVRSTPGISAVQGLRFSHDLLKRYGGHPGAAGFSIDPANIGAFRDRIHAY…
Deinococcus marmoris	249408	recJ	BOO71_0004630	BOO71_0004630	Single-stranded-DNA-specific exonuclease RecJ	A0A1U7P0Q5	NA	NA	exonuclease activity [GO:0004527]; nucleic acid binding [GO:0003676]	NA	MKAVSPTAVPAARWLLAPPASREELLSTMRQWRVSPPLAQVLHGRGLTPALLDPPLVLTPNPALREAARRIVGAVRGKKRIRIHGDYDADGVSATAVLVLGLRALGANVHGFIPHRLNEGYGVHPDKVTEHAESCDLLVTVDCGVSNVDEVAALLGLGTEVIVTDHHTPGDNFPAALVVHPSLTGDYDPALHNLTGAGVAYHLLWAIHADLGLDEPRALSALATLGTVADVAPLIGENRALVRAGLEALRETELPGLRALLDSGRVQRPTARDVAFVLAPRINAAGRLGEADVALDLLTTPSRHEATRLAEYLEIRNVERRKLQDEMFAQALQIADPSDPALVVTHPEWHAGVMGIVASKLVETYHKPVFIVAQGKGSVRSTPGISAVNGLTYSRDLLK…
Deinococcus maricopensis (strain DSM 21211 / LMG 22137 / NRRL B-23946 / LB-34)	709986	recJ	Deima_2062	NA	Single-stranded-DNA-specific exonuclease RecJ	E8U9G6	dmr:Deima_2062	NCBI-ProteinID: ADV67705	exonuclease activity [GO:0004527]; nucleic acid binding [GO:0003676]	ATGAGCGCCTCGCCGGTCGTGCCGGTCAGCGCATGGCAGCTCCGGGCGCCCGCAAGCAACGAGGCGCTGCGCGCCGTCATGGACGCGTACCGCGTGAGCCCCATGCTCGCGCAGGTGATCGTCGGCCGGAACCTCAGCGCCGCGCACGTCACGCCGGATCTCACGCTCACACCCAACCCGGCGCTGCGCGAAGCGGCCGCGCGCCTCGTCCGCGCCATTCAGGATCGCAAACGCATCCGCGTGCACGGCGACTACGACGCCGACGGCGTGACCGCCACCAGCGTCCTCGTGCTGGGCCTGCGGGAACTCGGCGCGGACGTGCACGGCTTCATCCCGCACCGCCTGAACGAAGGGTACGGCGTGCACCCGGACCGCGTCCCGGAACACGCGGACGCCTGC…	MSASPVVPVSAWQLRAPASNEALRAVMDAYRVSPMLAQVIVGRNLSAAHVTPDLTLTPNPALREAAARLVRAIQDRKRIRVHGDYDADGVTATSVLVLGLRELGADVHGFIPHRLNEGYGVHPDRVPEHADACDLLVTVDCGVTNVQEVRALLDRGVDVIVTDHHAPGPDFPDCLVVHPHLTPEYDGDLHNLTGAGVAYHLLWAVREHLGLGEPRAYADLASIGIIADVAPLLGENRALVRAGLHQLADTQHAGLRALMGGKKLGLPSARDVAFVIAPRINAAGRMGEADLALELLTTTSERRAQELATYLEVRNGERRVVQDRMFKEALTLVNPDDPAIVVTKDDWHAGVMGIVASKLLEAYYKPVFIIAQGKGSVRSTPGISAVAGLRGAHDLLKRY…
Deinococcus maricopensis (strain DSM 21211 / LMG 22137 / NRRL B-23946 / LB-34)	709986	recJ	Deima_2601	NA	Phosphoesterase RecJ domain protein	E8UAZ5	dmr:Deima_2601	NCBI-ProteinID: ADV68234	nucleic acid binding [GO:0003676]	ATGACGCAGAATGCCGCTGAGCCCCGCTACGGGGCGTTGATTTCAGAAGCCGCCCGGCTGATGTTCGGGCACGCGGGGCCGGTGGTGGTGCTCACGCACGTGGACCCGGACGGGGACGCGGTCGGGAGTGTGCTGGGGCTGGCGCGGGCGTTGCGCGCGGCCGGCCGGGACGTGGTGGCGGTCGCGGACGCGCCGCGCTACCTGCGCTTCCTGGTGGGCGAGGGCGAGCTTGTGCCGCGCCTGGACACCTGGCCGGACGGGGCGCTCGCGGTGGTGCTGGACGTGGACAACACGGACGCGGCGCGGGTGGCCGGCGCGGACGTGACGGCGTTCGCGGGGCCGGTCGTGAACGTGGACCACCACGGAACGAACGCGCGGCGCGCGACGGTGAGTGTCGTC…	MTQNAAEPRYGALISEAARLMFGHAGPVVVLTHVDPDGDAVGSVLGLARALRAAGRDVVAVADAPRYLRFLVGEGELVPRLDTWPDGALAVVLDVDNTDAARVAGADVTAFAGPVVNVDHHGTNARRATVSVVDPSQSATALMVKDLLDAVGAPLSADVAEPLLLGLNTDTGSFRFGSTTPGAFRAAADLLAAGARLGWMNEMLGQQPRVMLALQREVLGTVAFPANLGGLVVTARVDDAMLARAGAAWEDVESMVGLIRSAEGTELAALFKDYGDRVKLSLRSRGRVSAQRIAVACGGGGHVAAAGATVNAPFAEAYARFEQEARGALSAAGFDPDAPLA
Deinococcus proteolyticus (strain ATCC 35074 / DSM 20540 / JCM 6276 / NBRC 101906 / NCIMB 13154 / VKM Ac-1939 / CCM 2703 / MRP)	693977	recJ	Deipr_0711	NA	Single-stranded-DNA-specific exonuclease RecJ	F0RLG7	dpt:Deipr_0711	NCBI-ProteinID: ADY25871	exonuclease activity [GO:0004527]; nucleic acid binding [GO:0003676]	TTGACCCCCGCGGCCCGCTGGCAACTGGCCCGCCCCGCTCCGCTGCCCGCCCTGCGAGACCTCATGGAGCGCTACGGCCTCTCGGCGCCGGCAGCGCAGTGGGTGTACGGACGCGGCCTGCGCCCTGAGCTGCTGTCTCCCGAACACCGCCTGACCCCTAACCCTGGCCTGCGTGAAGCGGCGCGGCGGCTGGTGCAGGCCATTCGCGCCGGCAAGCGCATCCGCATTCACGGCGACTACGACGCCGACGGCGTGACCGCCACAGCCACGCTGGTGCTGGGCCTGCAGGCCCTGGACGCCGATGTCCACGGCTTTATTCCACACCGGCTGGAGGAGGGCTACGGCATCCACCCCTCCAAGCTGGACGAGCACGCGCAGAGCTGTGACCTGTTGGTCACA…	MTPAARWQLARPAPLPALRDLMERYGLSAPAAQWVYGRGLRPELLSPEHRLTPNPGLREAARRLVQAIRAGKRIRIHGDYDADGVTATATLVLGLQALDADVHGFIPHRLEEGYGIHPSKLDEHAQSCDLLVTVDCGVSNREEVAGLLERGTDVIVTDHHAPPPTFPDCLVVHPELTANYDPALHNLTGAGVAYHLLWAVHQELGLPEPRPLSALATLGTIADVAPLTGENRALVGVGLAALPGTDIVGLRALLELSGVAQPSARDVAFVLAPRINAAGRMGEADRALELLTTSSPQRAGALAQYLEVRNEERRELQDRMYREALDLVDPGERALLVTRPDWHPGVMGIVASKLLEQFYRPVYIVAQGKGSVRSTPGISAVGGLRYSHDLLLRYGGHPG…
Deinococcus proteolyticus (strain ATCC 35074 / DSM 20540 / JCM 6276 / NBRC 101906 / NCIMB 13154 / VKM Ac-1939 / CCM 2703 / MRP)	693977	recJ	Deipr_1201	NA	Phosphoesterase RecJ domain protein	F0RNM6	dpt:Deipr_1201	NCBI-ProteinID: ADY26352	nucleic acid binding [GO:0003676]	ATGACGCAAACCGACAACCAAGGCCCGGCCGACTACGCGGCCCAGGTTCAGCAGGTGGCCCGGGCCCTGCTGGACCACAGCGGTCCCACCGTGGTGCTGACCCACGAGAACCCGGACGGCGACGCTCTGGGCAGTGTGCTGGGCCTGACCCGGGCCCTGCGGGAACTGGGCCGCGAGGTCTACGCCCCCATGACGTTGCCACGCTACCTGCAGTTTCTGCCCGAAGAGGGCGAGCTGTGTGCACCGCTGACCGAGTGGCCCGCCGGCGCCCTGGCTGCCGTGCTGGACGTGGACAGCAACGACCATGTGCGTGTGGGCGGCGCCGAGATAGCCGCCTTCGGCGGGCCGGTGGTCAACATCGATCACCATGGCACCAACCAGCGCCAGGCAGACACGCTC…	MTQTDNQGPADYAAQVQQVARALLDHSGPTVVLTHENPDGDALGSVLGLTRALRELGREVYAPMTLPRYLQFLPEEGELCAPLTEWPAGALAAVLDVDSNDHVRVGGAEIAAFGGPVVNIDHHGTNQRQADTLLVDPSQPATAQMMVDVLDALEVQWTEALATPLLLGLITDTGSFQFSSTTPQTLRTGARLLEYGARLNWLNEQRMQNSPTYYILLREVLNTLEFAQGGQVVLARVDDAMLERAGANWDEVDPYVGMLRNAEGALLAVLVKDYGDRVKFSLRSRGGLSAQNIAVALGGGGHVPAAGATVEAPYAEARARLDAAVAAELERLRSQPQDRRA
Deinococcus peraridilitoris (strain DSM 19664 / LMG 22246 / CIP 109416 / KR-200)	937777	recJ	Deipe_3341	NA	Single-stranded-DNA-specific exonuclease RecJ	L0A4K4	dpd:Deipe_3341	NCBI-ProteinID: AFZ68781	5'-3' exonuclease activity [GO:0008409]; nucleic acid binding [GO:0003676]; DNA recombination [GO:0006310]; DNA repair [GO:0006281]	GTGAGCCGCCCCCCGGCCCGCTGGGTGCTCGCTCCACCGGCGAGCCGTGAGGAGTTGCTGGCCGTCATGAGCGAGTTTTCGGTGTCTCCCCCGCTCGCGCAGGTCATTCATGCACGAGGCTTTTCGCGCGATCACCTGACCCCTGAGCTGAGGCTTACCCCCAACCCCGGGCTGCGTGAGGCGGCAGGGCGAATCGTGCGCGCCCTGAAAGCAGGCAAACGCATTCGCGTTCACGGCGACTACGACGCCGACGGGGTCACGGCCACCAGCCTGCTGGTGCTGGGACTACGCGCGCAGGGCGCAAACGTTCACGGCTTCATTCCTCACCGTCTGAACGAGGGCTACGGCATTCACCCTGACAAAGTCGAAGAGCACGCCAACAGCTGCGATTTGCTGGTC…	MSRPPARWVLAPPASREELLAVMSEFSVSPPLAQVIHARGFSRDHLTPELRLTPNPGLREAAGRIVRALKAGKRIRVHGDYDADGVTATSLLVLGLRAQGANVHGFIPHRLNEGYGIHPDKVEEHANSCDLLVTVDCGVTNLQEVRGILARGVEVIVTDHHSPGPDYPDCLVVHPKLTHDYDHALHNLSGSGVAYHLLWAVHQELGLAAPLEYADIATIGIIADVAPLIGENRALVMAGLQQFTRTVHPGVKALMGSKQLTRPSARDVAFIIAPRINAAGRLGEADLALELLTTTDTARAHELAEYLDQRNQERRTIQDQMFKEALQIVDPSDPAIVVTKENWHAGIMGIVASKLLEAYYKPVFIIAQGKGSVRSTPGISAVEGLRHASHLLKRFGGHP…
Deinococcus puniceus	1182568	recJ	SU48_09500	SU48_09500	Single-stranded DNA exonuclease RecJ	A0A172TAY3	dpu:SU48_09500	NCBI-ProteinID: ANE43973	5'-3' exonuclease activity [GO:0008409]; nucleic acid binding [GO:0003676]; DNA recombination [GO:0006310]; DNA repair [GO:0006281]	ATGAGTCCAGTCAAAACAAAAACCGCCCCCGAACCGCGCTGGCTGCTGGCCCCGCCTGCCAGCCGGGAAGAACTGCTGGACGTGATGCGGGCTTGGCGCGTGTCTCCGCCGCTGGCACAGGTGCTGCATGGACGCGGCCTGACCCGCGAACTGCTTGACCCCCCGCTGACGCTGACGCCCAATCCGGCCCTGATAGAAGCAGCGCGGCGAATCGTGAAGGCGGTAGCCGCCAACAAACGCATCCGCATTCACGGCGATTACGACGCCGACGGCGTGACCGCCACAGCGATTCTGGTGCTGGGGCTGCGGCAAGTCGGGGCCGATGTGCACGGTTTTATTCCGCACCGCCTGAACGAGGGCTACGGCGTGCATCCTGACCGGGTGGAGGAACACGCCGCC…	MSPVKTKTAPEPRWLLAPPASREELLDVMRAWRVSPPLAQVLHGRGLTRELLDPPLTLTPNPALIEAARRIVKAVAANKRIRIHGDYDADGVTATAILVLGLRQVGADVHGFIPHRLNEGYGVHPDRVEEHAAAADLLVTVDCGVSNVEEVRALLDKGVDVIVTDHHAPGKEFPATLVVHPQLTGGYNGALHNLTGAGVAYHLLWAIYNELGLPEPRSLTALATLGTVADVAPLIGENRALVRAGLQELERTTHPGLRALMDTKQVRRPTARDVAFILAPRINAAGRLGEADIALQLLTTDSQHEAATLAAYLETRNADRRVLQDKMFEQALAIADPSEPALVVTHDDWHAGVMGIVASKLVETYHKPVYIIAQGKGSVRSTPGISAVQGLRDSEHLLK…
Deinococcus radiophilus	32062	recJ	EJ104_10005	EJ104_10005	Single-stranded-DNA-specific exonuclease RecJ	A0A3S0JNH5	NA	NA	exonuclease activity [GO:0004527]; nucleic acid binding [GO:0003676]	NA	MQEFGLSAPAAQWVYGRGLRPTVLTPEHRLTPNPRLREAASHLVAALQAKKRIRIHGDYDADGVTATAVLVLGLRALGADVHGFIPHRLEEGYGIHPSKLDEHAESCDLLVTVDCGVSNHDEVAGLIARGLEVIVTDHHAPPPTFPDCLVVHPEGTDGYDTAQHNLTGAGVAYHLLWAVHEALGLPEPEPLSALATLGTIADVAPLIGENRALIQLGLSQLVGTELVGLRALMDSTGLRNPSARDVAFVLAPRINAAGRMGEADRALELLTATSPQQAATLAQYLEVRNVERRELQDRMYAEALMLVDPTEKALVVTHEDWHPGVMGIVASKLLEQFYRPVYIVAQGKGSVRSTPGISAVGGLRYSHDLLLRYGGHPGAAGFSLDAGNLPKLRDRLQDY…
Deinococcus radiopugnans ATCC 19172	585398	recJ	FHR04_08680	FHR04_08680	Single-stranded-DNA-specific exonuclease RecJ	A0A5C4Y8P0	NA	NA	exonuclease activity [GO:0004527]; nucleic acid binding [GO:0003676]	NA	MRQWRVSPPLAQVLHGRGLTPALLDPPLALTPNPALREAARRIVQAVGHKKRIRIHGDYDADGVSATAVLVLGLRALGADVHGFIPHRLNEGYGVHPDKVTEHAENCDLLVTVDCGVSNVNEVAALLALGTEVIVTDHHTPGDNFPAALVVHPSLTDGYDPALHNLTGAGVAYHLLWAIHAELGLDEPRALSALATLGTVADVAPLIGENRALVRAGLEALEGTELPGLRALLDSGRVRRPTARDVAFVIAPRINAAGRLGEADIALELLTTPSRHDAGRLAEYLETRNGERRKLQDEMFAQALQIADPAEPALVVTHPDWHAGVMGIVASKLVETYHKPVFIVAQGKGSVRSTPGISAVEGLRFSEDLLRRYGGHTGAAGFSLDEAQFGAFRERIHTY…
Deinococcus swuensis	1182571	recJ	QR90_16080	QR90_16080	Single-stranded DNA exonuclease RecJ	A0A0A7KPW3	dsw:QR90_16080	NCBI-ProteinID: AIZ46758	exonuclease activity [GO:0004527]; nucleic acid binding [GO:0003676]	GTGCCCCCGGCCCGGTGGCTGCTGGCCCCGCCCGCCAGCCGCGAGGAGTTGCTGGCGGTGATGCGGCAGTGGCGTGTCTCGCCGCCGCTGGCCCAGGTGCTGCACGGACGCGGCCTGACCCCGGCGTTGCTGGACCCGCCGCTGGCCCTGACCCCCAACCCCGCACTACGCGAGGCGGCCCGGCGCATCGTGCAGGCAGTAGGCCACAAAAAGCGCATCCGCATCCACGGCGATTACGACGCCGACGGCGTCAGCGCCACCGCCGTGCTGATGCTGGGGCTGCGGGCGCTGGGTGCGGACGTGCACGGCTTCATCCCCCACCGCCTGAACGAGGGGTACGGCGTTCACCCGGACAAGGTCACCGAACACGTCGAGAACTGCGACCTGCTGGTCACGGTG…	MPPARWLLAPPASREELLAVMRQWRVSPPLAQVLHGRGLTPALLDPPLALTPNPALREAARRIVQAVGHKKRIRIHGDYDADGVSATAVLMLGLRALGADVHGFIPHRLNEGYGVHPDKVTEHVENCDLLVTVDCGVSNVDEVAALLALGTEVIVTDHHTPGDNFPAALVVHPSLTDGYDSALHNLTGAGVAYHLLWAIHAELGLDEPRALSALATLGTVADVAPLIGENRALVRAGLEALEATELPGLRALLDSGRVRRPTARDVAFVIAPRINAAGRLGEADIALELLTTPSRHDAGRLAEYLETRNGERRKLQDEMFAQALQIADPAEPALVVTHPDWHAGVMGIVASKLVETYHKPVFIVAQGKGSVRSTPGISAVEGLRFSEDLLKRYGGHTGA…
Deinococcus soli Cha et al. 2016	1309411	recJ	SY84_03905	SY84_03905	Single-stranded DNA exonuclease RecJ	A0A0F7JL70	dch:SY84_03905	NCBI-ProteinID: AKH16332	5'-3' exonuclease activity [GO:0008409]; nucleic acid binding [GO:0003676]; DNA recombination [GO:0006310]; DNA repair [GO:0006281]	GTGACCGCACCCCGCTGGGTGCTCGCGCCGCCCGCCAGCCGCGAGGAGCTGCTGCGCGTCATGCAGGAGTGGCGAGTGTCGCCTCCACTGGCCCAGGTCCTCACCGGGCGGCACCTCACGCCCGCGCTGCTGGACCCGCCACTGACGCTGACGCCGAACCCGGCGCTGCGCGAGGCCGCCCGGCGGATCGTGACTGCCGTCAAGGCGAAGCAGCGCATCCGCATCCACGGGGACTACGACGCGGACGGCGTGAGCGCCACCGCCACCCTGGTCCTGGGCCTGCGGGACCTGGGTGCGAACGTGCACGGCTTCATCCCGCACCGACTGAACGAGGGGTACGGCGTTCACCCGGACAAGGTCGAGGAGCACGCGGCCGCCTGCGACCTGCTGGTCACCGTG…	MTAPRWVLAPPASREELLRVMQEWRVSPPLAQVLTGRHLTPALLDPPLTLTPNPALREAARRIVTAVKAKQRIRIHGDYDADGVSATATLVLGLRDLGANVHGFIPHRLNEGYGVHPDKVEEHAAACDLLVTVDCGVTNVEEVAALVARGVQVIVTDHHAPGDDFPDALVVHPRLTDGYDHDLHNLTGAGVAYHLLWAVHEELGLPEPRALSALATLGTVADVAPLIGENRALVRAGLDALKDTTLPGLRALLDSGRVKRPTARDVAFILAPRINAAGRLGEADVALDLLTTPSAHDASRLAEYLEIRNQERRKLQDDMFQHALTLADPGEPALVVTHPDWHAGVMGIVASKLVDAYHKPVFIVAQGKGSVRSTPGISAVEGLRYSHDLLKRYGGHSGA…
Deinococcus geothermalis (strain DSM 11300)	319795	recJ	Dgeo_1599	NA	Single-stranded-DNA-specific exonuclease RecJ	Q1IXZ0	dge:Dgeo_1599	NCBI-ProteinID: ABF45894	exonuclease activity [GO:0004527]; nucleic acid binding [GO:0003676]	ATGAGGCGCGCAGCCTTTTCCCTGCCAGAAGCGCGCTGGCTGCTCGCGCCCCCGGCCAGCCGCGCGGCACTGCTGGAGAGCATGCGGCTCTGGGGGGTCGCGCCGCCGCTCGCCCAGGTGCTGCATGCACGTGGCCTGACCCCAGCCCATCTCGATGCTCCCCTGCGCCTCACACCCAATCCGGCGCTCCGCGAGGCGGCACGGCGCATCGTGGGAGCGATCCGTGCGGGCAGACGCATCCGGATCCACGGCGACTACGATGCGGACGGCGTGAGCGCCACCGCCACCCTGATCCTGGGACTGCGTGAAGTGGGCGCCGAGGTCCACGGCTTTATCCCTCACCGGCTGAACGAGGGCTACGGCCTCCACCCGGACCGAGTGGAGGAACACGCCGCTGCC…	MRRAAFSLPEARWLLAPPASRAALLESMRLWGVAPPLAQVLHARGLTPAHLDAPLRLTPNPALREAARRIVGAIRAGRRIRIHGDYDADGVSATATLILGLREVGAEVHGFIPHRLNEGYGLHPDRVEEHAAACDLLVTVDCGVTNLEEVRALLARGLDVIVTDHHAPGPDYPDCLVVHPHRTTGYDPELHNLTGAGVAYHLLWAVHEELGLPAPLELAGLATLGTIADVAPLIGENRALVRAGLDALATSTLPGVRALLNAKRVERPSVRDVAFLLAPLVNAAGRLGEADLALQLLTTTSDHEARTLATYLESRNQERRVLQDRMYEEALGLADPEEPAIVVTKPDWHAGVMGIVASKLVETFHKPVYIVAQGKGSVRSTPGISAVEGLRYSHDLLKR…
Deinococcus geothermalis (strain DSM 11300)	319795	recJ	Dgeo_1290	NA	Phosphoesterase, RecJ-like protein	Q1IYU8	dge:Dgeo_1290	NCBI-ProteinID: ABF45586	nucleic acid binding [GO:0003676]	ATGACCGGCATCAACGAAGCCGCCCCCGCCTATGCCCAGGATGTCACCGCAGTGGCAACAAAGCTGCGAGGGCACTCCGGCCCCATTGTGGTGCTTTCGCACGAGAATCCGGACGGAGACGCACTGGGCAGTGTGCTGGGCCTCACGCGGGCGCTGCGAGCGCTGGGCAAGACGGTGGTGGCGCCGATGGACGTGCCGCGCTACCTGCGCTTTCTGCCCGAAGCAGGCGAACTCAGCTCGCCACTCACAGAATGGCCCGCCGACGCCCTGGCCGCCGTCTTGGATGTGGACAACAACGACCCTGCACGGGTGGCGGGGGCTGACCTCACCACCTTTACCGGAGAGGTTGTGAACATTGACCACCATGGCACCAATGCCCGGCGCGCGGCGGCGCTCGTC…	MTGINEAAPAYAQDVTAVATKLRGHSGPIVVLSHENPDGDALGSVLGLTRALRALGKTVVAPMDVPRYLRFLPEAGELSSPLTEWPADALAAVLDVDNNDPARVAGADLTTFTGEVVNIDHHGTNARRAAALVVDPGQPATAMMVADVVDALGAPWSEAIATPLMLGLSTDTGSFRFDSVTPETFEVAARLRAHGARLGWLNDQLGQNPRAYYLLLREVLGTLEFLFGGRVVLARVDEAMLAQAGATWEDVESYVSLLRSAQGAVLAVMVKDFGDRVKLSLRSRGNVSAQNVAVALGGGGHVPAAGASIPLPYAEVWPRLEQAIAAELARAETTP
Deinococcus ficus	317577	recJ	DFI_05645	DFI_05645	Single-stranded-DNA-specific exonuclease RecJ	A0A221SZH4	dfc:DFI_05645	NCBI-ProteinID: ASN82044	5'-3' exonuclease activity [GO:0008409]; nucleic acid binding [GO:0003676]; DNA recombination [GO:0006310]; DNA repair [GO:0006281]	ATGCGCACCTGGGGCGTGTCAGCGCCGCTGGCGCAGGTGCTGGTGGGGCGCGGCGTCACGCAGGACCTGCTGACCCCGGAGCTGAGCCTCACCCCGAACCCGGCGCTGCGTGAGGCGGCCGGGCGGATCGTGAAAGCCATCCGGGACAAGCGCCGCCTGCGGATTCACGGGGATTACGACGCAGACGGCGTGTCCGCGACGGCGGTGCTGGTGCTGGGCCTGCGGGAACTGGGCGCGGACGTGCACGGCTTCATTCCGCACCGCCTGACGGACGGGTACGGCCTGCACCCGGACCGGCTGGCGGAGCATGCCGCGGCCTGCGACGTGCTGGTCACGGTGGACTGCGGTGTCACGAACCTGGAGGAGGTGCGGGGGCTGCTGGACCTGGGGGTGGAGGTG…	MRTWGVSAPLAQVLVGRGVTQDLLTPELSLTPNPALREAAGRIVKAIRDKRRLRIHGDYDADGVSATAVLVLGLRELGADVHGFIPHRLTDGYGLHPDRLAEHAAACDVLVTVDCGVTNLEEVRGLLDLGVEVIVTDHHSPGPDFPRTLVVHPHLTENFDGARHNLTGAGVAYHLLWAVHEELGLPEPSALAPLATLGTIADVAPLVGENRALVQRGLELMAGTELPGLRALMEAGRVKRPSARDVAFVLAPRINAAGRLGEADVALSLLTTNSAHEAARLAEYLEIRNQERRKLQDTMFEQALNIVRPEDPALVVTHEDWHAGVMGIVASKLVDTFHKPVFIVAQGKGSVRSTPGISAVEGLRFSADLLKRFGGHPGAAGFSMDAAQFEAFQGRIHEF…
Deinococcus wulumuqiensis	980427	recJ	recJ DVJ83_05485	DVJ83_05485	Single-stranded-DNA-specific exonuclease RecJ	A0A345IK28	dwu:DVJ83_05485	NCBI-ProteinID: AXH00051	5'-3' exonuclease activity [GO:0008409]; nucleic acid binding [GO:0003676]; DNA recombination [GO:0006310]; DNA repair [GO:0006281]	ATGCGTGAGTGGCAGGTGTCGCCTGCGGTGGCGCAGGTGCTGTGCAGCCGCGACCTGCGAACGGAGCTGCTGGCCGCGCCGCTGGAACTGACACCCAACCCGGCGCTCCGTGAGGCGGCCCGGCGCATCGTCGCGGCGGTGCAGGCGGGCAAACGCATTCGTATTCACGGGGACTACGACGCCGATGGCGTCAGCGCCACCGCGACCCTGGTGCTGGGCCTACGCGAGATCGGGGCGAACGTGCACGGCTTTATCCCCCACCGGCTGAACGAGGGGTACGGCATTCACCCTGACCGGGTGCCCGAACATGCCGCCGCCGCCGATCTGGTGGTGACGGTGGACTGTGGCGTGTCCAACCTGGAAGAAGTGCGGGCGCTGCTGGCGTGCGGCACCGAGGTC…	MREWQVSPAVAQVLCSRDLRTELLAAPLELTPNPALREAARRIVAAVQAGKRIRIHGDYDADGVSATATLVLGLREIGANVHGFIPHRLNEGYGIHPDRVPEHAAAADLVVTVDCGVSNLEEVRALLACGTEVVVTDHHAPGENFPECLVVHPHLTPDYDPDRHNLTGAGVAYHLLWAVYEALGRPEPRSLLPLATLGTVADVAPLLGENRALVRAGLEEMARTELPGLRALMNEKRVRQPTARDVAFILAPRINAAGRMGEADRALDLLTTPSDHEARSLAAYLEIRNQERRKIQDDMFAQALELADPGDPALVLTHEDWHAGVMGIVASKLVDTFYRPVYIVAQGKGSVRSTPGISAVQGLRESQDLLKRFGGHPGAAGFSLDPDNFGALRERIHGY…
Deinococcus irradiatisoli	2202254	recJ	DKM44_11860	DKM44_11860	Single-stranded-DNA-specific exonuclease RecJ	A0A2Z3JI86	dez:DKM44_11860	NCBI-ProteinID: AWN24655	exonuclease activity [GO:0004527]; nucleic acid binding [GO:0003676]	ATGGCTGAATTCGAAGTCTCGCCGATGCTGGCCCAGGTGCTGGGCTCGCGCGGCCTGCACCGCCCCCACCTCACGCCTGCGCTGGCGCTGACCCCCAATTCCGGCTTGATGGAGGCGGCCCGGCGTGTGGCGGCAGCCATCAAAGCCGGCAAGCGCCTGCGCATTCACGGCGATTACGACGCCGACGGGGTGAGCGCCACCGCCACGCTGGTGTGGGGCCTGCGCGATCTGGGCGCCAACGTCCACGGCTTTATTCCGCACCGGCTGAACGAGGGTTACGGCATTCACCCCGACCGGGTCGAGGACCACGCCGGGGCCGCCGACCTGCTCATCACGGTGGACTGCGGCGTGACCAACCTGGCCGAGGTGCGCCGGCTGCTCGAACTGGGCGTGGAAGTC…	MAEFEVSPMLAQVLGSRGLHRPHLTPALALTPNSGLMEAARRVAAAIKAGKRLRIHGDYDADGVSATATLVWGLRDLGANVHGFIPHRLNEGYGIHPDRVEDHAGAADLLITVDCGVTNLAEVRRLLELGVEVIVTDHHSPGPDFPACLVVHPKLTQDYDPALHNLTGAGVAYHLLWAVHQELGLPAPTHLTPLATLGTVADVAPLVGENRALVMAGLAQFERTELPGVRALMNGARSVSARDVAFILAPRINAAGRMGEADVALELLTTTVKPDAEKIATYLEIKNGERRVLQDKMFKEALSLTDPDDPALVITKDDWHPGVMGIVASKLLDLHHKPVFIVAQGKGSVRSTPGISAVEGLRYSADLLDRFGGHPGAAGFAMPTQNFAALRRRIHDYAR…
Truepera radiovictrix (strain DSM 17093 / CIP 108686 / LMG 22925 / RQ-24)	649638	recJ	Trad_0474	NA	Single-stranded-DNA-specific exonuclease RecJ	D7CS79	tra:Trad_0474	NCBI-ProteinID: ADI13611	5'-3' exonuclease activity [GO:0008409]; nucleic acid binding [GO:0003676]; DNA recombination [GO:0006310]; DNA repair [GO:0006281]	GTGCGCCCCAGCGCTCCCCCCCACCCCACCGCACCCGCGGCGCGCTGGGCGGTTCGGCCCAGCGCGCCGCCCGCCGAGGTCGCTCGCCTGGTGCGCGCCTTTTCGCTCCCGCCCCTTGTGGCGAGCGTCCTCTGGGCGCGCGGCCTGCGCAGCCCCGAGGCGCTGCAACCGCCTTTTGAACGCACCCGCATCCCCGCACTCGCGACGGCGGCAGAGCGCCTCGCCGAGGCGCTGGCACGGGGCAAACGCATCCTCATCCACGGCGACTACGACGCCGACGGCATCAGCGGCACGGCCGTCTTGACGCTCGGCCTGCGCGCCCTGGGCGGCCGCGTGACCCCCTTTATCCCCAACCGCCTGCGCGACGGCTACGGGGTGCACCCGGCGCGGGTCGCCGAA…	MRPSAPPHPTAPAARWAVRPSAPPAEVARLVRAFSLPPLVASVLWARGLRSPEALQPPFERTRIPALATAAERLAEALARGKRILIHGDYDADGISGTAVLTLGLRALGGRVTPFIPNRLRDGYGVHPARVAEHAAGADLFITVDCGISNRAEVAALQAAGVEVIVTDHHHPGQVLPDCLTVHPSLSPYAKKGLPELTGAGVAYHLLWALHEHLGLEAPVEYSDLATIGTVADVAPLMGENRALVTAGLAQLARSRWPGLRAMMARTLSHGRAPSAREVAFVLAPRLNAAGRLGEADLGLELLTTASERRALELASYLDARNADRRKVQDAMLGEALKLVDPEAPALVLERPSWHPGVMGIVASKLLERFYKPVFIIAQGKGSVRSTPGISAVGGLEYA…
Truepera radiovictrix (strain DSM 17093 / CIP 108686 / LMG 22925 / RQ-24)	649638	recJ	Trad_2934	NA	Phosphoesterase RecJ domain protein	D7CW79	tra:Trad_2934	NCBI-ProteinID: ADI16029	nucleic acid binding [GO:0003676]	ATGACCTCGGATCACGCCGAACACCCCGACAAGCCAGCACAGCTCGCCCAGAAGCTACGAGACTGGGCGGGTCCCATCGTCCTCGCTTCACACGAGAGCCCCGACGGCGACGCCTTCGGCAGCGCGCTCGCGCTCAAAAGGGCGCTCGACCGGCTCGGCAAACGCACCACCTTGCCGCTCACTCCCCCTCGCTACCTCGCCTTCCTGGCCGAAGCGGGCGAGCTCTCAGCGCCTCTAACGCACCTTGAACCAAACACGTTGGTCATCGTGCTCGACGTCGAGGTGAGCCGCCGCTTGGTGGGGGTGCCGGTTACGGACGAGCGCGTCGAGGGGGCCGCGCTCACGGTGGTGATCGACCACCACGGCACCAACAACGGCGCTGGCGACCTGCTCTGGGTC…	MTSDHAEHPDKPAQLAQKLRDWAGPIVLASHESPDGDAFGSALALKRALDRLGKRTTLPLTPPRYLAFLAEAGELSAPLTHLEPNTLVIVLDVEVSRRLVGVPVTDERVEGAALTVVIDHHGTNNGAGDLLWVEPGRAATAHMVKDLISALGVPWDAALATPCLTGILTDTGGFRFGNTTPEVLRAAGELIACGVAYSDLTDRLAWRHPDFFRMLGKVMGTVEFPLGGLVAYAELTEAMRQEIGPTDDDSSDYVGQIRYAEGTVVALFLREERQDGTPQTKVSVRSRAGVSAQAICVALGGGGHVAAAGATVAADLATTKARALEATRAELARCGYDVPPTA
Bacillus nealsonii	115979	recJ	recJ CWS01_06420	CWS01_06420	Single-stranded-DNA-specific exonuclease RecJ	A0A2N0Z4J8	NA	NA	5'-3' exonuclease activity [GO:0008409]; nucleic acid binding [GO:0003676]; DNA recombination [GO:0006310]; DNA repair [GO:0006281]	NA	MLQSKTRWITHIDNQTDDIIAEFVQHLNITPLVASLLINRGYRTVGEAKDFLFAQNQDFYDPYLLLNMETAVERIRTAINNQEKILVFGDYDADGVTSTTVMMKTLEEMGADVEFYIPNRFTEGYGPNEGAFRYAKSIGIDLIITVDTGIAAVHEADVAKELGIDLIITDHHEPSPILPDAYCIIHPKIPGSDYPFGELAGVGVAFKVAHALYGYVPEHLLPFVAIGTIADLVSLTGENRLIAKQGIKKLQQTDNVGLKALLKQMNTDSNVIDEETIGFMIAPRINAVGRLGSADPAVDLLMTSDKEMAMELAMEMEETNKERQDIVNQITEEAIAQVDELYPLAENRVLIVGKEGWNAGVVGIVASRLVEKYCRPTIVLSLDQNKQIAKGSARSIAGF…
Bacillus nealsonii AAU1	1202533	recJ	A499_04811	A499_04811	Single-stranded-DNA-specific exonuclease RecJ	R9C897	NA	NA	5'-3' exonuclease activity [GO:0008409]; nucleic acid binding [GO:0003676]; DNA recombination [GO:0006310]; DNA repair [GO:0006281]	NA	MLRSKKRWIKEEAPNKEKASELAEELKIAPLVASLLIKRGYYTTEEAKAFLFDDNNEFHDPFLLLGMNIAVERIKKAISNNESILIFGDYDADGVTSTTVMMKTLEDLGANVQFYIPNRFTEGYGPNEGAFRYAKSIGVQLIITVDTGIAAVHEAQVAKELDIDLIITDHHEPGPVLPEALAIIHPKIEGSKYPFRDLAGVGVAFKLSHALYGSVPLHLLPFAAIGTIADLVSLTGENRLLAKKGIKALQETNNIGLNALYRQMNVEKNAINEETIGFMLAPRINAIGRLGSADPAVELLSTDDPELAKELALEMEETNKERQAIVNQITEEAIEQVEQNYPLAENRVLIVGKEGWNPGVVGIVASRLVEKFYRPTIILSFDYEKGVAKGSARSIEGFD…
Bacillus nealsonii AAU1	1202533	recJ	A499_04806	A499_04806	Single-stranded-DNA-specific exonuclease RecJ	R9C8J9	NA	NA	exonuclease activity [GO:0004527]	NA	MLKTLLANNQPERIYAVFYKQQSDFFSTMPTRDHFKWFYAFLAKQGTFHLGKFGGELARRKGWSKETVDFMSKVFFELNFVTMKDGFISLNKNVPKRDLSESISFQQKQAQFELENELIYSSYEQLKNWFDLILKKSVNNEEAVKEWI
Acinetobacter radioresistens	40216	recJ	recJ C7E16_06750	C7E16_06750	Single-stranded-DNA-specific exonuclease RecJ	A0A2T1J0L5	NA	NA	5'-3' exonuclease activity [GO:0008409]; nucleic acid binding [GO:0003676]; DNA recombination [GO:0006310]; DNA repair [GO:0006281]	NA	MPNIQVKQRPLLTRVESFQHVSPFLAHILARRGVASEQELELRLKYLLSPCLKGLEQAVEIINQAIDQQKKIVIVGDYDADGATSTALMILALRDMGADVAYLVPDRFKYGYGLTPAIADLAFTRFTPDLLITVDNGISSHEGVKQAQDHGMQVIITDHHLTTKETPAAEAVVNPNQLGCNFPSKALAGVGVAFYVLANLCSFRKRADKSVSNITQYLDLVALGTYADVASLDYNNRILVDAGLKRIHQQQCRPGILALLDIAGREPAALKAQDLGFVLGPRINAAGRMETMEIGIECLLAPDLENAYPLARQLNQLNIERRQIEAQMKQEALRYLEQLQLSKENIPPALIMFEEHWHQGVIGIVAGRLKEQFHRPSIVFAADEDGIHIKGSARSVEGI…
Acinetobacter radioresistens NIPH 2130	1217674	recJ	F940_01765	F940_01765	Single-stranded-DNA-specific exonuclease RecJ	A0A3F3GQT1	NA	NA	5'-3' exonuclease activity [GO:0008409]; nucleic acid binding [GO:0003676]; DNA recombination [GO:0006310]; DNA repair [GO:0006281]	NA	MPNIQVKQRPLLTRVESFQHVSPFLAHILARRGVASEQELELRLKYLLSPCLKGLEQAVEIINQAIDQQKKIVIVGDYDADGATSTALMILALRDMGADVAYLVPDRFKYGYGLTPAIADLAFTRFTPDLLITVDNGISSHEGVKQAQDHGMQVIITDHHLTTKETPAAEAVVNPNQLGCNFPSKALAGVGVAFYVLANLCSFRKRADQSVSNITQYLDLVALGTYADVASLDYNNRILVDAGLKRIQQQQCRPGILALLDIAGREPAALKAQDLGFVLGPRINAAGRMETMEIGIECLLAPDLENAYPLARQLNQLNIERRQIEAQMKQEALRYLEQLQLSKENIPPALIMFEEHWHQGVIGIVAGRLKEQFHRPSIVFAADEDGIHIKGSARSVEGI…
Acinetobacter radioresistens DSM 6976 = NBRC 102413 = CIP 103788	981334	recJ	F939_00757	F939_00757	Single-stranded-DNA-specific exonuclease RecJ	A0A0E2GPN3	NA	NA	5'-3' exonuclease activity [GO:0008409]; nucleic acid binding [GO:0003676]; DNA recombination [GO:0006310]; DNA repair [GO:0006281]	NA	MPNIQVKQRPLLTRVESFQHVSPFLAHILARRGVASEQELELRLKYLLSPCLKGLEQAVEIINQAIDQQKKIVIVGDYDADGATSTALMILALRDMGADVAYLVPDRFKYGYGLTPAIADLAFTRFTPDLLITVDNGISSHEGVKQAQDHGMQVIITDHHLTTKETPAAEAVVNPNQLGCNFPSKALAGVGVAFYVLANLCSFRKRADKSVSNITQYLDLVALGTYADVASLDYNNRILVDAGLKRIHQQQCRPGILALLDIAGREPAALKAQDLGFVLGPRINAAGRMETMEIGIECLLAPDLENAYPLARQLNQLNIERRQIEAQMKQEALRYLEQLQLSKENIPPALIMFEEHWHQGVIGIVAGRLKEQFHRPSIVFAADEDGIHIKGSARSVEGI…
Pseudomonas putida (strain S16)	1042876	recJ	PPS_1128	PPS_1128	Single-stranded-DNA-specific exonuclease RecJ	F8FYP0	ppt:PPS_1128	NCBI-ProteinID: AEJ11703	5'-3' exonuclease activity [GO:0008409]; nucleic acid binding [GO:0003676]; DNA recombination [GO:0006310]; DNA repair [GO:0006281]	ATGCGTATCGAACCTCGCCCGCTGCCGCCCACCCTGCCATTCCTGGGTAACCTGCCACCCTTGCTGACCCGCCTGTACGCCGCGCGCGGCGTGCAGAGCGAGGCCGAGCTGGACAAAAGCCTCGCGCGCCTGCTGCCGTACCAGCAGCTCAAGGGCATCGAGGCCGGCGTGGATCTGCTGGTCGAGGCTATCGACCAGCGCCAGCGCATCCTCATCGTCGGCGACTTCGATGCCGACGGCGCCACTGCCAGTACTGTCGGCGTGCTGGGCCTGCGCCTGCTGGGCGCGGCCCACGTCGACTACCTTGTGCCCAACCGCTTCGAGTACGGCTACGGCCTGACCCCGGAGATCGTCGAGGTGGCGCTGCAACGCCAGCCGCAGCTGCTGATCACCGTGGAC…	MRIEPRPLPPTLPFLGNLPPLLTRLYAARGVQSEAELDKSLARLLPYQQLKGIEAGVDLLVEAIDQRQRILIVGDFDADGATASTVGVLGLRLLGAAHVDYLVPNRFEYGYGLTPEIVEVALQRQPQLLITVDNGISSVDGVAAAKAAGLKVLVTDHHLPGAELPDADAIINPNQPGCSFPSKALAGVGVIFYVLMALRARLRSLGRYETQPQPNIGELLDLVALGSVADVVPLDANNRILVHQGLERIRAGRARPGLKAILEVARRDHRRITSTDLGFILGPRLNAAGRLDDMSLGIECLLCEDAALAQDMAQQLDDLNQDRKSIEQGMQREALAQLKDLPVESMPYGLCLFDADWHQGVIGILASRLKERYHRPTIAFADAGEGMLKGSARSVPGFH…
Methylobacterium radiotolerans (strain ATCC 27329 / DSM 1819 / JCM 2831 / NBRC 15690 / NCIMB 10815 / 0-1)	426355	recJ	Mrad2831_2797	NA	Single-stranded-DNA-specific exonuclease RecJ	B1M365	mrd:Mrad2831_2797	NCBI-ProteinID: ACB24781	5'-3' exonuclease activity [GO:0008409]; nucleic acid binding [GO:0003676]; DNA recombination [GO:0006310]; DNA repair [GO:0006281]	GTGTCGTCCGCTCCGCTCCTCGCCGAACTGCCGCCCTTCCTGGGTGTCGCCGCCTCCGTGACCGGTCGGCGCTGGCAGGAGCGCTGCGGCGGCGCGGCCGTCCAGAATCAGATCGCCAAGATGGTCCAGGCCCACGGCCTCCCGGAGTTGCTGGCCCGGGTCCTGGCGGGACGGGGCATCGTCCCGGAAGCGGCGCCCCGTCACCTCGCGCCGCGGCTGCGGGACCTGATGCCGGATCCGGACACGCTGCTCGATATGGAGGCGGCCGTCCGCCGCCTCGTCCGCGCCGTGAAGCGCGGGGAGACGGTGGCGGTGTTCGGCGACTACGATGTCGACGGCGCCGCGAGCGCGGCGCTCCTCGCCGGCTATCTCCGCAACCTGGGACTGCGCGCGCCGATC…	MSSAPLLAELPPFLGVAASVTGRRWQERCGGAAVQNQIAKMVQAHGLPELLARVLAGRGIVPEAAPRHLAPRLRDLMPDPDTLLDMEAAVRRLVRAVKRGETVAVFGDYDVDGAASAALLAGYLRNLGLRAPIHIPDRITEGYGPNVAAITALAAEGATLLVCVDCGTSGHAPLEEAEKFGLDVIVLDHHAASEILPPARAVVNPNRLDDLSGLGHLCAAGIVFLTLVALNRALRQEGFFGSHRPEPQLTDALDLVALATVADVVPLTGLNRAFVTQGLTVMRHRGRTGLAALLDAASLGEPPEAWHLGFVLGPRINAGGRIGDSALGARLLTTADPGEAARIAADLDRLNRERQAIEAQAVLEAEAEMDRALTLDPDRTVLVTASADWHPGIVGLIAS…
Methylobacterium radiotolerans	31998	recJ	DFJ57_6320	DFJ57_6320	Exonuclease RecJ	A0A438LWC9	NA	NA	5'-3' exonuclease activity [GO:0008409]; nucleic acid binding [GO:0003676]; DNA recombination [GO:0006310]; DNA repair [GO:0006281]	NA	MSSAPLLAELPPFLGVAASVTGRRWQERCGGAAVQNQIAKMVQAHGLPELLARVLAGRGIVPEAAPRHLAPRLRDLMPDPDTLLDMEAAVRRLVRAVKRGETVAVFGDYDVDGAASAALLAGYLRNLGLRAPIHIPDRITEGYGPNVAAITALAAEGATLLVCVDCGTSGHAPLEEAEKSGLDVIVLDHHAASEILPPARAVVNPNRLDDLSGLGHLCAAGIVFLTLVALNRALRQEGFFGSHRPEPQLTDALDLVALATVADVVPLTGLNRAFVTQGLTVMRHRGRTGLAALLDAASLGEPPEAWHLGFVLGPRINAGGRIGDSALGARLLTTADPGEAARIAADLDRLNRERQAIEAHAVLEAEAEMDRALTLDPDRTVLVTASAEWHPGIVGLIAS…
Methylobacterium radiotolerans	31998	recJ	CTI14_12960	CTI14_12960	Single-stranded-DNA-specific exonuclease RecJ (Fragment)	A0A2M8VD42	NA	NA	exonuclease activity [GO:0004527]	NA	MSSAPLLAEPPPFLGVAASVTGRRWQERCGGAAVQNQIAKMVQAHGLPELLARVLAGRGIVPEAAPRHLAPRLRDLMPDPHTLLDMEVAVRRLVRAVKRGETVAVFGDYDVDGAASAALLAGYLRNLGLRAPIHIPDRITEGYGPNVAAITALAAEGATLLVCVDCGTSGHAPLEEAEKSGLDVIVLDHHAASEILPPARAVVNPNRLDDLSGLGHLCAAGIVFLTLVALNRALRQEGFFGSHRPEPQLTDALDLVALATVADVVPLTGLNRAFVTQGLTVMRHRGRTGLAALLDAASLGEPPEAWHLGFVLGPRINAGGRIGDSALGARLLTTA
Methylobacterium terrae	2202827	recJ	recJ DK419_24555	DK419_24555	Single-stranded-DNA-specific exonuclease RecJ	A0A2U8WUN6	mtea:DK419_24555	NCBI-ProteinID: AWN49131	5'-3' exonuclease activity [GO:0008409]; nucleic acid binding [GO:0003676]; DNA recombination [GO:0006310]; DNA repair [GO:0006281]	GTGTCCATGCTCCTCGACCTGCCCCGCCCGCTCCTCGACGTTCACCGCTCCGCCCTCGGGCGGCCCTGGCACGAGCGCTGCGCCTCGGCGCAGGCGCAAGGGCTCGCGGTCGCCATCGCGCAGGGGCACGGCCTGCCGGAGGTGCTGGCCCGGGTGCTCGCCGGCCGCGGGGTCGACCTCCACGCCGTGCCGGGCTTCCTCGAGCCGCGCCTGCGCGACCTGATGCCCGACCCCGCCGTGCTGGTCGACATGGAGGCGGCGGCCGACCGGCTGGCCGCCGCGATCCAGACGCGCGAGCGGGTCGCGATCTTCGGCGACTACGACGTCGACGGCGCGGCGAGCGCCGCGCTCCTGGCGAGCGCGCTGCGCGACCTCGGCGTACCCTACCGGCTCCACATC…	MSMLLDLPRPLLDVHRSALGRPWHERCASAQAQGLAVAIAQGHGLPEVLARVLAGRGVDLHAVPGFLEPRLRDLMPDPAVLVDMEAAADRLAAAIQTRERVAIFGDYDVDGAASAALLASALRDLGVPYRLHIPDRITEGYGPNVAAVRMLAEEGATLLVTVDCGTAGHEPLAEAGRLGMDVVVLDHHGAPEVLPQARAVVNPNRLDDLSGLGHLCAAGVVFLTLVALNRRLRRDGLAIPDLMAGLDLVALATIADVVPLHGLNRAFVRQGLAVMRGRGRRGLAALLDAAGLSETPQAWHLGFLLGPRINAGGRIGDSTLGARLLLCEDPIEAAGIAAQLDALNRERQAIEAAAVAEAEAEMGMRLERDPDQPVLVAGSPDWHPGVVGLIAARLKERFG…
Methylorubrum extorquens (strain ATCC 14718 / DSM 1338 / JCM 2805 / NCIMB 9133 / AM1) (Methylobacterium extorquens)	272630	recJ	recJ MexAM1_META1p2959	NA	Putative single-strand DNA-specific exonuclease RecJ (EC 3.1.-.-)	C5AUV1	mea:Mex_1p2959	NCBI-ProteinID: ACS40711	5'-3' exonuclease activity [GO:0008409]; nucleic acid binding [GO:0003676]; DNA recombination [GO:0006310]; DNA repair [GO:0006281]	ATGGTCGCCCGCGTGACCGCCGCCATGCTCATCGATCCGTCCTCGGACCTCCCGCGTCCGTTCCTCGACGTCACCGCCTCGGCGCTCGGGCGGCCGTGGCGCGAGCGCTGCGGCGATCCCGGCCTCCAAGCGCTCGCCGTGACGATGACGCAGGCCTATGGACTGCCCGATCTGCTCGCGCGCGTCCTCGTCGGGCGCGGTGTGCGGCCGGCGGAGGCGGACGCCTACCTCGCCCCGCGTCTGCGCGACCTGATGCCGGATCCGTCGGTGCTCGTGGATATGGAAGCGGCGGTCGAGCGGCTTGCCTATGCCGTACGCGCCCGGGAAACGGTGGCGATCTTCGGCGATTACGACGTCGACGGCGCGTCGAGCGCAGCCCTGCTCGCCGACTATCTCCGG…	MVARVTAAMLIDPSSDLPRPFLDVTASALGRPWRERCGDPGLQALAVTMTQAYGLPDLLARVLVGRGVRPAEADAYLAPRLRDLMPDPSVLVDMEAAVERLAYAVRARETVAIFGDYDVDGASSAALLADYLRALGVPVRIHIPDRITEGYGPNVGAVTTLREEGAGLLVCVDCGTAGHEPLAAAAALGLDVIVLDHHGAPEELPQTRALVNPNRLDDLSGLGHLCAAGVVFMTLVALARRLRRDGVFATSAEPRLTDFLDLVALATVADVVPLTGLNRAFVVQGLAVMRGRGRPGLAALLDAAGLSEPPEAWHLGFLVGPRINAGGRIGDAGLGARLLTTADPMEARRIADELDRLNRERQAIEAQAVAEAEAEMDAHLTRDPDRPVLIAASPEWHPG…
Methylorubrum extorquens (strain DSM 6343 / CIP 106787 / DM4) (Methylobacterium extorquens)	661410	recJ	recJ METD_I3528	METD_I3528	Putative single-strand DNA-specific exonuclease RecJ (EC 3.1.-.-)	C7C8N0	mdi:METDI3528	NCBI-ProteinID: CAX25171	5'-3' exonuclease activity [GO:0008409]; nucleic acid binding [GO:0003676]; DNA recombination [GO:0006310]; DNA repair [GO:0006281]	ATGGTCGGCCGCGTGACCGCCGCCATGCTCATCGATCCGTCCTCGGACCTCCCGCGTCCGTTCCTCGACGTCACCGCCTCGGCGCTCGGGCGGCCGTGGCGCGAGCGCTGCGGCGATCCTGGCCTCCAAGCGCTCGCCGTGACGATGACGCAGGCCTATGGCCTGCCCGATCTGCTCGCGCGCGTCCTCGTCGGGCGCGGCGTGCGGCCGGCGGAGGCGGACGCCTATCTCGCCCCGCGCCTGCGCGACCTGATGCCGGACCCGTCGGTGCTCGTGGATATGGAAGCTGCGGTCGAGCGGCTGGCCCATGCCGTGCGCGGCCGCGAAGCGGTGGCGATCTTCGGCGATTACGACGTGGACGGCGCGTCGAGCGCGGCCCTGCTCGCTGACTATCTCCGG…	MVGRVTAAMLIDPSSDLPRPFLDVTASALGRPWRERCGDPGLQALAVTMTQAYGLPDLLARVLVGRGVRPAEADAYLAPRLRDLMPDPSVLVDMEAAVERLAHAVRGREAVAIFGDYDVDGASSAALLADYLRALGVPVRIHIPDRITEGYGPNVGAVTMLREEGAGLLVCVDCGTAGHEPLAAAAALGLDVIVLDHHGAPEELPQTRALVNPNRLDDLSGLGHLCAAGVVFMTLVALARRLRRDGVFATSAEPRLTDFLDLVALATVADVVPLTGLNRAFVVQGLAVMRGRGRPGLAALLDAAGLSEPPEAWHLGFLVGPRINAGGRIGEAGLGARLLTTADPMEARRIADELDRLNRERQAIEAQAVAEAEAEMDAHLTRDPDRPVLIAASPEWHPG…
Methylorubrum extorquens (Methylobacterium dichloromethanicum) (Methylobacterium extorquens)	408	recJ	recJ TK0001_3031	TK0001_3031	Putative single-strand DNA-specific exonuclease RecJ (EC 3.1.-.-)	A0A2N9AQN7	NA	NA	5'-3' exonuclease activity [GO:0008409]; nucleic acid binding [GO:0003676]; DNA recombination [GO:0006310]; DNA repair [GO:0006281]	NA	MVARVTAAMLIDPSSDLPRPFLDVTASALGRPWRERCGDPGLQALAVTMTQAYGLPDLLARVLVGRGVRPAEADAYLAPRLRDLMPDPSVLVDMEAAVERLAHAVRAREAVAIFGDYDVDGASSVALLADYLRALGVPVRIHIPDRITEGYGPNVGAVTMLREEGAGLLVCVDCGTAGHEPLAAAAALGLDVIVLDHHGAPEELPQTRALVNPNRLDDLSGLGHLCAAGVVFMTLVALARRLRRDGVFATSAEPRLTDFLDLVALATVADVVPLTGLNRAFVVQGLAVMRGRGRPGLAALLDAAGLSEPPEAWHLGFLVGPRINAGGRIGDAGLGARLLATADPMEARRIADELDRLNRERQAIEAQAVAEAEAEMDAHLTRDPDRPVLIAASPEWHPG…
Methylorubrum extorquens (strain PA1) (Methylobacterium extorquens)	419610	recJ	Mext_2762	NA	Single-stranded-DNA-specific exonuclease RecJ	A9W6E7	mex:Mext_2762	NCBI-ProteinID: ABY31153	5'-3' exonuclease activity [GO:0008409]; nucleic acid binding [GO:0003676]; DNA recombination [GO:0006310]; DNA repair [GO:0006281]	ATGGTCGCCCGCGTGACCGCCGCCATGCTCATCGATCCGTCCTCGGACCTCCCGCGTCCGTTCCTCGACGTCACCGCCTCTGCGCTCGGGCGGCCGTGGCGCGAGCGCTGCGGCGATCCCGGCCTCCAAGCGCTCGCCGTGACGATGACGCAGGCCTATGGCCTGCCGGATCTGCTCGCGCGCGTCCTGGTCGGGCGCGGCGTACGGCCGGCGGAGGCGGACGCCTATCTCGCCCCGCGTCTGCGCGACCTGATGCCGGACCCGTCGGTGCTCGTGGATATGGAAGCGGCGGTCGAGCGGCTGGCCTATGCCGTGCGCGCCCGCGAAGCGGTGGCAATCTTCGGCGATTACGACGTGGACGGAGCGTCGAGCGCGGCCCTGCTCGCCGGCTATCTCCGG…	MVARVTAAMLIDPSSDLPRPFLDVTASALGRPWRERCGDPGLQALAVTMTQAYGLPDLLARVLVGRGVRPAEADAYLAPRLRDLMPDPSVLVDMEAAVERLAYAVRAREAVAIFGDYDVDGASSAALLAGYLRALGVPVRIHIPDRITEGYGPNVGAVTMLREEGAGLLVCVDCGTAGHEPLAAAAALGLDVIVLDHHGAPEELPQTRALVNPNRLDDLSGLGHLCAAGVVFMTLVALARRLRRDGVFATSTEPRLTDFLDLVALATVADVVPLTGLNRAFVVQGLAVMRGRGRPGLAALLDAAGLSEPPEAWHLGFLVGPRINAGGRIGDAGLGARLLTTTDPMEARRIADELDRLNRERQAIEAQAVAEAEAEMDAHLTRDPDRPVLIAASPEWHPG…
Methylorubrum extorquens (strain CM4 / NCIMB 13688) (Methylobacterium extorquens)	440085	recJ	Mchl_2989	NA	Single-stranded-DNA-specific exonuclease RecJ	B7KR91	mch:Mchl_2989	NCBI-ProteinID: ACK83827	5'-3' exonuclease activity [GO:0008409]; nucleic acid binding [GO:0003676]; DNA recombination [GO:0006310]; DNA repair [GO:0006281]	ATGGTCGCCCGCGTGACCGCCGCCATGCTCATCGATCCGTCCTCGGACCTCCCGCGTCCGTTCCTTGACGTCACCGCCTCGGCGCTCGGGCGGCCGTGGCGCGAGCGCTGCGGCGATCCCGGCCTCCAAGCGCTCGCCGTGACGATGACGCAGGCCTATGGCCTGCCCGATCTGCTCGCGCGCGTCCTCGTCGGGCGCGGCGTGCGGCCGGCGGAGGCGGACGCCTATCTCGCCCCGCGCCTGCGCGACCTGATGCCGGACCCGTCGGTGCTCGTAGATATGGAAGCGGCGGTCGAGCGGCTGGCCCATGCCGTGCGCGCCCGCGAAGCGGTGGCGATCTTCGGCGATTACGACGTGGACGGGGCGTCGAGCGCGGCCCTGCTCGCCGACTATCTCCGG…	MVARVTAAMLIDPSSDLPRPFLDVTASALGRPWRERCGDPGLQALAVTMTQAYGLPDLLARVLVGRGVRPAEADAYLAPRLRDLMPDPSVLVDMEAAVERLAHAVRAREAVAIFGDYDVDGASSAALLADYLRALGVPVRIHIPDRITEGYGPNVGAVTTLREEGAGLLVCVDCGTAGHEPLAAAAALGLDVIVLDHHGAPEELPQTRALVNPNRLDDLSGLGHLCAAGVVFMTLVALARRLRRDRVFATSAEPRLTDFLDLVALATVADVVPLTGLNRAFVVQGLAVMRGRGRPGLAALLDAAGLSEPPEAWHLGFLVGPRINAGGRIGDAGLGARLLTTADPMEARRIADELDRLNRERQAIEAQAVAEAEAEMDAHLTRDPDRPVLIAASPEWHPG…
Methylorubrum extorquens DSM 13060	882800	recJ	MetexDRAFT_1780	MetexDRAFT_1780	Single-stranded-DNA-specific exonuclease RecJ	H1KGL8	NA	NA	5'-3' exonuclease activity [GO:0008409]; nucleic acid binding [GO:0003676]; DNA recombination [GO:0006310]; DNA repair [GO:0006281]	NA	MVARVTAAMLIDPSSDLPRPFLDVTASALGRPWRERCGDPGLQALAVTMTQAYGLPDLLARVLVGRGVRPAEADAYLAPRLRDLMPDPSVLVDMEAAVERLAYAVRARETVAIFGDYDVDGASSAALLADYLRALGVPVRIHIPDRITEGYGPNVGAVTTLREEGAGLLVCVDCGTAGHEPLAAAAALGLDVIVLDHHGAPEELPQTRALVNPNRLDDLSGLGHLCAAGVVFMTLVALARRLRRDGVFATSAEPRLTDFLDLVALATVADVVPLTGLNRAFVVQGLAVMRGRGRPGLAALLDAAGLSEPPEAWHLGFLVGPRINAGGRIGDAGLGARLLTTADPMEARRIADELDRLNRERQAIEAQAVAEAEAEMDAHLTRDPDRPVLIAASPEWHPG…
Methylorubrum extorquens (Methylobacterium dichloromethanicum) (Methylobacterium extorquens)	408	recJ	BV511_19820	BV511_19820	Single-stranded-DNA-specific exonuclease RecJ	A0A1P8QTD0	NA	NA	5'-3' exonuclease activity [GO:0008409]; nucleic acid binding [GO:0003676]; DNA recombination [GO:0006310]; DNA repair [GO:0006281]	NA	MVARVTAAMLIDPSSDLPRPFLDVTASALGRPWRERCGDPGLQALAVTMTQAYGLPDLLARVLVGRGVRPTEADAYLAPRLRDLMPDPSVLVDMEAAVERLAHAVRAREAVAIFGDYDVDGASSAALLADYLRALGVPVRIHIPDRITEGYGPNVGAVTMLREEGAGLLVCVDCGTAGHEPLAAAAALGLDVIVLDHHGAPEELPQTRALVNPNRLDDLSGLGHLCAAGVVFMTLVALARRLRRDGVFATSAEPRLTDFLDLVALATVADVVPLTGLNRAFVVQGLAVMRGRGRPGLAALLDAAGLSEPPEAWHLGFLVGPRINAGGRIGDAGLGARLLTTTDPMEARRIADELDRLNRERQAIEAQAVAEAEAEMDAHLTRDPDRPVLIAASPEWHPG…
Methylorubrum extorquens DSM 13060	882800	recJ	MetexDRAFT_4197	MetexDRAFT_4197	Single-stranded-DNA-specific exonuclease RecJ	H1KNI4	NA	NA	5'-3' exonuclease activity [GO:0008409]; nucleic acid binding [GO:0003676]; DNA recombination [GO:0006310]; DNA repair [GO:0006281]	NA	MNGTPAMVMPTAVQIRRPPAVPPVALRAPAPAPARRPDAEEGGLPYPYVAETSLRGNRWSVPNEFAGVDPRDPLFLPKQIALMRGVAPSALETFFKPMLRTSMPDPSSLADMDAATARIAEAVRRGETVGLLGDYDVDGATSTAIMLRWLGSAGHDKAVYYIPDRIREGYGPNPGAVDAIAEAGATLLLVLDSGTLAHGPIAHARARGMDVVVVDHHEPSRTLPLPDAILVNPKRPDDASGQTNLCTAGLAFLLAVSLNRLLRAEGYFDQAGIAPPDPMDLLGLAALGTVADVVPLTGLNRAIVVQGLPKLDRNPGIRALVEETGEGEFTPRTAGFVFGPCINAAGRIDDTRLGTLLLASDDPGETRDLARHLREVNAQRQAMQKEMVEAAVLRALSAE…
Psychrobacter arcticus (strain DSM 17307 / 273-4)	259536	recJ	recJ Psyc_0733	NA	Exonuclease RecJ (EC 3.1.-.-)	Q4FTS1	par:Psyc_0733	NCBI-ProteinID: AAZ18587	5'-3' exonuclease activity [GO:0008409]; nucleic acid binding [GO:0003676]; DNA recombination [GO:0006310]; DNA repair [GO:0006281]	ATGCTAAATTTAACCCCCCGTTATACCAGCACTCGCATCGACGAGTTGCCCGCCGCGTTGCAACCACTTGCCGCCCAATCCTTGACGCTTGCTCGGTTATATGCCGGTCGCGGTATCCTGCAGCCTGATGAGCTTGAAATTCAGCTAGCTAGTTTATTACCTGCTGAGCGCTTAAAAGGCGTTACCGAAGCGGTACGTTTGTTAGATGTTGCTATCGATGAAGGTCAGCGCATTTTGATTGTTGGCGACTTTGATTGTGATGGCGCGACCAGCACGGCGCTAATGATGCGCGCGCTGACTGCTATGGGCGCGAAGGTGGATTTTTTGGTGCCCGACCGCTTTAAATACGGTTATGGTCTGACGCCAGAGATTGTCGAATTGGGTATTGAAACTTATCAA…	MLNLTPRYTSTRIDELPAALQPLAAQSLTLARLYAGRGILQPDELEIQLASLLPAERLKGVTEAVRLLDVAIDEGQRILIVGDFDCDGATSTALMMRALTAMGAKVDFLVPDRFKYGYGLTPEIVELGIETYQPQMIVTVDNGISSHEGVARAQADGITVIITDHHLTTKETPPAEAVVNPNQLDCNFASKALVGVGVAFYVLGRLAKLRREAGKSTVQVSQYLDLVALGTIADVGVLDKNNRILVHHGLAAIRQGRGSLGILALLEQAGRDPKKLQAQDFGFVLGPRINAAGRMDNMRIGIECLLADDWATAQRLAQELEQLNRTRRHVEGEMRAQADDIVQALAAADAGIEANADESGDIIVQHKLEKKTTNTRSIVLYQDDWHQGVIGIVAGRLKE…
Psychrobacter cryohalolentis (strain K5)	335284	recJ	Pcryo_0720	NA	Exonuclease RecJ (EC 3.1.-.-)	Q1QCV0	pcr:Pcryo_0720	NCBI-ProteinID: ABE74503	5'-3' exonuclease activity [GO:0008409]; nucleic acid binding [GO:0003676]; DNA recombination [GO:0006310]; DNA repair [GO:0006281]	ATGCTAAATTTAACTCCCCGTTATACCAGCACTCGCATTGACGAGTTGCCCGCCGCGTTGCAACCACTTGCCGCCCAATCACTGACGCTTGCTCGCCTATATGCCGCTCGCGGTATTATGCAGCCAGATGAGCTTGAGATTCAGCTGGCTGGGTTGCTGCCTGCTGAGAAGCTAAAAGGTATCATTGAAGCGGTAGATCTATTAGATATCGCTATTGATGACGGTCAGCGTATTCTGATCGTTGGTGACTTTGACTGTGATGGAGCAACCAGTACGGCGTTAATGATGCGCGCCCTGACTGCCATGGGTGCCAAGGTTGATTTTCTAGTCCCTGACCGTTTTAAATACGGTTATGGGTTGACGCCAGAGATTGTCGAATTGGGTATTAAAACTTATCAA…	MLNLTPRYTSTRIDELPAALQPLAAQSLTLARLYAARGIMQPDELEIQLAGLLPAEKLKGIIEAVDLLDIAIDDGQRILIVGDFDCDGATSTALMMRALTAMGAKVDFLVPDRFKYGYGLTPEIVELGIKTYQPQMIVTVDNGISSHEGVARAQADGITVIITDHHLTTKETPPAEAVVNPNQLDCTFASKALVGVGVAFYVLGRLAKLRRDAGKSTVQVSQYLDLVALGTIADVGVLDKNNRILVHHGLAAIRQGRGSLGILALLEQAGRDPKKLQAQDFGFVLGPRINAAGRMDNMRIGIECLLADDWGTAQRLAQELEQLNRTRRQVEGEMRTQADNIVQALAATNISIEADVEESDDIIVQNRLEKKSTNTRSIVLYQDDWHQGVIGIVAGRLKE…
Hymenobacter actinosclerus	82805	recJ	SAMN04487998_3500	SAMN04487998_3500	Exonuclease RecJ	A0A1I0IYN9	NA	NA	5'-3' exonuclease activity [GO:0008409]; nucleic acid binding [GO:0003676]; DNA recombination [GO:0006310]; DNA repair [GO:0006281]	NA	MIKKRWIRKDAPAPEQVAQLTQALGVNEAIVRLLCQRGISTFELARSYFRPDLSQLHDPLLMRDMDRAVARLVRALHDGERVLVYGDYDVDGTTSVALVYSYLLRFFGPARIEYYIPDRYKEGYGVSEAGIDFAQENKFQLIIALDCGVKSVDKVAYANERGVDFIICDHHLPGAELPAAVAVLDPKRADCDYPFKELCGCGVGFKLMQAFTEHQGLPEDDLYELLDLVAVSIAADIVPINGENRTLAFHGLRLLNDRARAQRPGFEALRELAGLRDTELNVTSLVFGFSPRINAAGRMGDAKRAVAMLLADTADAAKEKAGVVDKTNQERRGFDTSITKEALAMIEDDAALQTASSTVLFKPDWHKGVVGIVASRCIDKYYRPTIILTESNGKATGSA…
Hymenobacter actinosclerus	82805	recJ	SAMN04487998_2943	SAMN04487998_2943	Phosphoesterase RecJ domain-containing protein	A0A1I0HKA1	NA	NA	nucleic acid binding [GO:0003676]	NA	MSQIAELKELLAQPRQVFITTHHKPDADALGSSLGLAGYLRKKGHQVTVVTPSDYPDFLAWMPGNDEVVVYDPRRNDARVRQLIAEAEVLFCLDFSCLSRINELGEYVRAAQGTKVLIDHHQEPEDFAQLDFSNPKAAAASELVFEVIRDLGDQDLIDAGIGECLYAGIMTDTGSFRHPSTSRNVHLIIAELLSAGINTSEVHRRIYDSHSEERLRFLGFVLKDKLTVLREYNTAYIAITAAELRQYHSKTGDTEGLVNFALSIEGIVFAAIFIDRTQAVKISFRSVGDFSASEFSRRHFSGGGHHNAAGGISHEPLPATLDRFLELLPDYQVQLLGAPLASPAPVA
Chroococcidiopsis thermalis (strain PCC 7203)	251229	recJ	Chro_3095	Chro_3095	Putative exonuclease, RecJ	K9U0E3	cthe:Chro_3095	NCBI-ProteinID: AFY88562	exonuclease activity [GO:0004527]; nucleic acid binding [GO:0003676]	ATGAACGTCTCCCAGCCACAATGGATCGTCCCAACAGAACAGCCCCCAGAGTGGTTCGTGCAAGCAGTTAGGGAATATGCCCCTAGCGCAGGATTTGCGGCACAACTGTTATGGCAAAGGGGAGTTCAAGCGCGAGAGGAGTTACCTGGATATCTCAATCCTCGCTGCTATCAACCTGCTAGCCCATTTGAATTTGGGCAAGAAATGCACTTAGCAGTAGAAAGATTGCAAATTGCTCGCGATCGCCAAGAAAAAGTGGCAATTTGGGGTGATTTTGATGCTGATGGTATCACTTCTACAGCGGTTTTATGGGATGGATTGGGACAATTTTTCTGTCAACATACCCAACTTTCCTATTACATCCCCAACCGCCTTACCGAGTCGCACGGGTTGAACTGC…	MNVSQPQWIVPTEQPPEWFVQAVREYAPSAGFAAQLLWQRGVQAREELPGYLNPRCYQPASPFEFGQEMHLAVERLQIARDRQEKVAIWGDFDADGITSTAVLWDGLGQFFCQHTQLSYYIPNRLTESHGLNCPGIDLLARDNCKLIVTCDTGSTNVAEILYAKSLGVDAIVTDHHTLPAERPPVTAIINPRYFPSEHQLFHLSGVAVAYKLVEALYQFLPNVPRQPLEDLLDLVAIGLISDLVQLSGDCRYLAQLGIERMQQDYKQPVQQRRRPGVGRLLEMCQKSGDRPTDISFGLGPRINAVSRIQGDASFCVQLLTSDDLNLVERLAQETELANTRRKSLQKEVSQQVAQKLKSEIDLSTTSVIVLVDSQWSPGVLGLVAGQIAQETGRPTILLS…
Chroococcidiopsis thermalis (strain PCC 7203)	251229	recJ	Chro_4030	Chro_4030	Exonuclease RecJ (EC 3.1.-.-)	K9U5A6	cthe:Chro_4030	NCBI-ProteinID: AFY89434	5'-3' exonuclease activity [GO:0008409]; nucleic acid binding [GO:0003676]; DNA recombination [GO:0006310]; DNA repair [GO:0006281]	GTGTTAGCCCAACCGCCATCAGGATTACCTCGCCGTCCGCGTCGCTTGCCAAATCAGCGCTGGCAAATACATCCAGCTCAACCGGAGTTGGTCAGCCAGTTGACCACAATAAACCAGCTCTCACCTATAGTCAACCAGCTTTTAGTCAATCGCGGCATCGAGACACCAGCGCAGGCAGAAATATTTATCAATCCAGAAACTTTAGATTTGCCCTCACCCCTAGAGGCATTTTCCGACCTAGCGATCGCCATAGACTTATTAGAACAAGCGATCGCTTCCCAAGAGAAAATTGCCATTTGCGGCGACTACGATGCTGATGGGATGACGAGTACAGCCTTGCTACTCCGCAGCCTGCGCTGGTTGGGGGCGCAAGTCGATTATGCCATTCCCAGCCGGATG…	MLAQPPSGLPRRPRRLPNQRWQIHPAQPELVSQLTTINQLSPIVNQLLVNRGIETPAQAEIFINPETLDLPSPLEAFSDLAIAIDLLEQAIASQEKIAICGDYDADGMTSTALLLRSLRWLGAQVDYAIPSRMQEGYGINKRIVEEFHSEGVRLILTVDNGIAAIEPIARARELGLNVIVTDHHDIPPTLPPANAILNPKLIPESSPYWGLAGVGVAYVLAICLAQKTGQLKGLVKPLLELFTLGTIADLAPLIGVNRRWLKRGLRLLPQSQLEGIQALIQVSGVNDKNKSLKPDDIGFRLGPRINAIGRIGDPQIVIDLLTTDDAGIALERAMQCEQINARRQQLCEEIEREAIAYVESSHAMSLQEDRVLLVVQPNWHHGVIGIVASRLVERYGVPV…
Chroococcidiopsis thermalis (strain PCC 7203)	251229	recJ	Chro_2257	Chro_2257	Phosphoesterase RecJ domain protein	K9TYU9	cthe:Chro_2257	NCBI-ProteinID: AFY87750	NA	ATGCCCTTGAACTCGTTCAAGCAGCTTAATAGTCTGCCTTCCACTTCCAATAGCGAGTCTTCTGTTGAAGAAGTTGAGATAGATATGGGATCTGCGGTCGCAACCCAAGAACCATCTCTCGCTCCCTTGTCCGGCGATTCTGGGACTCAACCAGTTGGACGCAACAACAATGGTTCTTCCACCACGTCAAAAGTGGAAGCATTGCGGCAAGTTTTAGAGCGACATCAGCACGAACGACATTTAGTCTTATTGCAAGACTTCCCCGACCCCGATGCTCTTTCGTCGGCGTGGGCGTACCAACTCATCGCGCAGCAATATGATTTGCAGTGCGACATCGTTTATGCCGGAACCTTGAGCCATCAAGAGAATATTGCTTTAGTCAAACTAACGGGACTACCA…	MPLNSFKQLNSLPSTSNSESSVEEVEIDMGSAVATQEPSLAPLSGDSGTQPVGRNNNGSSTTSKVEALRQVLERHQHERHLVLLQDFPDPDALSSAWAYQLIAQQYDLQCDIVYAGTLSHQENIALVKLTGLPAQRLPVQTAKSKDLSGYKGYVLVDNQGTTSQLLSLVLEAGLPLISVIDHHSLQGELKPEFADIRPNVRATATILTQYLQTGLLVLDSSVGQHVKCATALMHGLRSDTSSLMQAQEEDFQAAGFLSRFYDYQLLKAVLQTNRSKRVMDVIERSLKNRIVQNNFSIAGVGYLRYDDRDAIPQAADFLVTEENVHTAVVYGIVHDEDEELEVVIGSLRTTKLTLDPDEFLKEAFGQDNQGRFFGGGRSGAGGFEIPMGFLSGSNEISAY…
Arthrospira platensis C1	459495	recJ	SPLC1_S380160	SPLC1_S380160	Putative phosphoesterase RecJ-like protein	K1VTD1	NA	NA	nucleotidyltransferase activity [GO:0016779]; RNA binding [GO:0003723]; RNA processing [GO:0006396]	NA	MHLILCHTTADFDSLGAAVGLTCLYPGSRIVLTGGSHPAVRDFLALYRDEFPLIERRSVNPDRICKLSVVDTQNRDRLGKAAEWLDLPNLEIRLYDHHPHLKLDIPATWTQIEAVGATTTLIVEHLRAMANPVVPRPAEATVMALGIHVDTGSLTFDHSTPRDAIALAWLMEQNLSLSAITEYVEPGLSPTLQDLLTTALETLHQSTVKGHTISWVLLETDDYVPGLSSLTSELLDLTESDGLLLANQYRVRSGGEKRLTIIGRSRIDQTDLNRLFHPLGGGGHPRAASVTLRDVDPQSTLETLVTNFKAQIPPSPTARELMSSPVRTIRPETSVGEAHRILLRYGHSGLSVLDDNHQLVGIISRRDIDIALHHGFNHSPVKGYMTPQLRTITPDTSLP…
Arthrospira platensis C1	459495	recJ	SPLC1_S530210	SPLC1_S530210	Single-stranded-DNA-specific exonuclease RecJ	K1VQ78	NA	NA	5'-3' exonuclease activity [GO:0008409]; nucleic acid binding [GO:0003676]; DNA recombination [GO:0006310]; DNA repair [GO:0006281]	NA	MEDKPPITTEPLLPKQRWYIFPERPEIAQSLSETTGVHPIIAQILINRGIETKEQAEAFLNPQSQTLPEPMEEFPDLPKTVQLLQNAIDNQQKIAICGDYDADGMTSTALLIRAISQLGADITSAIPSRMQEGYGINNRIVEEFHDQGISIIITVDNGISAIAPVARAKELGLTVIITDHHDLPPQLPNADAILNPKLLPKTSPYYGLAGVGVAYILALSLAKLRGEWESLRWQLLELFTLGTIADMAPLNGVNRRWVKRGLKILPESKIAGVQALIQIAGLANQQPNLTNSTTSMKPEDIGFRLGPRINAIGRIGHPQVVIELLTTDHMGTALEQAKECEETNLLRKQLCADIEQEAIAWYENSNINLEQERVLVPCQKKWHHGVIGIVASRLVERYG…
Arthrospira platensis C1	459495	recJ	SPLC1_S590410	SPLC1_S590410	Single-stranded-DNA-specific exonuclease RecJ	K1WAL4	NA	NA	5'-3' exonuclease activity [GO:0008409]; nucleic acid binding [GO:0003676]; DNA recombination [GO:0006310]; DNA repair [GO:0006281]	NA	MWQVQPSRKIPDWMIAEIRRHHPNISGKYLSQLLLSRGISTPEKLTRFLEIDSYQPASPAEFGAEMQQAIARLTLAYQRCISHNNPEKIVIWGDFDPDGITATAVLWEGLRQFFGSSVSYTIPNRLTDSHGLNQRGIETLAAQGCSLIITCDTGSTNLAELQLAQNLGIDVIITDHHTLPPTRPPVVAIINPRNLPSDHPLYHLSGVAIAYKLVEALYMALPGVSQQPLENLLDLVAIGLIADLVEITGDCRYLAKRGIQQLQKQQKNPTRPGVSQLLKLCKNNGDRPTDISFGIGPRINAVSRIYGDVSCVVELLTTRDTQQAYKLAWNTEIANSRRRELQKNLAYDVRKKLQKIDLSTTYAIVLSDPQWYVGLLGLVAGQIAQEYRRPTILLTTEGG…
Halobacterium salinarum (strain ATCC 700922 / JCM 11081 / NRC-1) (Halobacterium halobium)	64091	recJ1	recJ1 VNG_2333C	NA	Single-stranded-DNA-specific exonuclease RecJ1 (EC 3.1.-.-)	Q9HMY2	hal:VNG_2333C	NCBI-ProteinID: AAG20439	exonuclease activity [GO:0004527]; nucleic acid binding [GO:0003676]	ATGGACACCGACGGCCCCCCCGTGCCGGCGCTGGCCGAGCGCGCAGCGGCCTGCGCGGACGCCCTGCGGGACGCCGACAGCGTCCTCGTGGCGTCGCACATCGACGCCGACGGCCTGACGAGCGCGGGCATCGCGTCGACAGCCCTGGAGCGTGCGGCCATCCCCCACGAGGTCGTGTTCTCGAAGCAACTCGACGACGAGGAAATCGCCGACATCGCGGGTGCTAACCACGGAACGGTGCTGTTCACCGACTTCGGCAGCGGGCAACTGGACGCGATCACCGCCCACGAGCGGGCGGGCGAGTTCACGCCGGTGATCGCCGACCACCACCAGCCCGCTGAGAACGCCGCCACCGACTACCACCTCAACCCGCTGCTGGAGGGCGTCGACGGCGGCACC…	MDTDGPPVPALAERAAACADALRDADSVLVASHIDADGLTSAGIASTALERAAIPHEVVFSKQLDDEEIADIAGANHGTVLFTDFGSGQLDAITAHERAGEFTPVIADHHQPAENAATDYHLNPLLEGVDGGTELSGAGATYVLARALLGTDATDLAALAVVGAVGDRQTVDGELVGANTRVAADGVEAGVLDTATGLALYGTQTRPLPRLLEYASELYIPGITNDHQGAIRFLDALDVDLHDGGDWRTWASLDHDERRTVVSALVKRAVRTGVPSAEVTTLVGTTYTLTDEEPGTALRDASEFATLLNATARYERADVGLAVCMGDRGDALERARSLREEHRQTLSEGVSWVTREGVTVEDDLQWFHADDRIRETIVGIVAGMALSGDETENDRPIVA…
Halobacterium salinarum (strain ATCC 33171 / DSM 3754 / JCM 8978 / NBRC 102687 / NCIMB 764 / 91-R6)	2597657	dhh/recJ	APQ99_00036 HBSAL_08065	APQ99_00036 HBSAL_08065	DHH/RecJ family phosphoesterase (RecJ-like exonuclease, contains DnaJ-type Zn finger domain)	A0A4D6GU51	NA	NA	exonuclease activity [GO:0004527]; nucleic acid binding [GO:0003676]	NA	MATCIVCGSSTDGHICATHEEDVVFDFRGDSPDQLTPGRFYRGTVDGFAEFGVFVDVGGTVTGLLHRSEVPGRVDSLAWDVGDDVFVQVTDVHDNGNIDLGWSIRESMRDFRGELVHDPANDSDAALPADDEADSDTTDDGDTTDDSRDAETADGGKRVSDADATTERAADASFEFSGADDDDTDHETVRVDALDDHVDDAVTVEGEITAARQTSGPTVFELTDETGAVDAAAFVEAGVRAYPEIEPGAVVQLTGTVERRRGDLQVETEAVTELTGDRADEVRNRMDAALDDRAAPATTALLAPDDDAVAAVHDDIVDAATAVRRAVIDARPVIVRHPTTVEGYVAGTAIERALLPLIRDEHAREDAEYHYVDRRPLDDAFYTIDDATGDVTSMLEAAH…
Halobacterium salinarum (strain ATCC 29341 / DSM 671 / R1)	478009	recJ1	recJ1 OE_4282F	NA	Single-stranded-DNA-specific exonuclease RecJ1 (EC 3.1.-.-)	B0R7M5	hsl:OE_4282F	NCBI-ProteinID: CAP14744	exonuclease activity [GO:0004527]; nucleic acid binding [GO:0003676]	ATGGACACCGACGGCCCCCCCGTGCCGGCGCTGGCCGAGCGCGCAGCGGCCTGCGCGGACGCCCTGCGGGACGCCGACAGCGTCCTCGTGGCGTCGCACATCGACGCCGACGGCCTGACGAGCGCGGGCATCGCGTCGACAGCCCTGGAGCGTGCGGCCATCCCCCACGAGGTCGTGTTCTCGAAGCAACTCGACGACGAGGAAATCGCCGACATCGCGGGTGCTAACCACGGAACGGTGCTGTTCACCGACTTCGGCAGCGGGCAACTGGACGCGATCACCGCCCACGAGCGGGCGGGCGAGTTCACGCCGGTGATCGCCGACCACCACCAGCCCGCTGAGAACGCCGCCACCGACTACCACCTCAACCCGCTGCTGGAGGGCGTCGACGGCGGCACC…	MDTDGPPVPALAERAAACADALRDADSVLVASHIDADGLTSAGIASTALERAAIPHEVVFSKQLDDEEIADIAGANHGTVLFTDFGSGQLDAITAHERAGEFTPVIADHHQPAENAATDYHLNPLLEGVDGGTELSGAGATYVLARALLGTDATDLAALAVVGAVGDRQTVDGELVGANTRVAADGVEAGVLDTATGLALYGTQTRPLPRLLEYASELYIPGITNDHQGAIRFLDALDVDLHDGGDWRTWASLDHDERRTVVSALVKRAVRTGVPSAEVTTLVGTTYTLTDEEPGTALRDASEFATLLNATARYERADVGLAVCMGDRGDALERARSLREEHRQTLSEGVSWVTREGVTVEDDLQWFHADDRIRETIVGIVAGMALSGDETENDRPIVA…
Halobacterium salinarum (strain ATCC 33171 / DSM 3754 / JCM 8978 / NBRC 102687 / NCIMB 764 / 91-R6)	2597657	recJ1	recJ1 APQ99_00711 HBSAL_11470	APQ99_00711 HBSAL_11470	RecJ-like exonuclease (Single-stranded-DNA-specific exonuclease RecJ1) (EC 3.1.-.-)	A0A4D6GXR0	NA	NA	exonuclease activity [GO:0004527]; nucleic acid binding [GO:0003676]	NA	MDTDGPPVPALAERAAACADALRDADSVLVASHIDADGLTSAGIASTALERAAIPHEVVFSKQLDDEEIADIAGADHGTVLFTDFGSGQLDAITAHERAGEFTPVIADHHQPAENAATDYHLNPLLEGVDGGTELSGAGATYVLARALLGADATDLAALAVVGAVGDRQTVDGELVGANTRVAADGVEAGVLDTATGLALYGTQTRPLPRLLEYASELYIPGITNDHQGAIRFLDALDVDLHDGGDWRTWASLDHDERRTVVSALVKRAVRTGVPSAEVTTLVGTTYTLTDEEPGTALRDASEFATLLNATARYERADVGLAVCMGDRGDALERARSLREEHRQTLSEGVSWVTREGVTVEDDLQWFHADDRIRETIVGIVAGMALSGDETENDRPIVA…
Halobacterium salinarum (strain ATCC 33171 / DSM 3754 / JCM 8978 / NBRC 102687 / NCIMB 764 / 91-R6)	2597657	han	han APQ99_01059 HBSAL_04035	APQ99_01059 HBSAL_04035	Hef-associated 3' exonuclease Han (EC 3.1.-.-) (RecJ-like exonuclease)	A0A4D6GSN2	NA	NA	exonuclease activity [GO:0004527]; nucleic acid binding [GO:0003676]	NA	MTDATVGDEAAAPTVVRLDASCTTQEVEAGEYYHATVNGVVEYGAFVDLSEHVSGLIHESTYSGDPDLAVDDDVIVHLSAVRDNGDLSFEFVDPEEYRTEQRSHAYERTTADAVGSRIGDTVHIEGEVVQIKQTAGPTVFRVRDETSAIPCTAFEDAGVRAHPGVEVGDIVHVSGDADDREGTTQLEVDAFEVLSGGDSADVARRLDAALAEQADPVDVDALVDWPALEQLLPDLRSVARTLRRAVLEGRPIRMRHHADGDGMCASLPVQYALRQFIEDTHQDEDAARHLLKRLPSKAPYYEMEDATRDLNFALEDRARHGQKLPLLLMLDNGSTEEDTPAYKTLDNYDIPIVVVDHHHPDPGAVDPLVDEHVNPYLHGEDYRITTGMLCVELARMIYP…
Halobacterium salinarum (strain ATCC 29341 / DSM 671 / R1)	478009	dhh/recJ	OE_3155R	NA	DHH/RecJ family phosphoesterase	B0R5S2	hsl:OE_3155R	NCBI-ProteinID: CAP14089	nucleic acid binding [GO:0003676]	ATGGCTACTTGTATCGTCTGCGGCTCCTCTACGGACGGCCACATCTGCGCCACCCACGAAGAGGACGTCGTGTTCGATTTCCGTGGTGACTCACCAGACCAACTCACCCCCGGCCGGTTCTACCGCGGGACCGTCGACGGGTTCGCCGAGTTCGGCGTGTTCGTCGACGTCGGCGGCACCGTTACGGGCCTCCTGCATCGTTCGGAGGTCCCCGGTCGCGTTGACTCCCTGGCGTGGGATGTCGGCGACGACGTGTTCGTGCAAGTGACCGACGTCCACGACAACGGCAACATCGACCTGGGGTGGTCGATCCGGGAGTCGATGCGTGACTTCCGCGGCGAGCTCGTCCACGACCCGGCGAACGACTCGGACGCCGCGCTCCCCGCCGACGACGAGGCG…	MATCIVCGSSTDGHICATHEEDVVFDFRGDSPDQLTPGRFYRGTVDGFAEFGVFVDVGGTVTGLLHRSEVPGRVDSLAWDVGDDVFVQVTDVHDNGNIDLGWSIRESMRDFRGELVHDPANDSDAALPADDEADSDTTDDGDTTDDSRDAETADGGKRVSDADATTERAADASFEFSGADDDDTDHETVRVDALDDHVDDAVTVEGEITAARQTSGPTVFELTDETGAVDAAAFVEAGVRAYPEIEPGAVVQLTGTVERRRGDLQVETEAVTELTGDRADEVRNRMDAALDDRAAPATTALLAPDDDAVAAVHDDIVDAATAVRRAVIDARPVIVRHPTTVEGYVAGTAIERALLPLIRDEHAREDAEYHYVDRRPLDDAFYTIDDATGDVTSMLEAAH…
Halobacterium salinarum (strain ATCC 700922 / JCM 11081 / NRC-1) (Halobacterium halobium)	64091	dhh/recJ	VNG_1511C	VNG_1511C	DHH/RecJ family phosphoesterase	A0A510N720	NA	NA	nucleic acid binding [GO:0003676]	NA	MATCIVCGSSTDGHICATHEEDVVFDFRGDSPDQLTPGRFYRGTVDGFAEFGVFVDVGGTVTGLLHRSEVPGRVDSLAWDVGDDVFVQVTDVHDNGNIDLGWSIRESMRDFRGELVHDPANDSDAALPADDEADSDTTDDGDTTDDSRDAETADGGKRVSDADATTERAADASFEFSGADDDDTDHETVRVDALDDHVDDAVTVEGEITAARQTSGPTVFELTDETGAVDAAAFVEAGVRAYPEIEPGAVVQLTGTVERRRGDLQVETEAVTELTGDRADEVRNRMDAALDDRAAPATTALLAPDDDAVAAVHDDIVDAATAVRRAVIDARPVIVRHPTTVEGYVAGTAIERALLPLIRDEHAREDAEYHYVDRRPLDDAFYTIDDATGDVTSMLEAAH…
Halobacterium salinarum (strain ATCC 700922 / JCM 11081 / NRC-1) (Halobacterium halobium)	64091	dhh/recJ	VNG_0262C	NA	DHH/RecJ family phosphoesterase	Q9HSF1	hal:VNG_0262C	NCBI-ProteinID: AAG18856	integral component of membrane [GO:0016021]	ATGCTCCCTGAGGTGGGCCTCCTCGCGCCACGCTCCCTGGCAGTGCTCGCCGGCGTCGCCGCCGCCGTCGGCGGGATCGGCGCATACGTCGTCCGTCTCCTGATCCGCCGGCGGCGGGCGGCCACCACCACCAACGACGACTACGCGCGACTCCGCGACGCCATCGCCTCCGTCGAATCCGTCGCGTTCGTCGTCCCCGAGAACCCCAGCGTCGACGCGCTCGCCGCCGCAACCGGGCTCTGTGACCTCTGCGAAGAATGGGGTGTCACGGGACGCGTGTTCGCCGAAGGCGACGTCACGAGCGACGACGCCAAAGCCTTCTGCAACCTCTTCGACCTCACGCTCGGCATCGCCGACGACCCACTCGACGACTACGACGGCGCCGTCGCGGTCGGCGGC…	MLPEVGLLAPRSLAVLAGVAAAVGGIGAYVVRLLIRRRRAATTTNDDYARLRDAIASVESVAFVVPENPSVDALAAATGLCDLCEEWGVTGRVFAEGDVTSDDAKAFCNLFDLTLGIADDPLDDYDGAVAVGGGGTVPSFANQPPVVAVIRHRPAAVDHPLVITGSDAGATATIVSRFFERANHTPDQDVATALQHGIRAATREFRRVRSADDFRAATFLEEFVDQGTIDTLRAPGMSGETFDVIGAAIENRERRASFAVTNVGSVPAVSSLEEAADTLLRLDGVSSAAAFGVHEDTVVTACRADDVRTSAMDVLASAFDHPEGLGGDTDTATARVPLGLFSRVSADRRATLDDLIDASTRKALFSAFEHA
Halobacterium salinarum (strain ATCC 33171 / DSM 3754 / JCM 8978 / NBRC 102687 / NCIMB 764 / 91-R6)	2597657	dhh/recJ	APQ99_01463 HBSAL_02005	APQ99_01463 HBSAL_02005	DHH/RecJ family phosphoesterase (Phosphoesterase RecJ domain-containing protein)	A0A4D6GQY3	NA	NA	integral component of membrane [GO:0016021]	NA	MLPEVGLLAPRSLAVLAGVAAAVGGIGAYVVRLLIRRRRAATTTNDDYARLRDAIASVESVAFVVPENPSVDALAAATGLCDLCEEWGVTGRVFAEGDVTSDDAKAFCNLFDLTLGIADDPLDDYDGAVAVGGGGTVPSFANQPPVVAVIRHRPAAVDHPLVITGSDAGATATIVSRFFERANHTPDQDVATALQHGIRAATREFRRVRSADDFRAATFLEEFVDQGTIDTLRAPGMSGETFDVIGAAIENRERRASFAVTNVGSVPAVSSLEEAADTLLRLDGVSSAAAFGVHEDTVVTACRADDVRTSAMDVLASAFDHPEGLGGDTDTATARVPLGLFSRVSADRRATLDDLIDASTRKALFSAFEHA
Halobacterium salinarum (strain ATCC 29341 / DSM 671 / R1)	478009	dhh/recJ	OE_1410F	NA	DHH/RecJ family phosphoesterase	B0R300	hsl:OE_1410F	NCBI-ProteinID: CAP13110	integral component of membrane [GO:0016021]	ATGCTCCCTGAGGTGGGCCTCCTCGCGCCACGCTCCCTGGCAGTGCTCGCCGGCGTCGCCGCCGCCGTCGGCGGGATCGGCGCATACGTCGTCCGTCTCCTGATCCGCCGGCGGCGGGCGGCCACCACCACCAACGACGACTACGCGCGACTCCGCGACGCCATCGCCTCCGTCGAATCCGTCGCGTTCGTCGTCCCCGAGAACCCCAGCGTCGACGCGCTCGCCGCCGCAACCGGGCTCTGTGACCTCTGCGAAGAATGGGGTGTCACGGGACGCGTGTTCGCCGAAGGCGACGTCACGAGCGACGACGCCAAAGCCTTCTGCAACCTCTTCGACCTCACGCTCGGCATCGCCGACGACCCACTCGACGACTACGACGGCGCCGTCGCGGTCGGCGGC…	MLPEVGLLAPRSLAVLAGVAAAVGGIGAYVVRLLIRRRRAATTTNDDYARLRDAIASVESVAFVVPENPSVDALAAATGLCDLCEEWGVTGRVFAEGDVTSDDAKAFCNLFDLTLGIADDPLDDYDGAVAVGGGGTVPSFANQPPVVAVIRHRPAAVDHPLVITGSDAGATATIVSRFFERANHTPDQDVATALQHGIRAATREFRRVRSADDFRAATFLEEFVDQGTIDTLRAPGMSGETFDVIGAAIENRERRASFAVTNVGSVPAVSSLEEAADTLLRLDGVSSAAAFGVHEDTVVTACRADDVRTSAMDVLASAFDHPEGLGGDTDTATARVPLGLFSRVSADRRATLDDLIDASTRKALFSAFEHA
Halobacterium salinarum (strain ATCC 700922 / JCM 11081 / NRC-1) (Halobacterium halobium)	64091	dhh/recJ	VNG_0650C	NA	DHH/RecJ family phosphoesterase	Q9HRL0	hal:VNG_0650C	NCBI-ProteinID: AAG19148	nucleic acid binding [GO:0003676]; potassium ion transport [GO:0006813]	ATGGTTTCTCGGCTGGTGCTTGGCTGCGGAACGGTCGGGCACGCTGTCATCGGCTCGCTGGCGGACCGACGCGGGGAGTTGTTCGTCTTCGACGGCGACGAGAGCCGCGTGGACAGCCTCCGCAACGAGTCCGTCGCCGCCGAAGTCCGGGACGTCACCGATCCGGCGGCGATCACGCTCCCGGATCGGTCGGTCGACATGGTCGTCGTTGCCGGGGAGCGCGCCGACCGGAACCGGCTGGCCGCGATCGCCGCCGACGCGGCGCATCCCGACGCCGGGCTGGTGGTGTATCTGGGGTTCGACGCGACGCCGAAAGACCGCCACCGGATCGACTCGGTCGCGGATCGCGTCGTCGATCCCGGCGCGGAGCTGCTGTCGCACGCCAACTCGTTGACCGAA…	MVSRLVLGCGTVGHAVIGSLADRRGELFVFDGDESRVDSLRNESVAAEVRDVTDPAAITLPDRSVDMVVVAGERADRNRLAAIAADAAHPDAGLVVYLGFDATPKDRHRIDSVADRVVDPGAELLSHANSLTESGASQRLQALRQTLQGIDGRLGVFMHDNPDPDAIAAAVGLQRIAEDAGVDSQACYFGEISHQENRAFVNLLEFDLRNVETQSDAEFDAVALVDHSGPGVNDQLAPDTDVDIVIDHHPPTTDVDAGFTDIRPDTGATSTILVEYLRGYGIDVRTAVATALLYGIRVDTDDFAREITPRDFTAAAWLLPNADTDVLERIEAPSLSADTFDTIAAGIRNRQLNGSVLASCVGQITARDTLAQTADRLLAMRGVAVTFVYGYFDGTIYVS…
Halobacterium salinarum (strain ATCC 29341 / DSM 671 / R1)	478009	dhh/recJ	OE_1968F	NA	DHH/RecJ family phosphoesterase	B0R3V2	hsl:OE_1968F	NCBI-ProteinID: CAP13416	nucleic acid binding [GO:0003676]; potassium ion transport [GO:0006813]	ATGGTTTCTCGGCTGGTGCTTGGCTGCGGAACGGTCGGGCACGCTGTCATCGGCTCGCTGGCGGACCGACGCGGGGAGTTGTTCGTCTTCGACGGCGACGAGAGCCGCGTGGACAGCCTCCGCAACGAGTCCGTCGCCGCCGAAGTCCGGGACGTCACCGATCCGGCGGCGATCACGCTCCCGGATCGGTCGGTCGACATGGTCGTCGTTGCCGGGGAGCGCGCCGACCGGAACCGGCTGGCCGCGATCGCCGCCGACGCGGCGCATCCCGACGCCGGGCTGGTGGTGTATCTGGGGTTCGACGCGACGCCGAAAGACCGCCACCGGATCGACTCGGTCGCGGATCGCGTCGTCGATCCCGGCGCGGAGCTGCTGTCGCACGCCAACTCGTTGACCGAA…	MVSRLVLGCGTVGHAVIGSLADRRGELFVFDGDESRVDSLRNESVAAEVRDVTDPAAITLPDRSVDMVVVAGERADRNRLAAIAADAAHPDAGLVVYLGFDATPKDRHRIDSVADRVVDPGAELLSHANSLTESGASQRLQALRQTLQGIDGRLGVFMHDNPDPDAIAAAVGLQRIAEDAGVDSQACYFGEISHQENRAFVNLLEFDLRNVETQSDAEFDAVALVDHSGPGVNDQLAPDTDVDIVIDHHPPTTDVDAGFTDIRPDTGATSTILVEYLRGYGIDVRTAVATALLYGIRVDTDDFAREITPRDFTAAAWLLPNADTDVLERIEAPSLSADTFDTIAAGIRNRQLNGSVLASCVGQITARDTLAQTADRLLAMRGVAVTFVYGYFDGTIYVS…
Halobacterium salinarum (strain ATCC 33171 / DSM 3754 / JCM 8978 / NBRC 102687 / NCIMB 764 / 91-R6)	2597657	dhh/recJ	APQ99_01158 HBSAL_03530	APQ99_01158 HBSAL_03530	DHH/RecJ family phosphoesterase (NanoRNase/pAp phosphatase, hydrolyzes c-di-AMP and oligoRNAs)	A0A4D6GSC8	NA	NA	nucleic acid binding [GO:0003676]; potassium ion transport [GO:0006813]	NA	MVSRLVLGCGTVGHAVIGSLADRRGELFVFDGDESRVDSLRNESVAAEVRDVTDPAAITLPDRSVDMVVVAGERADRNRLAAIAADAAHPDAGLVVYLGFDATPKDRHRIDSVADRVVDPGAELLSHANSLTESGASQRLQALRQTLQGIDGRLGVFMHDNPDPDAIAAAVGLQRIAEDAGVDSQACYFGEISHQENRAFVNLLEFDLRNVETQSDAEFDAVALVDHSGPGVNDQLAPDTDVDIVIDHHPPTTDVDAGFTDIRPDTGATSTILVEYLRGYGIDVRTAVATALLYGIRVDTDDFAREITPRDFTAAAWLLPNADTDVLERIEAPSLSADTFDTIAAGIRNRQLNGSVLASCVGQITARDTLAQTADRLLAMRGVAVTFVYGYFDGTIYVS…
Halobacterium salinarum (strain ATCC 700922 / JCM 11081 / NRC-1) (Halobacterium halobium)	64091	dhh/recJ	VNG_0983C	NA	DHH/RecJ family phosphoesterase	Q9HQW0	hal:VNG_0983C	NCBI-ProteinID: AAG19401	potassium ion transport [GO:0006813]	ATGAGCAGCCGGGCCACCATCTCCTCGATGTCCACCTACGCGATCCTTGGCTGTGGCAGCGTGGGCCACGCTGTCGCCGAGGAGTTGGTCGAACGTGGCAAAGACGTTCTCATCGTTGACAAGGACGAATCCCGCGTGGAAGCGCTGCGCGATCAGGATCTGAACGCGCAGGTGGCAAACGTCCGCGACCAGGAGGTTGCGGAGCTGATCGACACGCGGGATGTCGTGTTGGTGATGGCGTCGGACGTCGACGCAAACGAGGCCGCAGTCGAGAACATCCGCGCCCGAAACGACGACCAGTTCGTCGTGGCACGGGCAAGCGACCCGGTGACGAGCGACGAGCTCACCGAGCTCGGCGCTGACGTGGTCATCAATCCGTCGTCGGTGATCTCCGACGCG…	MSSRATISSMSTYAILGCGSVGHAVAEELVERGKDVLIVDKDESRVEALRDQDLNAQVANVRDQEVAELIDTRDVVLVMASDVDANEAAVENIRARNDDQFVVARASDPVTSDELTELGADVVINPSSVISDAALRALESGELEYKARQLADVVSGTESGFAIITHDSPDPDSIAAAAALQAVARHLGIDAEILYFGDIGHQENRAFVNLLDIELTPYSDVDIDNYDTIALVDPAKAGAVSIDRDVDIFIDHYELEDESLTAEFADVRPSVSATSTILTKYIQEFDLSVSQTVATALLYGIRAETLDFRRDTTPADLTAAAYLYPFADHDTLEQVESPNMSPETLDVLAEAIASREVQGSHLVSNAGFISDRDALSQAASQLLNLEGITTTAVFGIVDD…
Halobacterium salinarum (strain ATCC 29341 / DSM 671 / R1)	478009	dhh/recJ	OE_2141F	NA	DHH/RecJ family phosphoesterase	B0R452	hsl:OE_2141F	NCBI-ProteinID: CAP13517	nucleic acid binding [GO:0003676]	ATGACTGACGCCACTGTGGGCGATGAGGCCGCTGCGCCAACCGTCGTCCGTCTCGACGCCTCCTGCACCACCCAGGAGGTCGAAGCCGGCGAATACTACCACGCCACCGTCAACGGTGTCGTGGAGTACGGCGCGTTCGTCGACCTCTCCGAGCACGTCTCCGGACTGATCCACGAATCGACGTACTCCGGCGATCCCGACCTGGCGGTCGACGACGACGTGATCGTGCACCTGTCGGCCGTCCGCGACAACGGCGACCTGAGCTTCGAGTTCGTCGACCCCGAGGAGTACCGGACCGAACAGCGCAGCCACGCCTACGAGCGCACCACCGCCGACGCCGTCGGGTCCCGGATCGGAGACACCGTCCACATCGAGGGCGAGGTCGTCCAGATCAAGCAG…	MTDATVGDEAAAPTVVRLDASCTTQEVEAGEYYHATVNGVVEYGAFVDLSEHVSGLIHESTYSGDPDLAVDDDVIVHLSAVRDNGDLSFEFVDPEEYRTEQRSHAYERTTADAVGSRIGDTVHIEGEVVQIKQTAGPTVFRVRDETSAIPCTAFEDAGVRAHPGVEVGDIVHVSGDADDREGTTQLEVDAFEVLSGGDSADVARRLDAALAEQADPVDVDALVDWPALEQLLPDLRSVARTLRRAVLEGRPIRMRHHADGDGMCASLPVQYALRQFIEDTHQDEDAARHLLKRLPSKAPYYEMEDATRDLNFALEDRARHGQKLPLLLMLDNGSTEEDTPAYKTLDNYDIPIVVVDHHHPDPGAVDPLVDEHVNPYLHGEDYRITTGMLCVELARMIYP…
Halobacterium salinarum (strain ATCC 29341 / DSM 671 / R1)	478009	dhh/recJ	OE_2428R	NA	DHH/RecJ family phosphoesterase	B0R4K7	hsl:OE_2428R	NCBI-ProteinID: CAP13672	potassium ion transport [GO:0006813]	ATGAGCAGCCGGGCCACCATCTCCTCGATGTCCACCTACGCGATCCTTGGCTGTGGCAGCGTGGGCCACGCTGTCGCCGAGGAGTTGGTCGAACGTGGCAAAGACGTTCTCATCGTTGACAAGGACGAATCCCGCGTGGAAGCGCTGCGCGATCAGGATCTGAACGCGCAGGTGGCAAACGTCCGCGACCAGGAGGTTGCGGAGCTGATCGACACGCGGGATGTCGTGTTGGTGATGGCGTCGGACGTCGACGCAAACGAGGCCGCAGTCGAGAACATCCGCGCCCGAAACGACGACCAGTTCGTCGTGGCACGGGCAAGCGACCCGGTGACGAGCGACGAGCTCACCGAGCTCGGCGCTGACGTGGTCATCAATCCGTCGTCGGTGATCTCCGACGCG…	MSSRATISSMSTYAILGCGSVGHAVAEELVERGKDVLIVDKDESRVEALRDQDLNAQVANVRDQEVAELIDTRDVVLVMASDVDANEAAVENIRARNDDQFVVARASDPVTSDELTELGADVVINPSSVISDAALRALESGELEYKARQLADVVSGTESGFAIITHDSPDPDSIAAAAALQAVARHLGIDAEILYFGDIGHQENRAFVNLLDIELTPYSDVDIDNYDTIALVDPAKAGAVSIDRDVDIFIDHYELEDESLTAEFADVRPSVSATSTILTKYIQEFDLSVSQTVATALLYGIRAETLDFRRDTTPADLTAAAYLYPFADHDTLEQVESPNMSPETLDVLAEAIASREVQGSHLVSNAGFISDRDALSQAASQLLNLEGITTTAVFGIVDD…
Halobacterium salinarum (strain ATCC 700922 / JCM 11081 / NRC-1) (Halobacterium halobium)	64091	recJ2	recJ2 VNG_0789C	NA	Probable replication complex protein RecJ2	Q9HRA3	hal:VNG_0789C	NCBI-ProteinID: AAG19255	NA	ATGGCGACGACGGGACGCAGCAGCAACGACAGCGACGGCGTGCGGGACGTCGCTGGCGTGGTGTCCGGTGCGGAGTTCGTCCGCGTGACAGCGGCGCCGACCGGCGGATGCGTTGTGGCCGCGGGACTGCTTGCCGGCGTCTGTGACGAGGTGGGCGTGCCCTCTCAGGTGCGCGTGGTATCCGAGCCACCGTCGCACAGCGGCGCTGCTGACGGTTCGCAGGCAGCCACGCCGACTGCGTCCCACGTGACCGTGGGCTGTGAGGCGGTGGCTGCCGACGCCTCCGTGACCGGCGTTGCGGACGCGTTCGCGCTCGCTCGCGAGGTCGGGACCCACCCGGATCCCGTCGTCACCGCTGCGGGCGCGGTCGCGGACGGCGTCGAGCCGCCCGCCGACGTG…	MATTGRSSNDSDGVRDVAGVVSGAEFVRVTAAPTGGCVVAAGLLAGVCDEVGVPSQVRVVSEPPSHSGAADGSQAATPTASHVTVGCEAVAADASVTGVADAFALAREVGTHPDPVVTAAGAVADGVEPPADVRAAAEAWTRRPGVGVPTADLAAGLAHSTLVHASFSGDEQAAGAFLAELGLPPEPDAAARRRLASAVALDATADAPPCAADAVHDALRPRATPDGMMATVEGYADVLNAVAWAAPGHGVALGLGVADRTAVLAAWQAHAAPSHAAVRAASLARHRGVVVADVPTASPTVARLLRDYRATEPAVLAVGTETAALATTDADAHAVLPGSVGTRRRAVTTLGDSSDADAVIETVRGGL
Halobacterium salinarum (strain ATCC 700922 / JCM 11081 / NRC-1) (Halobacterium halobium)	64091	dhh/recJ	VNG_6183C	NA	DHH/RecJ family phosphoesterase (Vng6183c)	Q9HHX6	hal:VNG_6183C	NCBI-ProteinID: AAG20850	nucleic acid binding [GO:0003676]	ATGCCTGAACTGTCCGAGACAGCGGAACGATCTCAGTCGAACACTCCGCTGGCAATGATAATGGATGACTCGGATATCGACTACCAGCGATTCCAGGAACTGGTAGCCTCCACTGATTCACTCGCGATTCTTTGCCACGATAATCCCGACCCAGACACGCTCGCCAGTGCCCTCGCACTGGAAGCGATTGCCAAGGAGTGGGAGGTCCCGACCGTGGATATCGTATACGGTGGGACAGTTACGCATCAACAGAATCGAGCGATGATCAATGTTCTCGATATAGAGCTAACACCGATTGATCAGGTTTCACTCTCTGACTATGGTCTAGTCGCGTTCGTTGATCACGGTATTCCGGGACAAAACAATTCTGCTGTTGAAGAGATGACGCCGGATATCATC…	MPELSETAERSQSNTPLAMIMDDSDIDYQRFQELVASTDSLAILCHDNPDPDTLASALALEAIAKEWEVPTVDIVYGGTVTHQQNRAMINVLDIELTPIDQVSLSDYGLVAFVDHGIPGQNNSAVEEMTPDIIIDHHPTDGLQGQFVDLRPAVGATATLLTRYLEIFSIELEERLATALLFALHRETLDFNRETTSTEHAAACVLHPHADHNIIEELTNSVFTPETISGIGDAIANREVRGSCLVSSLGWIRERDAVPQAADYLLQLEGVSTTIVYGIVDDNVHLSGRTSNSQLHIGNVMEETFDQVGSAGGHHDMAGGQVPLGFIGSVDDGDDVAIDLINQSMMARLFGALEGWTET
Halobacterium salinarum (strain ATCC 29341 / DSM 671 / R1)	478009	dhh/recJ	OE_5065R	NA	DHH/RecJ family phosphoesterase	B0R9M7	hsl:OE_5065R	NCBI-ProteinID: CAP15454	nucleic acid binding [GO:0003676]	ATGCCTGAACTGTCCGAGACAGCGGAACGATCTCAGTCGAACACTCCGCTGGCAATGATAATGGATGACTCGGATATCGACTACCAGCGATTCCAGGAACTGGTAGCCTCCACTGATTCACTCGCGATTCTTTGCCACGATAATCCCGACCCAGACACGCTCGCCAGTGCCCTCGCACTGGAAGCGATTGCCAAGGAGTGGGAGGTCCCGACCGTGGATATCGTATACGGTGGGACAGTTACGCATCAACAGAATCGAGCGATGATCAATGTTCTCGATATAGAGCTAACACCGATTGATCAGGTTTCACTCTCTGACTATGGTCTAGTCGCGTTCGTTGATCACGGTATTCCGGGACAAAACAATTCTGCTGTTGAAGAGATGACGCCGGATATCATC…	MPELSETAERSQSNTPLAMIMDDSDIDYQRFQELVASTDSLAILCHDNPDPDTLASALALEAIAKEWEVPTVDIVYGGTVTHQQNRAMINVLDIELTPIDQVSLSDYGLVAFVDHGIPGQNNSAVEEMTPDIIIDHHPTDGLQGQFVDLRPAVGATATLLTRYLEIFSIELEERLATALLFALHRETLDFNRETTSTEHAAACVLHPHADHNIIEELTNSVFTPETISGIGDAIANREVRGSCLVSSLGWIRERDAVPQAADYLLQLEGVSTTIVYGIVDDNVHLSGRTSNSQLHIGNVMEETFDQVGSAGGHHDMAGGQVPLGFIGSVDDGDDVAIDLINQSMMARLFGALEGWTET
Halobacterium salinarum (strain ATCC 29341 / DSM 671 / R1)	478009	recJ2	recJ2 OE_2161R	NA	Probable replication complex protein RecJ2	B0R459	hsl:OE_2161R	NCBI-ProteinID: CAP13524	NA	ATGGCGACGACGGGACGCAGCAGCAACGACAGCGACGGCGTGCGGGACGTCGCTGGCGTGGTGTCCGGTGCGGAGTTCGTCCGCGTGACAGCGGCGCCGACCGGCGGATGCGTTGTGGCCGCGGGACTGCTTGCCGGCGTCTGTGACGAGGTGGGCGTGCCCTCTCAGGTGCGCGTGGTATCCGAGCCACCGTCGCACAGCGGCGCTGCTGACGGTTCGCAGGCAGCCACGCCGACTGCGTCCCACGTGACCGTGGGCTGTGAGGCGGTGGCTGCCGACGCCTCCGTGACCGGCGTTGCGGACGCGTTCGCGCTCGCTCGCGAGGTCGGGACCCACCCGGATCCCGTCGTCACCGCTGCGGGCGCGGTCGCGGACGGCGTCGAGCCGCCCGCCGACGTG…	MATTGRSSNDSDGVRDVAGVVSGAEFVRVTAAPTGGCVVAAGLLAGVCDEVGVPSQVRVVSEPPSHSGAADGSQAATPTASHVTVGCEAVAADASVTGVADAFALAREVGTHPDPVVTAAGAVADGVEPPADVRAAAEAWTRRPGVGVPTADLAAGLAHSTLVHASFSGDEQAAGAFLAELGLPPEPDAAARRRLASAVALDATADAPPCAADAVHDALRPRATPDGMMATVEGYADVLNAVAWAAPGHGVALGLGVADRTAVLAAWQAHAAPSHAAVRAASLARHRGVVVADVPTASPTVARLLRDYRATEPAVLAVGTETAALATTDADAHAVLPGSVGTRRRAVTTLGDSSDADAVIETVRGGL
Halobacterium salinarum (strain ATCC 33171 / DSM 3754 / JCM 8978 / NBRC 102687 / NCIMB 764 / 91-R6)	2597657	dhh/recJ	APQ99_01919 HBSAL_05765	APQ99_01919 HBSAL_05765	DHH family protein (DHH/RecJ family phosphoesterase)	A0A4D6GWJ4	NA	NA	potassium ion transport [GO:0006813]	NA	MSSRATISSMSTYAILGCGSVGHAVAEELVERGKDVLIVDKDESRVEALRDQDLNAQVANVRDQEVAALIDTRDVVLVMASDVDANEAAVENIRARNDDQFVVVRASDPVTSDELTELGADVVINPSSVISDAALRALESGELEYKARQLADVVSGTESGFAIITHDSPDPDSIAAAAALQAVAGHLGVDAEILYFGDIGHQENRAFVNLLDIELTPYSDVDIDNYDTIALVDPAKAGAVSIDRDVDIFIDHYELEDESLTAEFADVRPSVSATSTILTKYIQEFDLSVSQTVATALLYGIRAETLDFRRDTTPADLTAAAYLYPFADHDTLEQVESPNMSPETLDVLAEAIASREVQGSHLVSNAGFISDRDALSQAASQLLNLEGITTTAVFGIVDD…
Halobacterium salinarum (strain ATCC 33171 / DSM 3754 / JCM 8978 / NBRC 102687 / NCIMB 764 / 91-R6)	2597657	recJ2	recJ2 APQ99_01052 HBSAL_04070	APQ99_01052 HBSAL_04070	Putative replication complex protein RecJ2	A0A4D6GVL5	NA	NA	NA	NA	MATTGRSSNDSDGVRDVAGVVSGAEFVRVTAAPTGGCVVAAGLLAGVCDEVGVPSQVRVVSEPPSHSGAADGSQAATPTASHVTVGCEAVAADASVTGVADAFALAREVGTHPDPVVTAAGAVADGVEPPADVRAAAEAWTRRPGVGVPTADLAAGLAHSTLVHASFSGDEQAAGAFLAELGLPPEPDAAARRRLASAVALDATADAPPCAADAVHDALRPRATPDGMMATVEGYADVLNAVAWAAPGHGVALGLGVADRTAVLAAWQAHAAPSHAAVRAASLARHRGVVVADVPTASPTVARLLRDYRATEPAVLAVGTETAALATTDADAHAVLPGSVGTRRRAVTTLGDSSDADAVIETVRGGL
Haloferax volcanii (strain ATCC 29605 / DSM 3757 / JCM 8879 / NBRC 14742 / NCIMB 2012 / VKM B-1768 / DS2) (Halobacterium volcanii)	309800	recJ1	recJ1 HVO_0073	NA	Single-stranded-DNA-specific exonuclease RecJ1 (EC 3.1.-.-)	D4GYR9	hvo:HVO_0073	NCBI-ProteinID: ADE03815	exonuclease activity [GO:0004527]; nucleic acid binding [GO:0003676]	ATGGACGGACCCGTCCCCGAACTCACAGAGCACGCGGCGGCCTGCGCGGCCCGCCTCCGCGACGCCGATCGGGTGCTCCTCGCCTCGCACATCGACGCCGACGGGTTGACGAGCGCCGGCATCGCCTCGACCGCGCTCGAACGCGCCGGTATCCCCTTCGAGACGGTGTTCTGCCGCCAACTCGACGAGGCCGCCGTGGCCGACATCGCGGCGACCGACTACGACACCGTGCTGTTCACGGACTTCGGCAGCGGCCAACTCGACATCATCGCCGACCACGAGGCGGCGGGCGACTTCCACCCCGTCATCGCCGACCACCACCAGCCCGCCGAGGGCGTCGAGACCGACCACCACCTCAACCCGCTCCGGTTCGGTCTCAACGGCGCGAGCGAACTCTCC…	MDGPVPELTEHAAACAARLRDADRVLLASHIDADGLTSAGIASTALERAGIPFETVFCRQLDEAAVADIAATDYDTVLFTDFGSGQLDIIADHEAAGDFHPVIADHHQPAEGVETDHHLNPLRFGLNGASELSGAGASYVLARALEPDAGDNRDLAALAVVGAVGDMQDTNGELRGANAGIVDEGVEVGVVEEGTDLRIYGRQTRALPKLLQYATDVRIPGISNNEAGAIEFLTELDVPCRDDDGEWKRWVDLTGDERQTLASALMRRAIASGVPASRIDDLVGTTYVLSREREGTELRDVSEFSTLLNATARYDRADVGLAVCLGERDAALDRARRLLRNHRKNLSNGLQWVKEHGVRVEDNLQWFDAGDEIRETIVGIVAGMAVGTDATRNGIPVLA…
Haloferax volcanii (strain ATCC 29605 / DSM 3757 / JCM 8879 / NBRC 14742 / NCIMB 2012 / VKM B-1768 / DS2) (Halobacterium volcanii)	309800	dhh/recJ	HVO_2889	NA	DHH/RecJ family phosphoesterase	D4GXM0	hvo:HVO_2889	NCBI-ProteinID: ADE02961	nucleic acid binding [GO:0003676]	ATGGATTGGATTACGCACGAGGAGGACGTCTGGTTCGAATTCCGGGGCAATAGCCCCCACCAGCTCGTCCCCGGCCGATTTTACAGAGGCACCGTCGACGGGTACGCCGACTTCGGTGTCTTCGTCGACCTCGCTTCGAACGTGACTGGCTTACTGCACCGCAGCGAACTCGACCGCCGCCTCGAATCCCTCGACTGGGAGCCGGGCGACGAGGTGTTCGTTCAGGTGAAGAACGTCCGCGACAACGGCAACATCGACCTCGGCTGGTCGATTCGCCAGTCCGACTCGGAGTTCCGCGGCGCTCGCATCCACGACCCCGACGGCGACGCCGACGGCCAGCCCGTCGAGCAGGATGCCGAGAGCGGCGGTCCGACGACCGTCAAGACGCGCCCGAAGACG…	MDWITHEEDVWFEFRGNSPHQLVPGRFYRGTVDGYADFGVFVDLASNVTGLLHRSELDRRLESLDWEPGDEVFVQVKNVRDNGNIDLGWSIRQSDSEFRGARIHDPDGDADGQPVEQDAESGGPTTVKTRPKTGKTTKPAGVSTSSEQTESDADAEPEPEPKPESDAGDEDRAPTAGDVVDDIAANGESEQEADAEPESEPESDSESKEDAESDDEQEVETDADAESADEAERVTLASIDDRVGDVIRVEGEIASVRQTGGPTVFELRDETAIADCAAFVEAGVRAYPEVEVGDYVRIDGEVERRRGELQIETEELTILDGDEADTVAQRLADALSDEARPDAVAPLAAHEPVAAVGKSLLDAAEAIRRAVLESRPIVVRHTATADGYVAGAAVERAVL…
Haloferax volcanii (strain ATCC 29605 / DSM 3757 / JCM 8879 / NBRC 14742 / NCIMB 2012 / VKM B-1768 / DS2) (Halobacterium volcanii)	309800	dhh/recJ	C498_14953	C498_14953	Phosphoesterase RecJ domain-containing protein	A0A384LIV6	NA	NA	integral component of membrane [GO:0016021]; nucleic acid binding [GO:0003676]	NA	MFGPVGQFDTGAIFESLDSFVRTHPEIAAALVVALGALALVVYAAIRFKRPMGTRFAEALEGVDEIAVLMHPNPDPDAMAAAIGVACLAEQVGTTPTIQFAGQIRHQENRAFRTVLDLDLDPIDHVSDLAAEAVVLVDHNEPRGFAGAEGILPYAVVDHHPGDGTGEAFTDVRTDYGACSSIVAEYFRDVGAKPVPPDMHASEVNASYTVPSQVATGLVYGILTDTKHLTAGCSAADFDAAGFLFPGVNEDHLDRIANPEVSREVLEAKARAIAGRDVRGPFAVADIGTISNVDAIPQAADELIQLEGVTAAVVCGERESNVYLSGRSRDDRVHMGRTLEAALDHYRGSSAGGHARMGGGQIIRPDAVTDGGNGESVPRDELVEHIFEALSGDI
Haloferax volcanii (strain ATCC 29605 / DSM 3757 / JCM 8879 / NBRC 14742 / NCIMB 2012 / VKM B-1768 / DS2) (Halobacterium volcanii)	309800	dhh/recJ	HVO_1018	NA	DHH/RecJ family phosphoesterase	D4GVJ5	hvo:HVO_1018	NCBI-ProteinID: ADE02544	nucleic acid binding [GO:0003676]	ATGAGCGACGAGCACGCCGGGGATTCCGGCGACGACTCGGGTCCGAATTCGGACGCACGACCTATCGTCTATGATCTCGCACCGAACTGTACCGCCGACGACGTCGAGACCGACGCGTACTACCACGCCGTCGTCAACGGCGTCGTGGAGTACGGCATCTTCGTCGACGTCTCCGACTCCGTCTCCGGACTCATCCACGAGTCCAACCTCTCGGCCGACTACGAGGTCGGGGACCGACTGGTCGTCCGCCTCGAATCCGTCCGCGACAACGGCGACATCGCGTTCGCCGAGGACACGCCCGACGACTACCGCACCCTGACCGTCGACCACGAGCCGACCATCACGCCTATCTCCAGTCTCTCGGTCGGCGAGTCGGTCACGGTCGAAGGCGTCGTCACG…	MSDEHAGDSGDDSGPNSDARPIVYDLAPNCTADDVETDAYYHAVVNGVVEYGIFVDVSDSVSGLIHESNLSADYEVGDRLVVRLESVRDNGDIAFAEDTPDDYRTLTVDHEPTITPISSLSVGESVTVEGVVTQIKQTGGPTVFRIADDSGIVAAAAFEEAGVRAFPGVDLDDVVRMAGTVEDHEGTRQLEVDGLTVLDDEAAADARQRIDAALDERAEPEPVEPLVEWSAFEKLRDDLEDVARLLRRTVLEGRPIRVRHHADGDGMCASVPVQLALERLITEVHDDPDAPRHLFKRLPSKAPFYEMEDVTRDLNFALEGRARHGQRLPFLLMLDNGSTEEDVPAYENLAHYDVPIAVVDHHHPDPEAVDPLLDAHVNPYLHDEDYRITTGMMCVELAR…
Haloferax volcanii (strain ATCC 29605 / DSM 3757 / JCM 8879 / NBRC 14742 / NCIMB 2012 / VKM B-1768 / DS2) (Halobacterium volcanii)	309800	dhh/recJ	HVO_0990	NA	DHH/RecJ family phosphoesterase	D4GVG7	hvo:HVO_0990	NCBI-ProteinID: ADE05100	nucleic acid binding [GO:0003676]; potassium ion transport [GO:0006813]	ATGGTACGTCGCCTGATTCTCGGCTGCGGGTCGCTCGGTGGGGGCCTCGTCGGGCAACTCGCCGGCCGCGGCGGGACGGTGACGGTCGTCACCGACCGACAGGGCCGCGCCGAGGACCTCCGCTCGGACGGCATCGCCGCGCGAGAGGGCGACCCCGCGGACCCGTCGACCTACCCCGACGAGGTGGACCTCGTCGTCGTCGGCGGCGGACAGTCGCCGCAGAGAAATCTCGACGCGGCGCGCGCGGCCCGCGACCACTATCCGGACGCGCCGCTCGTCGTCTACCTCGGCGACGACGCCGACCCGTCGGTCCGCGCCGATATCTACGACCTCGCCGACGAGGTCATCGACCCGCGCCGAGTGGTCACAGAGCGCATCCTCGACGCCGTCGGCACGTCG…	MVRRLILGCGSLGGGLVGQLAGRGGTVTVVTDRQGRAEDLRSDGIAAREGDPADPSTYPDEVDLVVVGGGQSPQRNLDAARAARDHYPDAPLVVYLGDDADPSVRADIYDLADEVIDPRRVVTERILDAVGTSHTERLNRLMRVLRNVDGRLAVVMHDNPDPDAIAAALALQAIAERAGVDADVCYFGDISHQENRALVNLLELDLRVLDEVPADDEYAGFALVDHSRPGVNDRLPPETTIDVVIDHHPPRAPVEAAYVDLRRGVGATSTLLAEYLERLGIVPDTTVATALLFGIQVDTNDFTREVSTADFEAAAFLIPHVDVDLLERVETPSLTSETMETLARAVSNRDVRGNVLTTNVGDIRERDALAQAADHLLGMEGVEVTVVYGLMDGTVYVSG…
Haloferax volcanii (strain ATCC 29605 / DSM 3757 / JCM 8879 / NBRC 14742 / NCIMB 2012 / VKM B-1768 / DS2) (Halobacterium volcanii)	309800	dhh/recJ	HVO_1690	NA	DHH/RecJ family phosphoesterase	D4H035	hvo:HVO_1690	NCBI-ProteinID: ADE02975	nucleic acid binding [GO:0003676]; potassium ion transport [GO:0006813]	ATGAGTGCAGGGGTCAGCATTTCCTCGATGTCTACGTACGCGATACTCGGCTGCGGGAGCGTCGGGCACGCGGTCGCCGAGGAACTGACAGACGAGGGAAAAGACGTCCTCATCCTCGACAAGGACGAAAGCCGCGTCGAAGCCCTGCGCGACCAGGATTTGAACGCGCAGACCACGGACATCGCCGACCCGGAGCTCGCCGACGCCGTCGTCGGACGCGACGTGATTCTCATCCTCTCGTCGGACGTCGAGGCCAACAAGGCCGCCGTCTCGACCATCCGCGACCGCGACGAAGACCAGTTCATCGTCGTCCGCGCTTCGGACCCCGTCTCCGAGGACGAACTGACGAAGCTCGGTGCCGACGTGGTCATCAACCCCTCCGAGGTCATCGCGGACTCC…	MSAGVSISSMSTYAILGCGSVGHAVAEELTDEGKDVLILDKDESRVEALRDQDLNAQTTDIADPELADAVVGRDVILILSSDVEANKAAVSTIRDRDEDQFIVVRASDPVSEDELTKLGADVVINPSEVIADSALRSVESGELEYKARQLADILRDTDHGMAILTHDNPDPDSLASAVALQAIAREYDVEADILYSGDMGHQENRAFVNILGIELTPRSDSKPLQEYGAVALVDHMKSGMPDLGDADITVFIDHFEPDDGIDARFTDVRPNVSSTSTILTKYIQEFDLSPSQAVATALLYGIRAETLDFKRDTTPADLTAAAYLYPFADHDTLEKVESPSMSPETLDVLAEAIQNRDVQGSHLVSNAGFIRDRDALTQAAQHLLNLEGITTTAVFGIAD…
Haloferax volcanii (strain ATCC 29605 / DSM 3757 / JCM 8879 / NBRC 14742 / NCIMB 2012 / VKM B-1768 / DS2) (Halobacterium volcanii)	309800	recJ	C498_18603	C498_18603	RecJ-like exonuclease	A0A384KG65	NA	NA	exonuclease activity [GO:0004527]; nucleic acid binding [GO:0003676]	NA	MDGPVPELTEHAAACAARLRDADRVLLASHIDADGLTSAGIASTALERAGIPFETVFCRQLDEAAVADIAATDYDTVLFTDFGSGQLDIIADHEAAGDFHPVIADHHQPAEGVETDHHLNPLRFGLNGASELSGAGASYVLARALEPDAGDNRDLAALAVVGAVGDMQDTNGELRGANAGIVDEGVEVGVVEEGTDLRIYGRQTRALPKLLQYATDVRIPGISNNEAGAIEFLTELDVPCRDDDGEWKRWVDLTGDERQTLASALMRRAIASGVPASRIDDLVGTTYVLSREREGTELRDVSEFSTLLNATARYDRADVGLAVCLGERDAALDRARRLLRNHRKNLSNGLQWVKEHGVRVEDNLQWFDAGDEIRETIVGIVAGMAVGTDATRNGIPVLA…
Haloferax volcanii (strain ATCC 29605 / DSM 3757 / JCM 8879 / NBRC 14742 / NCIMB 2012 / VKM B-1768 / DS2) (Halobacterium volcanii)	309800	dhh/recJ	HVO_0756	NA	DHH/RecJ family phosphoesterase	D4GTP7	hvo:HVO_0756	NCBI-ProteinID: ADE04432	nucleic acid binding [GO:0003676]	ATGTTCGGTCCGGTGGGGCAGTTCGACACGGGTGCTATCTTCGAGTCTCTCGACTCGTTCGTGCGAACCCACCCCGAAATCGCGGCGGCGCTCGTCGTCGCGCTCGGAGCCCTCGCGCTCGTCGTCTACGCCGCGATTCGGTTCAAGCGGCCGATGGGCACGCGCTTCGCTGAGGCGCTGGAGGGCGTCGACGAAATCGCCGTCCTCATGCACCCGAACCCGGACCCCGACGCCATGGCCGCGGCAATCGGCGTGGCCTGTCTCGCAGAACAGGTCGGCACCACACCGACCATCCAGTTCGCCGGCCAGATTCGACACCAAGAAAATCGCGCGTTCCGAACCGTTCTCGACCTCGACTTAGACCCAATCGACCACGTGAGCGACCTCGCCGCCGAAGCG…	MFGPVGQFDTGAIFESLDSFVRTHPEIAAALVVALGALALVVYAAIRFKRPMGTRFAEALEGVDEIAVLMHPNPDPDAMAAAIGVACLAEQVGTTPTIQFAGQIRHQENRAFRTVLDLDLDPIDHVSDLAAEAVVLVDHNEPRGFAGAEGILPYAVVDHHPGDGTGEAFTDVRTDYGACSSIVAEYFRDVGAKPVPPDMHASEVNASYTVPSQVATGLVYGILTDTKHLTAGCSAADFDAAGFLFPGVNEDHLDRIANPEVSREVLEAKARAIAGRDVRGPFAVADIGTISNVDAIPQAADELIQLEGVTAAVVCGERESNVYLSGRSRDDRVHMGRTLEAALDHYRGSSAGGHARMGGGQIIRPDAVTDGGNGESVPRDELVEHIFEALSGDI
Haloferax volcanii (strain ATCC 29605 / DSM 3757 / JCM 8879 / NBRC 14742 / NCIMB 2012 / VKM B-1768 / DS2) (Halobacterium volcanii)	309800	recJ2	recJ2 HVO_1147	NA	Putative replication complex protein RecJ2	D4GWB0	hvo:HVO_1147	NCBI-ProteinID: ADE05198	NA	ATGTCCGTGAGCCCCGCCGAACAGACACCCGCCGCCGACGCCGCCGCGACCCTGCGCGAGGCGACGTTCGTTCGCCTCCGCGTCCACGGGTGCGGTGCCGCCGTCGCAGCCGCGGGTGTCGTCGGACGGGCGCTCAGGACACTCGACGTCCCCTTCCGCATCCGCGCGACCGACGCCCCGGACACTGTCGCACACGACGACGTTGTGGCAGTCGTCGGGCTGTCGGACGCCGATGCGGACCTCGAACTCGACCCGAACGACGCCGTTTCGGTCGTCCGCGAACTCGGGGTCGACCCCGACCCGGCGGTCGCGCTGGCCGGCCTCCACGCCGCCGGCACGACACCGAAGGAAGACACCGACCTCGCGGACGCCGCGGCCGACGCGGGCGTCGAAGCCGGA…	MSVSPAEQTPAADAAATLREATFVRLRVHGCGAAVAAAGVVGRALRTLDVPFRIRATDAPDTVAHDDVVAVVGLSDADADLELDPNDAVSVVRELGVDPDPAVALAGLHAAGTTPKEDTDLADAAADAGVEAGPGVAVPTGDLADGLAHSTLVHAPFSADRERAQADLAELSLPAELDADARRRVASLVAIDATSGEATARAATAVERVLGPETTPNGPFETVGGFADVLDATVRESPGTAVALALGHDVRDAALDAWRDHAQATHAALRGATTGRYESLSALSCDLSSPGRLATVARLARDFRSPEPTVLAVGVGAAALVSTGPAGLDEDLAAAASDLPAASATGSPSEATMTFDSAAEPSDVVAAVREVRR
Thermococcus gammatolerans (strain DSM 15229 / JCM 11827 / EJ3)	593117	recJ	TGAM_1460	NA	RecJ-like phosphoesterase, containing RNA binding S1 and OB-fold nucleic acid binding domain	C5A6V0	tga:TGAM_1460	NCBI-ProteinID: ACS33962	heat shock protein binding [GO:0031072]; metal ion binding [GO:0046872]; nucleic acid binding [GO:0003676]; unfolded protein binding [GO:0051082]	ATGCTTCGTGAGCTCTTCAACACTCTTCCGGAGTTTTTCCAGTTCAACCACCTCGCGCTCAGGTTCGGGGCTCATCATCCCATCAGCATTGGATTCACTCATCATCGCGGTTTTCACTCTTCCCGACACTATAAAACCGTTTGGGAAAAGACTATAAGACCATGTCAGATTCTACCGGTGGTGGGAGCGATGGTAGTCAAGGAGTGTCCCGAGTGTCACGGAACGGGAAAGGTTAAGGTCGGCGAGAAGGAGTGCCCCGTTTGTGAGGGCTGGGGCTACGTTCCGGCTGACTTTAAAATCGGGGACAAGCTCAAAGGTTACAGAAATCTCGATTACTTTGGCGTTGAAGACGAAGTTGACGAGATTCCGTGTCCCGAGTGTCACGGTAAGGGAACCGTG…	MLRELFNTLPEFFQFNHLALRFGAHHPISIGFTHHRGFHSSRHYKTVWEKTIRPCQILPVVGAMVVKECPECHGTGKVKVGEKECPVCEGWGYVPADFKIGDKLKGYRNLDYFGVEDEVDEIPCPECHGKGTVPVYDTCPTCGGTGKVLACDICGKIRGPWEPGMETTWVCPDCLRKYKVVYILDKTCDYEDVEIGNVYKGTIDRVERFGVFVKLNPHVVGLIKRKDLLGGREYKPGEEILVQVLDVRPDKREIDLIESALKNYKTVTVRKELPVTPIAELSKDMAGKTVRIQGRVTQIQVTGGPTVFTITDGTGITWAAAFEAPGVRAYPNINVGDIVEVIGKIAFHSGEIQIEVSDMARLWGPDAARVKQQIEAELDKRAQPKDVGFLVQSEVLEKL…
Thermococcus gammatolerans (strain DSM 15229 / JCM 11827 / EJ3)	593117	recJ	recJ TGAM_0864	NA	RecJ-like single-stranded exonuclease recJ-like protein (RecJ) (EC 3.1.-.-)	C5A554	tga:TGAM_0864	NCBI-ProteinID: ACS33366	exonuclease activity [GO:0004527]; nucleic acid binding [GO:0003676]	GTGGATAAGAACGCCTTCTTGGAGCGGGCGAGAGAAGGGGCCGAACTCATCAAGATGCACATCGAGTTAGGACACACCATAAGGCTTGTCTCCCACCGCGACGCCGACGGCATAACAGCCGGAGCTATCCTGGCCAAGGCGATAGCAAGGGAAGGTGGCAGCTTTCAGCTCAGCATCGTGAAACAGGTAAGTGAGGAACTCCTCAAAGAGCTCGCCGAGGAGAGGAGAGATGTCTACGTATTCAGCGACCTCGGGAGCGGCTCAATCGAACTGATAGATAAGTACCTTGATTTTGCAACGGTTGTCGTTATCGACCACCACCCGCCCGAGAGGGAGAAGTTCTCAGTTGATTCACACCTTCTCGTCAACCCCGTACCGTTCGGCGCCAACAGCGTCCGC…	MDKNAFLERAREGAELIKMHIELGHTIRLVSHRDADGITAGAILAKAIAREGGSFQLSIVKQVSEELLKELAEERRDVYVFSDLGSGSIELIDKYLDFATVVVIDHHPPEREKFSVDSHLLVNPVPFGANSVRDLSGSGAAYFVAREMNRANRELAYIAIVGAVGDMQEIDGTFHGMNLDIIEDGKELGILEVRKELRLFGRESRPLRQMLAYATNPEIPEITGDERKAIEWLRARGFDPDKHYWQLREEEKKRLHDALVLHMIKHAVPKEMIDRLIGDVVISPLYPEGDVRHEAREFATLLNATGRLNAGTLGVAICLGDEEAYRKARKMLDDYKREQIEARKFIIQNWSMAEEGEHAYVFYAGKSIRDTLVGIAANIAINAGLADPEKPVVVIADSE…
Thermococcus gammatolerans (strain DSM 15229 / JCM 11827 / EJ3)	593117	dhha1/recJ	TGAM_1493	NA	Phosphoesterase, recJ-like, containing a DHHA1 domain	C5A6Y3	tga:TGAM_1493	NCBI-ProteinID: ACS33995	nucleic acid binding [GO:0003676]	ATGAAGGGAAAGCTCAAGCTTAAGCGCTTCCTCCAGCGCTCGCGGGATAAATCCTATCTCCTCCTCTGCCACCACAACGCCGACCCCGATTCCCTCGGCTCGGCGATAGCCTTCGCCCGCTACCTCAGGTTTATCGGCGTTGAGAGTGTCAGGATAGGCGTTGCCCAGAGCGTTTCCTCCTACGCGAAAAGGCTTTTGACGCTCTCGCCCGTTCCAGTTGAGAAAAACCCGACCGTTGAGGAAGACGTTGTCGTGATCTTCGACACCTCCTCCCTCGAACAGCTCGAACCGATTGAAATCCCTAGGGGAAAGACGGTTATAGTGATTGACCACCACGTCGAGAAGGAGAAGCCGATTAAGGCCGAGATATCTGTCGTTGACTCCTCCAGAACCTCAACG…	MKGKLKLKRFLQRSRDKSYLLLCHHNADPDSLGSAIAFARYLRFIGVESVRIGVAQSVSSYAKRLLTLSPVPVEKNPTVEEDVVVIFDTSSLEQLEPIEIPRGKTVIVIDHHVEKEKPIKAEISVVDSSRTSTAEIVWELFKYFSFADEESARALLAGIVTDTANFRFANAKTFKAVSEILERFPLQMGEIFSLVAPVSDENTDNAKRMAVLKACQRLEIRKFRRYIIAISKVSAYESYACKVFLQLGADIAIVGSEKKGVRISARAKESLVKKGLHLGKIMEKVGPVIEGSGGGHAGAAGANGKANLDKAIKLILKEIENFLRENG
Thermococcus gammatolerans (strain DSM 15229 / JCM 11827 / EJ3)	593117	recJ	TGAM_0578	NA	RecJ-like phosphoesterase family protein	C5A4B8	tga:TGAM_0578	NCBI-ProteinID: ACS33080	nucleic acid binding [GO:0003676]; potassium ion transport [GO:0006813]	ATGCGCATCCTGATCCTCGGTGGGGGGAGCATAGGCAGGCAGATCGCGGAAGCACTCAAGGGAGAGTTTGAAATAACAATAGTGGAAAAGGACGAGCTCCGCGCGAAATCCCTCGAGGAGAGCGGTTTCAACGTTGTTCAGGGGGATTTTTCGTACACAGCGACCCTTCTGAAGGCCGGCGTTGACAGGGCCAACGTCGTCGTGATAACCACCAGAAACCTCGAGGCGGTAAAGAAGGCCATCTACGTTATAAGAACCAACAACAAGGAGGTTCCCATAGTCGCCCTTCTGCCAGATGACATGCCCAAGGAAACGATGGAGGACATAATCCTGGAGGAATTCGAGAAGGAGGTCAAGATAGACTACGGCATCTACCCCCAGAAGGCCATAACAGAGGCC…	MRILILGGGSIGRQIAEALKGEFEITIVEKDELRAKSLEESGFNVVQGDFSYTATLLKAGVDRANVVVITTRNLEAVKKAIYVIRTNNKEVPIVALLPDDMPKETMEDIILEEFEKEVKIDYGIYPQKAITEAFLRTLFQLGEKKNALMLLKKLKEIKEKTDSLLILTHNNPDPDAISSAVALSLIAQNVGLKTTIAYGGEITHHENQAFVNLLGINLRRVSRGSYEIRKHSAIAIVDTQPNGNLTILEPEDREKVQILIDHHQIFQHLHELLPSDAFVDIREDVKASASILTEYIKALNIPLSETLATALFYGIYTDTKKFSQLSQVDLKAIEFLAGKVNHELLERIEHPDISTETAEILARAILNRKSYKNVVISNVGFIRNRDALAESADFLLRLE…
Pyrococcus abyssi (strain GE5 / Orsay)	272844	recJ	PAB1284	NA	RecJ-like phosphoesterase, containing RNA binding S1 and OB-fold nucleic acid binding domain	Q9UY85	pab:PAB1284	NCBI-ProteinID: CAB50527	heat shock protein binding [GO:0031072]; metal ion binding [GO:0046872]; nucleic acid binding [GO:0003676]; unfolded protein binding [GO:0051082]	ATGGCTGTCAAGGATTGCCCTGAGTGTCATGGAACGGGAAAAGTCAAGGTTGGCGAGAAGGAGTGCCCAGTTTGTCATGGGTGGGGTTACGTTCCGGCTGATTTTAATCTAAGCGAGCATCTGAAAGGCTACAGGAACCTTGACAACTTGGGTGTAGACGATGAGGTAGATGAGATACCCTGTCCTGAGTGCCATGGAAAGGGTGTCGTGCCGGTATATGATACTTGTCCAACGTGCGGCGGAACAGGGAAGGTTTTAGTCTGTGACATCTGTGGCAGGATTAAGGGTCCCTGGGAGCCTGGCATGGAAACTACTTGGGTGTGCCCAGAGTGTGAGAGGAAGTTCAAAGTAGTTTACGTCTTGGACAATGCCTGTGATTATGAGGATGTTGAGATAGGT…	MAVKDCPECHGTGKVKVGEKECPVCHGWGYVPADFNLSEHLKGYRNLDNLGVDDEVDEIPCPECHGKGVVPVYDTCPTCGGTGKVLVCDICGRIKGPWEPGMETTWVCPECERKFKVVYVLDNACDYEDVEIGKYYKGIIDRVERFGVFVRLNKHVLGLIKKKDLLGKRQYIPGDEIIVQVLDVRPDRREIDFLEAPLTRYREVQVKKELPITLIGDLKEELAGKTVRVRGKVTQVQVTGGPTVFTLTDGTGITWAAAFEAPGVRAYPNINIGDVVEVIGKVSFHAGRIQIEIIDMHRIWGPEALEVKKRIEEELDKKAKPEDVGFLVKSEVLEKLKPKIMKAAFMIRRAIFEGRPIIIRHHADTDGYTAGVALETAIVPLIEQVAPDPDARWHLFKRR…
Pyrococcus abyssi (strain GE5 / Orsay)	272844	recJ-like	recJ-like PAB0034	PAB0034	RecJ-like single-stranded exonuclease recJ homolog	Q9V2K8	pab:PAB0034	NCBI-ProteinID: CAB48990	exonuclease activity [GO:0004527]; nucleic acid binding [GO:0003676]	TTGGTGTTCTTGATGGACAAGAAGGGATTCTTAGAGAAGGTCAAAGAGGCTGTGGATTTAGCTAGATTCCATATCGAGTTAGGCCACACTATAAGGATAATTTCCCATAGGGATGCCGACGGCATTACATCAGCCGCCATAGTCGCCAAGGCACTCGCTAGGGAAGGTGCAGATTTCCACGTTAGCATAGTCAAGCAAGTGAGCGAAGACCTAGTCAGACAGCTAAAGGACGAAGATTATAAGGTTTTCATATTCTCGGACCTCGGTAGTGGATCCCTAAGTATAATAAAAGAGCACTTAAAGGATAGAACCGTCATAATCCTTGATCACCATCCCCCAGAGAACGTTGAACTTCCAGAGAAGCATATCCTAGTTAATCCAGTTCAATTTGGAGCCAAC…	MVFLMDKKGFLEKVKEAVDLARFHIELGHTIRIISHRDADGITSAAIVAKALAREGADFHVSIVKQVSEDLVRQLKDEDYKVFIFSDLGSGSLSIIKEHLKDRTVIILDHHPPENVELPEKHILVNPVQFGANSVRDLSGSGVCYFFARELNERNKDLAYIAIVGAVGDMQENDGVFHGMNLDIIEDGKSLGILEVKKELRLFGRETRPLYQMLAYATNPEIPEITGDERKAIEWLRNNNFNPDKRYWELSEEEKRRLHNLLVIHMIKHGAGKEEIDRLIGDVVISPLYPQGDPRHEAREFATLLNATGRLNLGNLGVAVCLGDEEAFKRAMKMVEEYKREQIEARKWLIQNWNSEVWEGEHVYVLYVGKNIRDTLVGIAASMAINAGLANPEKPVIVF…
Pyrococcus abyssi (strain GE5 / Orsay)	272844	recJ-like	recJ-like PAB0034	PAB0034	Putative ss-DNA-specific exonuclease recj related	G8ZFP8	NA	NA	exonuclease activity [GO:0004527]; nucleic acid binding [GO:0003676]	NA	MDKKGFLEKVKEAVDLARFHIELGHTIRIISHRDADGITSAAIVAKALAREGADFHVSIVKQVSEDLVRQLKDEDYKVFIFSDLGSGSLSIIKEHLKDRTVIILDHHPPENVELPEKHILVNPVQFGANSVRDLSGSGVCYFFARELNERNKDLAYIAIVGAVGDMQENDGVFHGMNLDIIEDGKSLGILEVKKELRLFGRETRPLYQMLAYATNPEIPEITGDERKAIEWLRNNNFNPDKRYWELSEEEKRRLHNLLVIHMIKHGAGKEEIDRLIGDVVISPLYPQGDPRHEAREFATLLNATGRLNLGNLGVAVCLGDEEAFKRAMKMVEEYKREQIEARKWLIQNWNSEVWEGEHVYVLYVGKNIRDTLVGIAASMAINAGLANPEKPVIVFADTD…
Pyrococcus abyssi (strain GE5 / Orsay)	272844	dhh/recJ	PAB1366	NA	DHH family phosphohydrolase (Phosphoesterase, recJ-like, containing a DHHA1 domain)	Q9UYJ6	pab:PAB1366	NCBI-ProteinID: CAB50416	hydrolase activity [GO:0016787]; nucleic acid binding [GO:0003676]	ATGAGGGGAGAGAGGAAGCTGAAGAACCTCTTGAAGAGCCTGAAGAGGGATGAAGGGATAATCTTGCTTTGCCACCACAATGCCGACCCAGATTCTCTCGGCTCGGCGATAGCCTTCTCGAACTTCCTCCTCGATAGGGGTCTTAGGAATGTTAGGATTGGGGTTGCCCAGAGTATAGCGAGCTATTCTAGGAGGCTCTTGAAGTTCTCGAGGGTTCCAATAGAGAGGAACCCCAAGATAAGTGAGAGAGTAGTTTTCATCTTCGACACCTCTTCCCTAGAACAGCTCGAGCCCATTAAAATTCCTCCGAACGCTAAGCTAATCGTCATAGATCATCACGTTGAGAAGGAGAATCCTATTCCAGCTGACATCTCTGTCATAGACCCAAAGAGGACTTCA…	MRGERKLKNLLKSLKRDEGIILLCHHNADPDSLGSAIAFSNFLLDRGLRNVRIGVAQSIASYSRRLLKFSRVPIERNPKISERVVFIFDTSSLEQLEPIKIPPNAKLIVIDHHVEKENPIPADISVIDPKRTSTAEIVWELFKKLGYKDEDSAKVLLAAIISDTSSFRYANAKTFKTVSEILELYDFSISEVSQLVAPVSDENVEQSKRIAVLKACQRMEIHKVRKFIIVTSKVSAYEALACKVFLQLGADVAIVGSEKDGVRISARAKDYLVKKGLHLGKLMEKVGPIIGGSGGGHPGAAGANGKENLDEAIKFLVKEVQRFLKGVGDG
Pyrococcus abyssi (strain GE5 / Orsay)	272844	recJ	PAB1596	NA	Phosphoesterase, recJ-like	Q9UZH7	pab:PAB1596	NCBI-ProteinID: CAB50080	NA	ATGAGGCTGATAATTCATCACTGGGATACGGATGGAATAACCTCGGCCGCTCTTTTAATGAAGAAGCTCGGCGAGGATTTCGAGAATCTTACTGGTCCAATTGGGGAATTTAGATTCGATGATAGGATATGGAAGGAAATTGAAAGGGCTGAAGAAATCTACGTAGTTGATTTCAACGTTCCAAGAGAAGCTGAGAAGTTAAGAGTTCCAACCGTTTTCATAGACCACCATTCCCAGCCCAGGATTAAGAACCCTCTCGTTAAGCATGTAAACCCGGTTCTTGAGGGGAGGTATTATCCTTCAGCGTCCTTTGTTGTTTCCGAGTACCTGAACTACTGGAATGAGTGGAGCGCTTTAGGTGTCGTTGGTGATATAGGAGTCAAAGCATTTGAAGTTCCT…	MRLIIHHWDTDGITSAALLMKKLGEDFENLTGPIGEFRFDDRIWKEIERAEEIYVVDFNVPREAEKLRVPTVFIDHHSQPRIKNPLVKHVNPVLEGRYYPSASFVVSEYLNYWNEWSALGVVGDIGVKAFEVPRVNELLKLDREDALKLVELIDSNYIIMNRKAVEEAVRVLLENGVKDILEYEPWLRNVEAINKEIERALANVEVKGEIAFVEFESPFNIISKVARRLVWEEGNEIAIVVNRNFHGKAQVYCRALNLDLKPLIEKLKVSGFNAGGKREVLGCICERGEVDKVVEVIVEELKLLQVFY
Pyrococcus sp. (strain NA2)	342949	recJ	PNA2_0594	NA	Putative ss-DNA-specific exonuclease recj related protein	F4HL05	pyn:PNA2_0594	NCBI-ProteinID: AEC51510	exonuclease activity [GO:0004527]; nucleic acid binding [GO:0003676]	ATGGACAAAGAGGGATTTTTGGAAAAGATAAGGGAGGCAGTAGAATTAGTTAAGTTCCACATTGAGTTAGGGCATACCATAAGGATAGTTTCTCATAGGGATGCCGATGGCATAACGGCAGCCGCAATTCTAGCTAAGGCCCTGTTGAGGGAAGGAGCAAACGTGCATGTTAGCATAGTAAAGCAGGTTAGCAAGGAGTTGCTGGATGAGCTTAAGGATGAGGAATATAAGATCATCATATTCTCCGACCTTGGAAGTGGATCGCTTGGATTAATCGAGGAGTACCTGAAAGAGAAGAGCGTAGTGATTCTCGATCATCATCCTCCTGAGGATGTTAAGCTCAGCGAGAAGCACATCTTAGCTAATCCAGTTCAATTTGGAGCGAATAGTGTTCGAGAC…	MDKEGFLEKIREAVELVKFHIELGHTIRIVSHRDADGITAAAILAKALLREGANVHVSIVKQVSKELLDELKDEEYKIIIFSDLGSGSLGLIEEYLKEKSVVILDHHPPEDVKLSEKHILANPVQFGANSVRDLSGSGVTYFFAKELNERNRDLAYIAIVGAVGDMQENDGIFHGMNLDIIEDGKSLGILEVRKELRLFGRETRPLYQMLAYATNPEIPEITGDERRAMEWLRNKGFNPEKRYWELSEEEKKRLHDLLVIHMIKHGAEKEDIDKLIGDVVISPLYPEGDPRHEAREFATLLNATGRLNMGNLGVAVCMGDEEAYKKAVKMVEEYKREQIEARKWLIQNWDKEVWEGENVYVLYVGRNIRDTLVGIAASMAINAGLANPEKPVIVFADTD…
Deinococcus sp. Arct2-2	2568653	recJ	recJ E7T06_00155	E7T06_00155	Single-stranded-DNA-specific exonuclease RecJ	A0A4S4BJJ2	NA	NA	5'-3' exonuclease activity [GO:0008409]; nucleic acid binding [GO:0003676]; DNA recombination [GO:0006310]; DNA repair [GO:0006281]	NA	MSPVKTKTAPEPRWLLAPPASREELLDVMRAWRVSPPLAQVLHGRGLTRELLDPPLTLTPNPALVEAAQRIVKAVAANKRIRIHGDYDADGVTATAILVLGLRQVGANVHGFIPHRLNEGYGVHPDRVEEHADAADLLVTVDCGVSNVEEVRALMGRGVDVIVTDHHAPGKEFPATLVVHPQLTSGYNGALHNLTGAGVAYHLLWAIYTELGLPEPRPLTALATLGTVADVAPLIGENRALVRAGLQEMERTMHPGLRALMDTKQVRRPTARDVAFILAPRINAAGRLGEADIALQLLTTDSQHEAVTLAAYLETRNADRRVLQDKMFEQALAIADPSEPALVVTHADWHAGVMGIVASKLVETYHKPVYIIAQGKGSVRSTPGISAVQGLRDSEHLLK…
Deinococcus yavapaiensis KR-236	694435	recJ	DES52_101154	DES52_101154	Exonuclease RecJ	A0A318SAB8	NA	NA	5'-3' exonuclease activity [GO:0008409]; nucleic acid binding [GO:0003676]; DNA recombination [GO:0006310]; DNA repair [GO:0006281]	NA	MTPSAKWVLAKPSTREDLLRTMAEFEVSPALAQVLLSRGFARAHLTPELSLSPNPALHEAARRLVAAMRAKKRVRIHGDYDADGVTATAVLVMGLRELGANVHGFIPHRLNEGYGVHPDKVEEHALACDLLLTVDCGVTNLAEVRALLDKGVEVIVTDHHSPGPDFPPCLVVHPKLTPNYDHDLHNLTGAGVAYHLLWAVHEALQLPPPLKYADIATIGIVADVAPLVGENRALVTAGLARFRTSEHPGIRALMGSQKLERVTARDVAFILAPRINAAGRLGEADLALELLTTPSKQRAAELAVYLDQRNKDRRVIQDRMFKEALDIVEPSDPAIVVTHESWHAGIMGIVASKLLETFYKPVFIIAQGKGSVRSTPGISAVDGLRAAADLLKRFGGHTG…
Deinococcus reticulitermitis	856736	recJ	SAMN04488058_11427	SAMN04488058_11427	Exonuclease RecJ	A0A1H7B3E6	NA	NA	5'-3' exonuclease activity [GO:0008409]; nucleic acid binding [GO:0003676]; DNA recombination [GO:0006310]; DNA repair [GO:0006281]	NA	MKRDWVAPPSRWILARPATREALLATMREWQVSAPVAQVLCSRALSAELLASPLEPTPNPGLREAARRIVQAIAAGKRIRIHGDYDADGVTATATLVLGLRDAGAQVHGFIPHRLTEGYGIHPDRVADHAEAADLIVTVDCGVTNLEEVRALLAAGTEVVVTDHHAPGPDFPDCLVVHPHLTTDYDPVRHNLTGAGVAYHLLWAVYDLLGRPEPRRLLPLATLGTVADVAPLIGENRALVRAGLEEMARTELPGLRALMAEKKVGRPTARDVAFILAPRINAAGRMGEADKALELLTLQSEHEARALAAYLEIRNQERRKIQDEMFAQALDLADPRDPALVLTHEDWHAGVMGIVASKLVETFHKPVYIVAQGKGSVRSTPGISAVQGLRESQELLKRF…
Deinococcus sp. S14-83	2489213	recJ	EHF33_07765	EHF33_07765	Single-stranded-DNA-specific exonuclease RecJ	A0A3G8YFY0	NA	NA	exonuclease activity [GO:0004527]; nucleic acid binding [GO:0003676]	NA	MAEFEVSPMLAQVLFARQLRRHHLEPVLTLTPNAGLLEAAQRLVLAIKAGKRIRIHGDYDADGVSATATLVWGLREVGANVHGFIPHRLNEGYGVHPDRVTEHAEAADVLVTVDCGVTNLEEVRSLLSLGVEVIVTDHHSPGPDFPKCLVVHPKLTQDYDPALHNLTGAGVAYHLLWAIYNELGLPAPLHLTPLATLGTVADVAPLVGENRALVVAGLAEFERTELPGVRALMNGKKTVTARDVGFVLAPRINAAGRMGEAEVALALLTTTQKLEAEKIAIYLEIKNAERRVIQDKMFKEALTLADPEDPALVITHDDWHPGVMGIVASKLLETHYKPVYIVAQGKGSVRSTPGISAVQGLYYSEKLLKRFGGHPGAAGFSLDMDNFPAFRDSIHAYAR…
Deinococcus phoenicis	1476583	recJ	DEIPH_ctg017orf0058	DEIPH_ctg017orf0058	Single-stranded-DNA-specific exonuclease RecJ	A0A016QRV9	NA	NA	exonuclease activity [GO:0004527]; nucleic acid binding [GO:0003676]	NA	MNKSSFTLPDARWLLAPPASREALLESMRAWRVSPPLAQVLYGRGLTPAHLDPPLTLTPNPALREAARRLVRAVRAGKRIRIHGDYDADGVSATATLVLGLREAGAEVHGFIPHRLNEGYGLHPDRLEEHAAACDLLVTVDCGVTNLEEVGALMARGVEVIVTDHHAPGPDYPGTLVVHPHLTTGYDPELHNLTGAGVAYHLLWAVREELGLPAPRELAALATLGTIADVAPLIGENRALVRAGLDALPDSPLPGVRALLGAKKVARPSARDVAFLLAPLINAAGRLGEADLALTLLTTSSDHEARTLATYLESRNQERRVLQDRMYEEALALADPGDPAIVVTKADWHAGVMGIVASKLVEAYHRPVYIVAQGKGSVRSTPGISAVEGLRYSHDLLKR…
Deinococcus sp. AJ005	2652443	recJ	DAAJ005_16365	DAAJ005_16365	Single-stranded-DNA-specific exonuclease RecJ	A0A5J6Z273	dein:DAAJ005_16365	NCBI-ProteinID: QFP77848	exonuclease activity [GO:0004527]; nucleic acid binding [GO:0003676]	ATGAAGGCCGTTTCCCCGACTGCTGTGCCTGCGGCCCGCTGGCTGCTGGCCCCCCCTGCCAGCCGCGAGGAACTGCTCTCGACCATGCGGCAATGGCGTGTCTCGCCGCCGCTGGCGCAGGTGCTGCACGGACGCGGCCTGACCCCGGCGCTGCTGGATCCGCCGCTGGTTCTGACCCCCAATCCGGCGCTGCGTGAGGCGGCCCGGCGCATCGTGGGCGCGGTACGTGGCAAGAAACGCATCCGCATCCACGGCGATTACGACGCAGACGGTGTGAGTGCCACCGCCGTGCTGGTGCTGGGCCTGCGGGCGCTGGGCGCGAATGTCCACGGCTTCATCCCCCACCGTCTGAACGAGGGTTACGGCGTCCATCCCGACAAGGTTACTGAACACGCAGAG…	MKAVSPTAVPAARWLLAPPASREELLSTMRQWRVSPPLAQVLHGRGLTPALLDPPLVLTPNPALREAARRIVGAVRGKKRIRIHGDYDADGVSATAVLVLGLRALGANVHGFIPHRLNEGYGVHPDKVTEHAESCDLLVTVDCGVSNVDEVAALLKLGTEVIVTDHHTPGDNFPAALVVHPSLTGGYDPALHNLTGAGVAYHLLWAIHAELGLAEPRALSALATLGTVADVAPLIGENRALVRAGLEALRETELPGLRALLDSGRVQRPTARDVAFVLAPRINAAGRLGEADVALDLLTTPSRHEATRLAEYLEIRNVERRKLQDEMFAQALQIADPSDPALVVTHPEWHAGVMGIVASKLVETYHKPVFIVAQGKGSVRSTPGISAVNGLTYSRDLLK…
Deinococcus sp. RL	1489678	recJ	RDMS_10930	RDMS_10930	Single-stranded DNA exonuclease RecJ	A0A072NKL7	NA	NA	exonuclease activity [GO:0004527]; nucleic acid binding [GO:0003676]	NA	MSRSIPPLPEARWVLAPPASREALLETMRTWGVSAPLAQVLHGRGLTPARLEPPLRPTPNPALHEAARRIVTAVRARKRLRIHGDYDADGVTATATLVRGLRALGAEVHGFIPHRLREGYGIHPDRVEEHAAACDLLVTVDCGVTNLEEVAALLARGVEVIVTDHHAPGPDYPATLVVHPHETADYDPEVHNLTGAGVAYHLLWAVHGALGLPAPTSLTALAALGTVADVAPLVGENRALVRRGLAELAGTELPGLRALLRTKKVERPSARDVAFLLAPLLNAAGRLGEADLALDLLLTESEHRAQTLATYLESRNGERRVLQDRMYAEALALADPDDPALVLTHPDWHAGVMGIVASKLLETFYRPVYIVAQGKGSVRSTPGISAVEGLRQSRDLLKR…
Deinococcus sp. Leaf326	1736338	recJ	ASF71_13645	ASF71_13645	Single-stranded-DNA-specific exonuclease RecJ	A0A0Q5IFH4	NA	NA	exonuclease activity [GO:0004527]; nucleic acid binding [GO:0003676]	NA	MKAAVTPPPPRWLLSPPASRAELLATMRIWNVSPALAQVIAGRGMTPELLEAPLRLSPNPALYEAARQIVAAVRAGQRIRIHGDYDADGVSATAVLVLGLRTLGADVHGFIPHRLNEGYGVHPDRVPEHAGAADLLVTVDCGVTNLDEVRALLEAGTAVIVTDHHAPGPDFPACLVVHPHLTDGFDAGVHNLTGAGVAYHLLWAVRAELGLDEPRDLAPLATLGTVADVAPLVGENRALVRAGLEALPDTTLPGLRALLRHTGVPRPTARDVAFVLAPRLNAAGRMGAADLALELLITPSPAEAERLVTYLDTLNLERRRLQDDMFAQALALADPADPALVLTHPDWHPGVMGIVASKLLETFYRPVYIMAQGKGSVRSTPGISAVGGLRESGDLLKRY…
Deinococcus sp. KSM4-11	2568654	recJ	E7T09_19265	E7T09_19265	Single-stranded-DNA-specific exonuclease RecJ	A0A4S4CFU3	NA	NA	exonuclease activity [GO:0004527]; nucleic acid binding [GO:0003676]	NA	MRAWRVSPPVAQVLSGRHLTPALLDPPLTLTPNPALREAARRLVTAIRAGKRLRIHGDYDADGVSATAVLVLGLRALNANVHGFIPHRLNEGYGVHPDRVEEHAAASDLFVTVDCGVTNVEEVAALVARGVEVIVTDHHAPGPDFPAALVVHPHLTDSFDPDLHNLTGAGVAYHLLWAVHEELGLPEPRALSALATLGTVADVAPLIGENRALVRAGLDALTTTELPGLRALMDGGRVKRPNARDVAFILAPRINAAGRLGEADIALTLLTTPSAHEAGRLAAYLETRNLERRKLQDDMFQQALGLADPSEPALVVTHPDWHAGVMGIVASKLLETYHKPVFIIAQGKGSVRSTPGISAHGGLEYSRDLLKRYGGHPGAAGFAIADENLDAFRDRIHTY…
Deinococcus phoenicis	1476583	recJ	DEIPH_ctg079orf0109	DEIPH_ctg079orf0109	Phosphoesterase, RecJ-like protein	A0A016QLE9	NA	NA	nucleic acid binding [GO:0003676]	NA	MIGMNEAAPAYAQDVAAVAAKLRGHTGPIVVLSHENPDGDALGSLLGLTRALRALGKTVIAPMNVPRYLRFLAEEGEVSAPLSTWPQNALAAVLDVDNNDPVRVGGADLTTFTGEVVNVDHHGTNARRAAALVVDPGRPATAMMVADVVDELGVPWSEAIATPLMLGLSTDTGSFRFDSVTPETFEAAARLRAHGARLGWINDQLGQNPRTYYLLLREVLSTMEFLHGGRVVLARVDGGMVERAGASWEDVESYVSLLRGAEGSVLAVMVKDFGDRVKLSLRSRGGVSAQNIAVALGGGGHVPAAGATLLLPYAEVRPLLDQAITAELDRVAAAKA
Deinococcus sp. LM3	1938608	recJ	BXU09_10055	BXU09_10055	Single-stranded-DNA-specific exonuclease RecJ	A0A1T1BF55	NA	NA	exonuclease activity [GO:0004527]; nucleic acid binding [GO:0003676]	NA	MTRRAAPPTEWLLAPPASREQLLDTMRRWRVSPPLAQVLSGRGLSAALLDPPLTLTPNPALREAAARIVQAIRERKRIRIHGDYDADGVSATATLVLGLRDLDADVHGFIPHRLNEGYGVHPDRVPEHAAACDLLVTVDCGVTNHDEVRALLDHGTQVIVTDHHAPGDEFPDALVVHPSLTTDFDHDLHNLTGAGVAYHLLWAVNDLLGLPEPRPYAALATLGTVADVAPLIGENRALVRAGLDALADTELPGLRALLDAGRVRRPTARDVAFILAPRINAAGRMGEADVALDLLTQRSPHEAARLAEYLEIRNLERRKLQDDMFAQALSIADPADPALVVTHPDWHAGVMGIVASKLLETYHKPVYIIAQGKGSVRSTPGISAVQGLRFSHDLLKRYG…
Deinococcus yavapaiensis KR-236	694435	recJ	DES52_101276	DES52_101276	Phosphoesterase RecJ-like protein	A0A318SNJ2	NA	NA	nucleic acid binding [GO:0003676]	NA	MKYTKLHAGANDELVSNAAPRGRHVRSSRLYCLAMTLANHAEPRYADLCREVARHLSAHTGPILIFSHVDADGDALGSSLGLARALRLLGKDATACVKVPNYLRFLASEGEVRETPLEAWPEGALTVVLDVDNNDPVRVDLADLASFSGPVLNVDHHGTNKRTATVSLVDPTKAATALMVMDVVNELGAPWSSEVATPILLGINTDTGSFKFSNTTPEVLRAAADLVEHGADLVTINEQLAQQSRSYFALLREVLGSMEFLFGGLVVIARVDEGMLARAGATWEEVESYVSVIRSARGTELACLFKDYGASVKLSVRSRGKLSAQRIAVACGGGGHFAAAGATVKAPFVQARALFDREAKAELERVGLA
Deinococcus sp. OD32	2136176	recJ	C8263_10540	C8263_10540	Single-stranded-DNA-specific exonuclease RecJ	A0A2T3W7M3	NA	NA	exonuclease activity [GO:0004527]; nucleic acid binding [GO:0003676]	NA	MRTWGVAPPLAQALAGRGLSPALLAPPLALTPNPALREAARRLAGAIQAGRRLRIHGDYDADGVSATAVLVLGLRELGAEVHGFIPHRLNEGYGLHPDRVDEHAAACDLLVTVDCGVTNHAEIRALLDRGTEVIVTDHHAPGDHFPEALVVHPHLTQGYDGALHNLTGAGVAYHLLWAVRDELGQGEPRHLSPLATLGTIADVAPLVGENRALVQAGLEELGRTGLPGLRALLETGRVTRPGARDVAFVLAPRINAAGRLGEADIALELLTTASAHEARRLAEYLEIRNLERRKLQDEMFAQALTLADPRDPALVVTHPDWHAGVMGIVASKLVDTYHKPVYIVAQGKGSVRSTPGISAVGGLKFSHDLLKRYGGHPGAAGFAMDEAHFAAFRDRVHAY…
Deinococcus sp. UR1	1704277	recJ	AMD26_002370	AMD26_002370	Single-stranded-DNA-specific exonuclease RecJ	A0A2G7H4A7	NA	NA	exonuclease activity [GO:0004527]; nucleic acid binding [GO:0003676]	NA	MRRWRVSPPLAQVLSGRGLSPALLDPPLTLTPNPALREAAAQIVQAIRERKRIRIHGDYDADGVSATATLVLGLRDLDADVHGFIPHRLNEGYGVHPDRVPEHAAACDLLVTVDCGVTNHAEVRALLDHGTQVIVTDHHAPGDEFPDALVVHPSLTTDFDHDLHNLTGAGVAYHLLWAVNDLLGLPEPRPYAALATLGTVADVAPLIGENRALVRAGLDALADTELPGLRALLDAGRVRRPTARDVAFILAPRINAAGRMGEADVALDLLTQRSPHEAARLAEYLEIRNLERRKLQDDMFAQALSIADPADPALVVTHPDWHAGVMGIVASKLLETYHKPVYIIAQGKGSVRSTPGISAVQGLRFSHDLLKRYGGHPGAAGFSIDPANIGAFRDRIHEY…
Deinococcus hopiensis KR-140	695939	recJ	SAMN00790413_02433	SAMN00790413_02433	Exonuclease RecJ	A0A1W1VNM6	NA	NA	exonuclease activity [GO:0004527]; nucleic acid binding [GO:0003676]	NA	MKRATPSLPESRWLLAPPASRAALLDSMRAWHVSPPLAQVLHGRGLTPALLDPPLTLTPNPALREAARRIVGAVRARKRIRIHGDYDADGVSATATLVLGLRELGAEIHGFIPHRLNEGYGIHPDRVEEHASACDLLVTVDCGVTNLEEVRDILARGTEVIVTDHHAPGPSFPDCLVVHPHETDGYDADLHNLTGAGVAYHLLWAVREELGLPAPLELSALATLGTVADVAPLIGENRALVRAGLAALGTSSQPGIRALLKAKKVRRPTARDVAFLLAPLINAAGRMGDADLALELLTTTSDHQAEVLVKLLETSNVKRRELQDRMYAEALILADPDAPAVVVTKDDWHAGVMGIVASKLVEAFHKPTYVVAQGKGSVRSTPGISAVEGLRVAQDLLKR…
Deinococcus hopiensis KR-140	695939	recJ	SAMN00790413_01370	SAMN00790413_01370	Phosphoesterase RecJ domain-containing protein	A0A1W1VEZ1	NA	NA	nucleic acid binding [GO:0003676]	NA	MTGMNEAAATYARDVAAVAAKLAEHRGPIVVLSHENPDGDALGSVLGLTRALRALGKTVITPMDVPRYLRFLASPGEINPPLSEWPENALAAVLDVDNNDPERVAGADLTTFTGEVVNVDHHGTNARHAAAMVVDPGRPATTMMIADVVDALGAPWSEPVATPLMLGLITDTGSFKFESVTPEAFEAAARLRAHGARLGWISDQLGQHPRSYYILLREVLSTMEFLHGGRVVFAHVDDAMLARAGSTWEDVESYVSLLRGAEGAELAVMIKDFGERVKLSLRSRGNVSAQNVAVTLGGGGHVPAAGASLALPYPQVRLLLEDAVNAELARADAELVEV
Deinococcus sp. K2S05-167	2320857	recJ	D3875_18465	D3875_18465	Single-stranded-DNA-specific exonuclease RecJ	A0A418VCL5	NA	NA	exonuclease activity [GO:0004527]; nucleic acid binding [GO:0003676]	NA	MRQWRVAPPLAQVLAGRHLTPELLRPPLALTPNPGLREAAEQIVAAIRAGKRIRIHGDYDADGVTATSILVLGLRAAGANVHGFIPHRLNEGYGIHLSRVPEHAEACDLLVTVDCGVTNLEEVQALLAAGKEVIVTDHHAPGPDFPRCLVVHPHLTEQFDPTRHNLTGAGVAYHLLWAVNEALGLPEPRALSALACLGTVADVAPLVGENRALVQAGLEELNRTELPGLKALKEGHRLGQVTARDVAFILAPRINAAGRMGEAERALELLTAEYLHEAQALSSYLETRNQERRTLQDTMFRQALQLVNPSDPALVVTHPDWHAGVMGIVASKLLETFYKPVYIVAQGKGSVRSTPGISAVQGLRNSEDLLKKFGGHPGAAGFSLDEANLAAFQERIHEY…
Deinococcus sp. H1	2592048	recJ	FNU79_02485	FNU79_02485	Single-stranded-DNA-specific exonuclease RecJ	A0A553V6U1	NA	NA	exonuclease activity [GO:0004527]; nucleic acid binding [GO:0003676]	NA	MAEFEVSPMLAQVLFARQLRRHHLEPVLTLTPNAGLLEAAQRLVVAIKAGKRIRIHGDYDADGVSATATLVWGLREVGANVHGFIPHRLNEGYGVHPDRVTEHAEAADVLVTVDCGVTNLEEVRSLLSLGVEVIVTDHHSPGPDFPKCLVVHPKLTQDYDPALHNLTGAGVAYHLLWAIYNELGLPAPLHLTPLATLGTVADVAPLVGENRALVVAGLAEFERTELPGVRALMNGKKTVTARDVGFVLAPRINAAGRMGEAEVALELLTTTHKLEAEKIAIYLEIKNAERRVIQDKMFKEALTLADPEDPALVITHDDWHPGVMGIVASKLLEAHYKPVYIVAQGKGSVRSTPGISAVQGLYYSAPLLKRFGGHPGAAGFSLEMDNFAAFRDSIHAYAR…
Deinococcus metallilatus	1211322	recJ	FCS05_12690	FCS05_12690	Single-stranded-DNA-specific exonuclease RecJ	A0A5R8UQ33	NA	NA	exonuclease activity [GO:0004527]; nucleic acid binding [GO:0003676]	NA	MKPGFRLPEARWLLAPPASREALLESMRTWGVAPPLAQVLQGRGLTPAHLDPPLGLTPNPALREAARRIVRAIRAGRRIRIHGDYDADGVSATATLVLGLREVGADIHGFIPHRLNEGYGIHPGKVEEHAAACDLLVTVDCGVTNLEEVRALLARGVEVIVTDHHAPGPDYPECLVVHPHLTTSYDPDLHNLTGAGVAYHLLWAVREELGLPAPLELTGVATLGTIADVAPLVGENRALVRAGLDALAASTLPGIQALLNAKKVERPSARDVSFLLAPLVNAAGRLGEADLALNLLITASDHEARTLATYLEARNQERRVLQDRMYEEALGLADPEEPAIVVTKADWHAGVMGIVASKLVEAFHKPVYIVAQGKGSVRSTPGISAVEGLRYSHDLLKRY…
Deinococcus koreensis	2054903	recJ	CVO96_06465	CVO96_06465	Single-stranded-DNA-specific exonuclease RecJ	A0A2K3V293	NA	NA	exonuclease activity [GO:0004527]; nucleic acid binding [GO:0003676]	NA	MRTWRVSPPVAQVLSGRGLTPALLDPPLSPTPNPALREAARRLVRAMGANKRIRIHGDYDADGVSATAVLVLGLRALGADVHGFIPHRLNEGYGVHPDKVEEHAAACEVLVTVDCGVTNVQEVAALVARGLEVIVTDHHAPGPDFPAALVVHPSLTDHYDHALHNLTGAGVAYHLLWAVHSELGLPEPRALSALATLGTVADVAPLIGENRALVRAGLDALAETELPGLRALLEAGRVRRPTARDVAFILAPRINAAGRLGEADIALELLTTASAHDARRLAEYLEIRNVERRKLQDDMFEQALGIADPSDPALVVTHEGWHAGVMGIVASKLLETFHKPVFIIAQGKGSVRSTPGISAVDGLRFSDDLLRRYGGHPGAAGFAIEDGQLSAFRERIHAF…
Deinococcus reticulitermitis	856736	recJ	SAMN04488058_1054	SAMN04488058_1054	Phosphoesterase RecJ domain-containing protein	A0A1H6X9G2	NA	NA	nucleic acid binding [GO:0003676]	NA	MTAANAAAPDYARAVQQVAERLRSHPGPVVVLSHENPDGDAIGSVLGLTRALRALGKTVYAPMDVPRYLAFVTEPGELEGRLQEWPEGALAAVLDVDNNDPGRVAGADLTAFAGPVVNIDHHGTNLRRADAGVVDPSKPAAALMVADVVQALGAELSERVATPLMLGLLTDTGNFSFDSVTPGTFEGAARLRAAGARLGWLTDGLRQNPRAYYLLLREVLGSMEFLHGGRVVLAHVDDAMLKRAGATWEQVESYVGMLRNAEGSQLAVMAKDFGDRVKFSLRSRGPVSAQNIALALGGGGHVPAAGASLDGPYSAAREQLDAAIAQELARVDALATA
Deinococcus sp. RM	2316359	recJ	D3W47_11300	D3W47_11300	Single-stranded-DNA-specific exonuclease RecJ	A0A418QH52	NA	NA	exonuclease activity [GO:0004527]; nucleic acid binding [GO:0003676]	NA	MREWRVSPPLAQVLTGRHLTPALLDPPLTLTPNPALREAARRIVTAIRAKQRIRIHGDYDADGVSATATLVLGLRDLGADVHGFIPHRLNEGYGVHPDKVEEHAAACDLLVTVDCGVTNIEEVAALIARGVQVIVTDHHAPGDDFPDALVVHPRLTDGYDHDLHNLTGAGVAYHLLWAVHEELGLPEPRALTALATLGTVADVAPLIGENRALVRAGLDALRDTTLPGLRALLDSGRVKRPTARDVAFILAPRINAAGRLGEADVALDLLTTPSAHDASRLAEYLEIRNQERRKLQDDMFQHALTLADPTEPALVVTHPDWHAGVMGIVASKLVDAYHKPVFIVAQGKGSVRSTPGISAVEGLRYSHDLLKRYGGHPGAAGFAIDPANMNAFRDRIHAY…
Deinococcus sp. S9	2545754	recJ	E0686_08610	E0686_08610	Single-stranded-DNA-specific exonuclease RecJ	A0A4R5GC04	NA	NA	exonuclease activity [GO:0004527]; nucleic acid binding [GO:0003676]	NA	MRRAAFSLPEARWLLAPPASREALLESMRTWGVAPPLAQVLHGRGLTPAHLDPPLRLTPNPALREAARRIVGAIRAGRRIRIHGDYDADGVSATATLILGLREVGAEVHGFIPHRLNEGYGLHPDRVEEHAAACDLLVTVDCGVTNLEEVRALLARGLDMIVTDHHAPGPDYPDCLVVHPHRTTGYDPELHNLTGAGVAYHLLWAVHEELGLPAPLELAGLATLGTIADVAPLIGENRALVRAGLDALATSTLPGVRALLNAKRVERPSVRDVAFLLAPLVNAAGRLGEADLALQLLTTTSDHEARTLATYLESRNQERRVLQDRMYEEALGLADPEEPAIVVTKPDWHAGVMGIVASKLVETFHKPVYIVAQGKGSVRSTPGISAVEGLRYSHDLLKR…
Rubrobacter radiotolerans	42256	recF	recF RradSPS_0004	RradSPS_0004	DNA replication and repair protein RecF	A0A023WYI3	rrd:RradSPS_0004	NCBI-ProteinID: AHY45287	cytoplasm [GO:0005737]; ATP binding [GO:0005524]; single-stranded DNA binding [GO:0003697]; DNA repair [GO:0006281]; DNA replication [GO:0006260]; SOS response [GO:0009432]	TTGAGCTCTTACTTCCGCGCGCTCCGGCTCGTCAACTTCCGCAACTACGAGAGCGCCACGGTCTTCTTTGCGCCGGGCCTGAACGTTGCGGTGGGGGAGAACGCCCAGGGCAAGACGAACTTGCTGGAGGGGATCTCGTTCGCCATCTCCGGCTCCTCGACGCGGACAGCCTCCGACTCCGAGGTCGTGCGCTGGGGAGCGGACTTCGCCCGCGTCGAGGGACGCATCGCAAGACCGGAGAGCGACGAGCGGCGGATCGCCGTCGGCTACGCCCCCGGCCAGAAGAAGCGCATCACCATTGACGGAGCCCCCGAGAGGTCTCTCGCCGACTACGCCGCCGGCGGGGCCGGAGTAAGGGCCATAACCTTCTTCCCCGACGACATCCGGATCGTCAAGGGC…	MSSYFRALRLVNFRNYESATVFFAPGLNVAVGENAQGKTNLLEGISFAISGSSTRTASDSEVVRWGADFARVEGRIARPESDERRIAVGYAPGQKKRITIDGAPERSLADYAAGGAGVRAITFFPDDIRIVKGAPSDRREFLDALLSSLRPAYANAAAEYTKAVQQRNHLLRRIRDGYSSGKTLDTWDRKVAQLGTEVLEGRERALPHLGEHFASSMRDLYGPEKAAVTYSGTATPESYSERLREAQSADVERGTTSVGPHRDDLKLTLGGVDLTVYGSQGQQRLATLGLKFAAREYVRGTVGEDPILLMDDVMSELDERRREYLTEYFLHSAQAVVSTTNLDYFGAGTLGRAKVIRISGGRIESDTTACGNGRSGAAAEFQRTWSQRPDPE
Rubrobacter radiotolerans	42256	recF/recN/smc	RradSPS_2356	RradSPS_2356	RecF/RecN/SMC N terminal domain	A0A023X6F8	rrd:RradSPS_2356	NCBI-ProteinID: AHY47639	NA	GTGATCCTCTCGGGCCTGCACCTGGAGAACTTCAAGCAGTTTCGCGAGGCAGTCGACCTTGCTCCGCCGGAGGGCGCGGTCGGGGTTGTCGGGGCGAACGGGAGCGGCAAGACAACGCTATTTGAGGCCATCCTCTGGGCGTTCTTCGGCTCGCGCGGGGGCGGGGCGCGCTTCTCGAACGACTCGATCCCCTGGAGCGGGGGCTCCACCTCGGACCGGACGCTCGTGGAGGTCACGCTCGACCTCGGGACCTCCTCCTACACGGTCTCGCGCTCGCTGAAGAGCGGGAAGGTGCAGGCCGCCGTCCACGACCGTTCGACGGGCCGGGAGATGGCCGGCGGGACCTCGGAGGTCTCGGGCTGGGTGCAGCGACACCTCCTCGCGATGGACCGGACGGCC…	MILSGLHLENFKQFREAVDLAPPEGAVGVVGANGSGKTTLFEAILWAFFGSRGGGARFSNDSIPWSGGSTSDRTLVEVTLDLGTSSYTVSRSLKSGKVQAAVHDRSTGREMAGGTSEVSGWVQRHLLAMDRTAFEATFFARQKELAFFSGVEGVSRRREVARLLSLNQIEAAQKLLRSDRNSLRAEANALESLVSGTDGERLEADLEAARKRFASLEAEEKRAAGELDRRAAELSKAREEAGRLEGLYREHNRLNGELGRADAGRERAEERAAELRLQLDSIAEDEKVAEEIRPKTLGLGDLIREIELLEAARRREERISDIKKERTRLLTEAHRNEKRAFELIEELDGEGVPLSGWDSVFEHEEDADQIRAACKVLESAVEARREAERRLSRLTESVR…
Rubrobacter xylanophilus (strain DSM 9941 / NBRC 16129)	266117	recF	recF Rxyl_0004	NA	DNA replication and repair protein RecF	Q1B043	rxy:Rxyl_0004	NCBI-ProteinID: ABG02985	cytoplasm [GO:0005737]; ATP binding [GO:0005524]; single-stranded DNA binding [GO:0003697]; DNA repair [GO:0006281]; DNA replication [GO:0006260]; SOS response [GO:0009432]	TTGAGCGCCCACATCCGGGCCATCCGGCTCGTGAACTTCCGGAACTACGCCGGCGCGACGGCGCTCCTCTCGCCGGGGCTCAACGTGCTCGTCGGGGAGAACGCCCAGGGGAAGACGAACCTCCTCGAGGCGCTGGCCTTCGTCGTCTCCGGCTCCTCGCCCCGCACGCCCAACGACTCGGAGGTCGTCCGCTGGGGGGAGGGGTTCGTGCGGGTAGAGGCCCGGGTGGTCGACGGAGGGCACGAGCGCCGGTTGGCCGTGGGCTACGCCCCCGGCAGCAGGAAGCGCCTCACCGTGGACGGCGCTCCCGTGGAGTCGCTGGCCCGCTACGCTGCCGGGGTTGCGGGCGTGCGGGCGGTGACCTTCTTCCCGGACGACCTCCGGGTCGTAAAGGGTTCT…	MSAHIRAIRLVNFRNYAGATALLSPGLNVLVGENAQGKTNLLEALAFVVSGSSPRTPNDSEVVRWGEGFVRVEARVVDGGHERRLAVGYAPGSRKRLTVDGAPVESLARYAAGVAGVRAVTFFPDDLRVVKGSPSDRRSFLDALLSSLRPAYARAAAEYARAVQQRNQLLRRIRDGLSSERTLATWDRKVVELGLVLLEGRAAAAAPLDEHFRASMRALYGPQKAAVGYSYSATPERYAQALREAHSADIERGITSVGPHRDDLRILLEGVDLTTYGSQGQQRLATLALKFAARDYIRDATGQDPVLLFDDVMSELDERRRDYLAGCFLESTQAVISTTNLRYFEPGALRRARVLGISGGSISQTTKSGVDNGG
Rubrobacter xylanophilus	49319	recF	recF RxyAA322_23730	RxyAA322_23730	DNA replication and repair protein RecF	A0A510HKH1	NA	NA	cytoplasm [GO:0005737]; ATP binding [GO:0005524]; single-stranded DNA binding [GO:0003697]; DNA repair [GO:0006281]; DNA replication [GO:0006260]; SOS response [GO:0009432]	NA	MSAYVRAVRLVNFRNYAGATALLSPGLNVIVGENAQGKTNLLEALAFVVAGSSPRTPNDSEVVRWGESFVRVEARIADGEHERRVAVGYAPGSKKRLTVDGAPVESLARYAAGAVGVRAVTFFPDDIRVVKGAPADRRTFLDALLSSLRPAYARAVAEYSKAIQQRNQLLRRIRDGLSSKRTLATWDRKVVELGLELLAGRAAAAGPLDEHFGAAMSALYGPQKASVSYSHSATPEDYAEALREAHGADIERGTTSVGPHRDDLRILLNGIDLTTYGSQGQQRLATLALKFAARDYIRNATGQDPVLLFDDVMSELDERRRDYLARCFLESTQAVISTTNLRYFEPGVLRRARILSISGGSISQTTKSSVDNSR
Rubrobacter taiwanensis	185139	recF	recF E0L93_11680	E0L93_11680	DNA replication and repair protein RecF	A0A4R1BFH7	NA	NA	cytoplasm [GO:0005737]; ATP binding [GO:0005524]; single-stranded DNA binding [GO:0003697]; DNA repair [GO:0006281]; DNA replication [GO:0006260]; SOS response [GO:0009432]	NA	MSSYIRAIRLVNFRNYRDAAVSLAPGLNVVVGDNAQGKTNLLESLAFTATGSSPRTPNDSEVVRWGAEFARTEMRVVAGGRERAVAVGYAPGQKKRLSVDGVRRDSLARYAAGEAGVRVVNFFPDDIRVVKGAPADRREFLDGILSSLRPAYARAAADYARAVQHRNQLLRRIRDGISSRRTLSTWDRRVVELGLQLLRGREAAIGPLGEMFSDALRALYGSQKAGMRYSHSVTPEAYAEALREAHESDIERGRTSVGPHRDDFTLLLGGVDLTTYGSQGQQRLATLALKFAAREYVREVTGEDPVLLMDDVMSELDERRREYVAGYFMESSQAVVTTTNREYFSPQVLKRARVVRVAGGSVIQEPDQKAG
Kineococcus radiotolerans (strain ATCC BAA-149 / DSM 14245 / SRS30216)	266940	recF	recF Krad_0004	NA	DNA replication and repair protein RecF	A6W3V7	kra:Krad_0004	NCBI-ProteinID: ABS01496	cytoplasm [GO:0005737]; ATP binding [GO:0005524]; single-stranded DNA binding [GO:0003697]; DNA repair [GO:0006281]; DNA replication [GO:0006260]; SOS response [GO:0009432]	GTGCACGTCGCGCACCTCTCGCTCGTCGACTACCGCTCGTACCCGACCCTCGAGCTGGACCTGCGTCCGGGGACGACGACCTTCGTCGGCCTGAACGGGCAGGGCAAGACCAACCTGGTCGAGGCCATCGGGTACGTCGCGACGCTGGGCAGCCACCGGGTCTCCGGTGACGCCCCGCTGGTGCGGCAGGGAGCGGAGCGCGCCGTGGTGCGGGCGCAGCTGGAGCGCGGCGGGCGCCGGGCGCTGGTCGAGCTGGAGATCACCCCGGGGAAGGCGAACCGGGCCCGGCTCAACGGCAACCCGGTCCGCCGGACCCGCGACGTGCTCGGGGTGCTGCGGACGGTGCTCTTCGCCCCCGAGGACCTCGCCCTGGTCAAGGGCGACCCCGGGGAGCGCCGC…	MHVAHLSLVDYRSYPTLELDLRPGTTTFVGLNGQGKTNLVEAIGYVATLGSHRVSGDAPLVRQGAERAVVRAQLERGGRRALVELEITPGKANRARLNGNPVRRTRDVLGVLRTVLFAPEDLALVKGDPGERRRYLDELLVTRWPRIAGVRADYDRILRQRTALLKSAGSAMRSGRADTHTLDVWDEHLATTGAELLSARLALLADLRSPTDSAYRAVSGGQGDLELGYRSSLPLLAEGVATTPGGEAPTRDALREALLASMLEQRKSELDRGVCLVGPHRDDLVLTLGGMPAKGYASHGESWSVALGLRLASYRLLLADDEVDDPGGPVLVLDDVFAELDAGRRERLSEVVADAEQVLVTAAVPEDVPAALRGEHTDRVHVTSGAAVRGD
Micrococcus lylae	1273	recF	recF E4A49_08535	E4A49_08535	DNA replication and repair protein RecF	A0A4Y8WTV0	NA	NA	cytoplasm [GO:0005737]; ATP binding [GO:0005524]; single-stranded DNA binding [GO:0003697]; DNA repair [GO:0006281]; DNA replication [GO:0006260]; SOS response [GO:0009432]	NA	MYLSQLTVADFRSYRSAHLTLSPGATVLVGANGVGKTNLVEAVGYLGSHTSHRVSQDAPLVRFGQDRARIGARIHRGSRAVALELEILPGRSNRVAVNRGAPVRAREGLGILRTVVFAPEDLVLVTQDPGGRRRFLDQLMVQLRPALGEAAADYERVLRQRNALLKTARQQGRWGPEEEATLAVWDEHLSMAGARLLNGRLHVLQLLAAPLREMYAALTNGSKPATFAYESTVPGVSGTHQQVPSVQQIAAAMRQALEDAHEQERARALTLVGPHRDELALFLGPAPARGFASHGETWSLALALRLASYDVLVADDPDPDARPVLILDDVFAELDAARRGRLAGLVSRAEQVLLTAAAVEDIPEELHAVRVLVRQDADGSETVAETADRPLPVEGDIRR…
Micrococcus lylae	1273	recF	recF FM125_11205	FM125_11205	DNA replication and repair protein RecF	A0A1R4JWT0	NA	NA	cytoplasm [GO:0005737]; ATP binding [GO:0005524]; single-stranded DNA binding [GO:0003697]; DNA repair [GO:0006281]; DNA replication [GO:0006260]; SOS response [GO:0009432]	NA	MYLSQLTVADFRSYRSAHLTLSPGATVLVGANGVGKTNLVEAVGYLGSHTSHRVSQDAPLVRFGQDRARIGARIHRGSRAVALELEILPGRSNRVAVNRGAPVRAREGLGILRTVVFAPEDLALVTQDPGGRRRFLDQLMVQLRPALGEAAADYERVLRQRNALLKTARQQGRWGPEEEATLAVWDEHLSMAGARLLNGRLHVLQLLAAPLREMYAALTNGSKPATFAYESTVPGVSGTHQQVPSVQQIAAAMRQALEDAHEQERARALTLVGPHRDELALFLGPAPARGFASHGETWSLALALRLASYDVLVADDPDPDARPVLILDDVFAELDAARRGRLAGLVSRAEQVLLTAAAVEDIPEELHAVRVLVRQDADGSETVAEAADRPLPVEGDIRR…
Micrococcus lylae	1273	recF	recF NCTC963_00008	NCTC963_00008	DNA replication and repair protein RecF	A0A378NWZ7	NA	NA	cytoplasm [GO:0005737]; ATP binding [GO:0005524]; single-stranded DNA binding [GO:0003697]; DNA repair [GO:0006281]; DNA replication [GO:0006260]; SOS response [GO:0009432]	NA	MKLKTLMLTHYRNYETAELNFSDEVNIFIGINAQGKTNLLEAIYCLAMAKSHRTSNDKELIGWGHEFSHIEGMLSYKHGTMPLSLSISKKGKKAKVNYLEQKRLTEYIGHMNVVLFAPEDLNLVKGSPQIRRRFIDMEIGQISAVYLNDLSNYQRLLKQKNHLLKQMKLSNSNDMTMLEVINEQFAQYAVKLTLRRKMFIEQLETLAIPIHTGITKDKERLSLRYNASLNYELAEQEMFEETIRILNANMGKEIERTQSLYGPHRDDLSFKINDIDVQTYGSQGQQRTTALSIKLAEIELINQEIGEYPILLLDDVLSELDDDRQTHLLTTIQHKVQTFVTTTSVEGIEHETINKAKLFNVSEGQISTN
Paenarthrobacter aurescens (strain TC1)	290340	recF	recF AAur_0004	NA	DNA replication and repair protein RecF	A1R0S5	aau:AAur_0004	NCBI-ProteinID: ABM07246	cytoplasm [GO:0005737]; ATP binding [GO:0005524]; single-stranded DNA binding [GO:0003697]; DNA repair [GO:0006281]; DNA replication [GO:0006260]; SOS response [GO:0009432]	GTGTACCTAGAACATCTTTCGCTGACGGATTTCCGAAGCTACGCACAGGTCGACCTGAAACTCGGCCCCGGTGTGACGGTCTTGGTGGGTTCAAACGGAATCGGCAAGACCAACCTGATGGAAGCCATCGGGTACCTGGCCACGCTGAGCTCCCACCGGGTCAGCACGGACGCTCCGCTGCTTCGTTTCGGTACGGAGCGCGCTTTGATCCGGGCCAAGTTGGTCCGTGGAGAGCAGTCAACGGTCATAGAGCTTGAGATCAATGCCGGCCGCGCAAACCGGGGACGCATCAACCGCAGCAACCCTGTCCGGGCACGGGACATACTGGGAATCTGCCAAACGGTGTTGTTCGCGCCCGAGGACTTGGCTCTGGTCAAGGGTGATCCTTCGAACCGACGT…	MYLEHLSLTDFRSYAQVDLKLGPGVTVLVGSNGIGKTNLMEAIGYLATLSSHRVSTDAPLLRFGTERALIRAKLVRGEQSTVIELEINAGRANRGRINRSNPVRARDILGICQTVLFAPEDLALVKGDPSNRRRFLDELLVSLVPRHAATRSDYDRVLKQRNALLKSARTGKFTAGHEATLDVWDQHMARAGAELLHARLELVERLRPHLNSAYAQLTDASKDAGAVYRSTIQGVLDDDGGPTDHGTEPSPSVDDLRLLSVDELTERYVQAFAASRKKELERGISLVGPHRDELELVLGQAPAKGYASHGETWSMCLSLRLASYYVMLDDARTGGTAPILILILDDVFAELDVHRRRKLAAIVAGAEQVLVTAAVDADIPEELAGRRVTVVPGGIDGEG
Paenarthrobacter aurescens (Arthrobacter aurescens)	43663	recF	recF AAU01_14020	AAU01_14020	DNA replication and repair protein RecF	A0A4Y3NBY2	NA	NA	cytoplasm [GO:0005737]; ATP binding [GO:0005524]; single-stranded DNA binding [GO:0003697]; DNA repair [GO:0006281]; DNA replication [GO:0006260]; SOS response [GO:0009432]	NA	MYLEHLSLTDFRSYAQVDLKLGPGVTVLVGSNGIGKTNLMEAIGYLATLSSHRVSTDAPLLRFGTDRALIRARLVRGEQSTVLELEINSGRANRGRINRSNPVRARDILGICQMVLFAPEDLALVKGDPSNRRRFLDELLVSLIPRHAATRTDYDRVLKQRNALLKSARTGKFTAGHEATLDVWDQHMARAGAELLHARLELVEQLQPHLKSAYAQLTDGSKEAGAMYRSTIQGVLDDDGGPDYPGTEPSASVDDLRLLSVDELTQRYIQAFGASRKKELERGISLVGPHRDELELTLGQAPAKGYASHGETWSMCLSLRLASYYVMLDDARTGGTAPILILDDVFAELDVQRRRKLAAIVAGAEQVLVTAAVDADIPEELAGRRVTVVPGGIDGEG
Geodermatophilus sabuli	1564158	recF	recF SAMN06893097_107162	SAMN06893097_107162	DNA replication and repair protein RecF	A0A285EEG1	NA	NA	cytoplasm [GO:0005737]; ATP binding [GO:0005524]; single-stranded DNA binding [GO:0003697]; DNA repair [GO:0006281]; DNA replication [GO:0006260]; SOS response [GO:0009432]	NA	MYVRHLQLGSFRNWDRVDLALRPGPTVFVGRNGEGKTNLVEAVGYLATMSSHRVASDTPLVRQGAGQAVVRAALRREDRELLVEIEINPGRANRVRVNRAQLPRPRELLGLVKSVLFAPEDLVLVRGDPAERRRFLDDLLVSRTPRLAGVRSDYDRVLKQRNALLKTARLARGNALATLDVWDGHLIDLGGQLLAARLRLLADLGPHVARAYAGVAGADAAVAALGYASTVPLAGDGTPLVEGARLPDAAELSTALRDRVAERRAEEVDRGMTLVGPHRDDLVISLGTMPAKGFASHGESWSLALALKLGCFELLRADGEEPLLVLDDVFATLDADRRAALVAVARSAEQTLITAAVLDDVPAELRGTVVQVAGGQAVPLAPAAAEDGPVDAAVLEEEVR
Geodermatophilus obscurus (strain ATCC 25078 / DSM 43160 / JCM 3152 / G-20)	526225	recF	recF Gobs_0004	NA	DNA replication and repair protein RecF	D2SGD4	gob:Gobs_0004	NCBI-ProteinID: ADB72816	cytoplasm [GO:0005737]; ATP binding [GO:0005524]; single-stranded DNA binding [GO:0003697]; DNA repair [GO:0006281]; DNA replication [GO:0006260]; SOS response [GO:0009432]	GTGTACCTCCGCCACCTCCAGCTGGGCTCGTTCCGCAACTGGGACCGGGTGGACCTGGCCCTGCGCCCGGGGCCGACCGTCTTCGTCGGCCGCAACGGCGAGGGCAAGACCAACCTGGTCGAGGCGGTCGGCTACCTGGCCACGATGGGCAGCCACCGCGTCGCGGGCGATGCCCCGCTGGTCCGGCAGGGCGCGTCCCAGGCGGTGGTCCGCGCGGCGCTGCGCCGCGAGGACCGCGAGCTGCTCGTCGAGATCGAGATCAACCCGGGACGGGCCAACCGGGTGCGGGTCAACCGCGCGCCGCTGCCGCGGCCCCGCGAGCTGCTCGGGCTGGTGAAGTCCGTGCTGTTCGCGCCGGAGGACCTGGTGCTGGTCCGCGGCGACCCCGCGGAGCGGCGG…	MYLRHLQLGSFRNWDRVDLALRPGPTVFVGRNGEGKTNLVEAVGYLATMGSHRVAGDAPLVRQGASQAVVRAALRREDRELLVEIEINPGRANRVRVNRAPLPRPRELLGLVKSVLFAPEDLVLVRGDPAERRRFLDDLLVSRTPRLAGVRSDYDRVLKQRNALLKTARMARGDALATLDVWDGHLVDLGGQLLAARLRLVADLAPHVARAYAGVAGADAAVAALGYASTVPLAGDGTPVAEGTPLPDAAELSAALRERVAERRGDEVDRGMTLVGPHRDDLVISLGSTPAKGFASHGESWSLALALKLGCFELLRADGDEPILVLDDVFATLDADRRAALATVARSAEQSLVTAAVLDDVPAELRSTVVQVAGGQAVPLEGSSAEEDAEDGSLREEVR
Geodermatophilus obscurus	1861	recF	recF SAMN05660350_04694	SAMN05660350_04694	DNA replication and repair protein RecF	A0A1M7V0G7	NA	NA	cytoplasm [GO:0005737]; ATP binding [GO:0005524]; single-stranded DNA binding [GO:0003697]; DNA repair [GO:0006281]; DNA replication [GO:0006260]; SOS response [GO:0009432]	NA	MYLRHLQLGSFRNWDRVDLALSPGPTVFVGRNGEGKTNLVEAVGYLATMGSHRVAGDAPLVRQGASQAVVRAALRREDRELLVEIEINPGRANRVRVNRAPLPRPRELLGLVKSVLFAPEDLVLVRGDPAERRRFLDDLLVSRTPRLAGVRSDYDRVLRQRNALLKSGRALLKTARMARGDALATLDVWDGHLVDLGAQLLAARLRLVADLAPHVTRAYAGVAGADAAVAALGYASTVPLAGDGTPVPEGTPLPDAAELAAALRERVAERRGDEVDRGMTLVGPHRDDLVISLGSMPAKGFASHGESWSLALALKLGCFALLRADGDEPILVLDDVFATLDADRRAALATVARSAEQALVTAAVLDDVPAELRRTVVQVAGGQAVPLEGNSAEDAEDGA…
Geodermatophilus obscurus	1861	recF	recF SAMN05660359_02547	SAMN05660359_02547	DNA replication and repair protein RecF	A0A1I5G4H2	NA	NA	cytoplasm [GO:0005737]; ATP binding [GO:0005524]; single-stranded DNA binding [GO:0003697]; DNA repair [GO:0006281]; DNA replication [GO:0006260]; SOS response [GO:0009432]	NA	MYVRHLQLVDFRSWAKVDLALRPGPTVFVGRNGEGKTNLVEAVGYLATMGSHRVSGDAPLVRHGAGQAVVRAALRREERELLVEVEINPGRANRVRVNRSALPRPRELLGLVKSVLFAPEDLALVRGDPAERRRFLDDLLVSRTPRLAGVRSDYDRVLKQRNALLKTARLARGDALATLDVWDTHLVELGGQLLAARLALVADLAPHVARSYAAVAGAGAVAAGLGYTSTVPLAGDGVPLQPGTPPPRAAELSAALRERVAERRREEVERGMTLVGPHRDDLVLHLGPAPAKGFASHGESWSLALALKLGCFALLRADGEEPVLVLDDVFATLDAGRRAALAEVARSAEQTLITAAVLDDVPGELRGARVEVGAGTATLVADEEGTP
Geodermatophilus dictyosporus	1523247	recF	recF SAMN05660464_3863	SAMN05660464_3863	DNA replication and repair protein RecF	A0A1I5SAH9	NA	NA	cytoplasm [GO:0005737]; ATP binding [GO:0005524]; single-stranded DNA binding [GO:0003697]; DNA repair [GO:0006281]; DNA replication [GO:0006260]; SOS response [GO:0009432]	NA	MRHLQLVDFRNWEKVDLALGPGPTVVVGRNGEGKTNLVEAVGYLATMSSHRVSADAPLVRHGAAQAVVRAALRREDRELLVEVEVNPGRANRVRVNRAALPRPRELLGLVTSVLFAPEDLALVRGDPAERRRFLDDLLVSRTPRLAGVRSDYERVLKQRNALLRTARMARGDALATLDVWDAHLVELGGQLLAARLALVADLAPHVAHAYAAVAGPGAAPAGLGYASSVPLAGDGTPPARGTATPPAAELAAALRARVAERRRDEVDRGVTLVGPHRDDLVLHLGPAPAKGFASHGESWSLALALKLGCFALRRADGEEPILVLDDVFATLDAGRRAALTDVARSAEQTLITAAVLDDVPEELRGARVEVSGGTATPVETVPGG
Geodermatophilus poikilotrophus	1333667	recF	recF SAMN04488546_3374	SAMN04488546_3374	DNA replication and repair protein RecF	A0A1I0GL28	NA	NA	cytoplasm [GO:0005737]; ATP binding [GO:0005524]; single-stranded DNA binding [GO:0003697]; DNA repair [GO:0006281]; DNA replication [GO:0006260]; SOS response [GO:0009432]	NA	MLRVYLRHLQLGSFRNWDRVDLALRPGPTVFVGRNGEGKTNLVEAVGYLATMGSHRVAGDAPLVRQGASQAVVRAALRREDRELLVEIEINPGRANRVRVNRAPLPRPRELLGLVKSVLFAPEDLVLVRGDPAERRRFLDDLLVSRTPRLAGVRSDYDRVLKQRNALLKTARMARGDALATLDVWDGHLVDLGGQLLAARLRLVADLAPHVTRAYAGVAGADAAVAALGYASTVPLAGDGKPVPEGTALPDAAELSAALRERVAERRGDEVDRGMTLVGPHRDDLVVSLGSMPAKGFASHGESWSLALALKLGCFALLRADGDEPILVLDDVFATLDTDRRAALATVARSAEQSLVTAAVLDDVPAELRSTVVQVAGGQAVPLDPEAAEDGAVREEVR
Streptomyces radiopugnans	403935	recF	recF SAMN05216481_103168	SAMN05216481_103168	DNA replication and repair protein RecF	A0A1H9CCM3	NA	NA	cytoplasm [GO:0005737]; ATP binding [GO:0005524]; single-stranded DNA binding [GO:0003697]; DNA repair [GO:0006281]; DNA replication [GO:0006260]; SOS response [GO:0009432]	NA	MHVTHLSLADFRSYARIEVPLDPGVTAFVGPNGQGKTNLVEAVGYLATLGSHRVSSDAPLVRQGADRAVVRAVVRQGERQQLVELELNPGRANRARINRSSQVRPRDVLGIVRTVLFAPEDLALVKGDPGERRRFLDELVTARSPRMAGVRSDYDRVLRQRNTLLKTAAMARRHGGGSGGGALSTLDVWDQHLARAGAELLAHRMSLVAALGPLADKAYERLAPGGGPVVLEYRSPVEGGTREELYEGLLAELSRARRQEIERGVTLVGPHRDDLVLRLGELPAKGYASHGESWSYALALRLASYDLLRGEGNEPVLVLDDVFAELDARRRERLAELVAHGEQVLVTAAVEEDVPELLAGARYAVGGGEVTRL
Deinococcus aerius	200253	recF	recF DAERI_040114	DAERI_040114	DNA replication and repair protein RecF	A0A2I9CU61	NA	NA	cytoplasm [GO:0005737]; ATP binding [GO:0005524]; single-stranded DNA binding [GO:0003697]; DNA repair [GO:0006281]; DNA replication [GO:0006260]; SOS response [GO:0009432]	NA	MTGVRLSSLSTLNYRNLAPGTLNFPAGVTGVFGENGAGKTNLLEAAYLALTGLTGVTRLEQLVQSGEREAYVRADVQQGGSLSIREVGLGRGRRQLKVDGVRVRTGDLPRGSAVWIRPEDSDLVFGPPAGRRAYLDALLSRLSPRHGQQLARYDRTVSQRNAALRAGEDWALHVWDDALVKLGTDIMLFRRRALGRLDELAREANAALGSLKPLTLTLSESTTPETYAQDLASRRAEELARGATVTGPHRDDLTLTLGDFPASEYASRGEGRTIALALRRAELELLAEKFEEKPILLIDDFTAELDPGRRGFLLDLAASVPQAIVTGTERAPGAVLTLRAHAGRFTEETPAAVEVGA
Deinococcus actinosclerus	1768108	recF	recF AUC44_09405	AUC44_09405	DNA replication and repair protein RecF	A0A0U4CL87	dab:AUC44_09405	NCBI-ProteinID: ALW89081	cytoplasm [GO:0005737]; ATP binding [GO:0005524]; single-stranded DNA binding [GO:0003697]; DNA repair [GO:0006281]; DNA replication [GO:0006260]; SOS response [GO:0009432]	GTGCGTCTGGATTCGCTGTCCACCCTGAATTACCGGAATCTCGCCCCGTGTACCTTGCTGTTCCCGGCGGGCGTGACCGGGGTCTTCGGGGAGAACGGCGCGGGCAAGACGAACCTGCTGGAGGCGGCGTTCCTGGCCCTGACCGGCCTGACGGACGTGACGCGCCTGGAGCAGCTGGTGCAGCAGGGCGAGACCGAGGCGTACGTGCGGGCGGACCTGGAGAGCAGCGGCAGCCTGAGTGTGCAGGAGGTCGGGCTGGGGCGCGGGCGGCGGCAGCTGAAGGTGGACGGCGTGCGCGTGCGCACCGGGGACCTGCCGCGCGGGAGCGCCGTGTGGATCCGTCCGGAGGACAGCGAGCTGGTGTTCGGGTCGCCGTCGGGGCGGCGGGCGTTCCTGGAT…	MRLDSLSTLNYRNLAPCTLLFPAGVTGVFGENGAGKTNLLEAAFLALTGLTDVTRLEQLVQQGETEAYVRADLESSGSLSVQEVGLGRGRRQLKVDGVRVRTGDLPRGSAVWIRPEDSELVFGSPSGRRAFLDSLLSRLSARYAEVLSRYERTVSQRNAALRGGEEWAMHVWDESLVRLGTEIMTVRRRALVRLNELAAEANAALGSRKSLTLSLAESTTPEAYAQDLASRRAEELARGSTATGPHRDDLVLTLGDFPASEYASRGEGRTVALALRRAELELLAERFGERPVLLIDDFSAELDPGRRAFLLDLAASVPQAIVTGTERAPGAALTLRAHGGRFTPEVTAEPLPGEPLAEEVRA
Deinococcus actinosclerus	1768108	recF	recF DM785_10175	DM785_10175	DNA replication and repair protein RecF	A0A2Z3YZS1	NA	NA	cytoplasm [GO:0005737]; ATP binding [GO:0005524]; single-stranded DNA binding [GO:0003697]; DNA repair [GO:0006281]; DNA replication [GO:0006260]; SOS response [GO:0009432]	NA	MRLDSLSTLNYRNLAPCTLLFPAGVTGVFGENGAGKTNLLEAAFLALTGLTDVTRLEQLVQQGETEAYVRADLESSGSLSVQEVGLGRGRRQLKVDGVRVRTGDLPRGSAVWIRPEDSELVFGSPSGRRAFLDSLLSRLSARYAEVLSRYERTVSQRNAALRGGEEWAMHVWDESLVRLGTEIMTVRRRALVRLNELAAEANAALGSRKSLTLSLAESTTPEAYAQDLASRRAEELARGSTATGPHRDDLVLTLGDFPASEYASRGEGRTVALALRRAELELLAERFGERPVLLIDDFSAELDPGRRAFLLDLAASVPQAIVTGTERAPGAALTLRAHGGRFTPEVTPEPLPGEPLPEEVRA
Deinococcus deserti (strain VCD115 / DSM 17065 / LMG 22923)	546414	recF	recF Deide_14250	NA	DNA replication and repair protein RecF	C1CW06	ddr:Deide_14250	NCBI-ProteinID: ACO46373	cytoplasm [GO:0005737]; ATP binding [GO:0005524]; single-stranded DNA binding [GO:0003697]; DNA repair [GO:0006281]; DNA replication [GO:0006260]; SOS response [GO:0009432]	GTGCAACTGGAGTCGCTGTCCACCCTCAATTACCGGAATCTCGCGCCCTGTACGCTGAGCTTCCCGGCTGGGGTGACTGGTGTCTTCGGCGAGAACGGCGCCGGCAAGACCAACCTGCTGGAAGCAGCCTACCTGGCCCTGACCGGCCTGACCGATGTGACCCGCCTGGAGCAGCTGGTGCAGTCCGGCGAGGGCGAAGCCTACGTGCGCGCCGATCTGGAATCCGGTGGGAGCCTCAGCATTCAGGAAGTCGGCCTGGGACGCGGGCGCCGGCAGCTCAAGGTAGATGGCGTGCGGGTGCGTGCCGGGGACCTGCCACGGGGCAGTGCCGTGTGGATCCGGCCCGAGGACAGCGAACTGGTCTTCGGCTCCCCTTCGGGCCGGCGGAACTTTCTGGAC…	MQLESLSTLNYRNLAPCTLSFPAGVTGVFGENGAGKTNLLEAAYLALTGLTDVTRLEQLVQSGEGEAYVRADLESGGSLSIQEVGLGRGRRQLKVDGVRVRAGDLPRGSAVWIRPEDSELVFGSPSGRRNFLDALLSRLSARYAQQLARYDRTVSQRNAALRSGEEWAMHVWDDALVKLGSDIMLFRRRALTRLSELAAEANEALGSRKPLVLGLSESTTPETYAHDLRSRRAEELARGSTATGPHRDDLTMTLGDFPATEYASRGEGRTIALALRRAELELLAERFGEKPVLLIDDFSAELDPTRRAFLLDLAASVPQAIVTGTEQAPGAALTLRAHAGRFTPEPEPVSAQVAVDEVGA
Deinococcus grandis	57498	recF	recF DEIGR_101467	DEIGR_101467	DNA replication and repair protein RecF	A0A100HL25	NA	NA	cytoplasm [GO:0005737]; ATP binding [GO:0005524]; single-stranded DNA binding [GO:0003697]; DNA repair [GO:0006281]; DNA replication [GO:0006260]; SOS response [GO:0009432]	NA	MRLDSLSTLNYRNLAPCTLLFPAGVTGVFGENGAGKTNLLEAAFLALTGLTDVTRLEQLVQQGETEAYVRADLESSGSLSVQEVGLGRGRRQLKVDGVRVRTGDLPRGSAVWIRPEDSELVFGSPSGRRAFLDSLLSRLSARYAEVLSRYERTVSQRNAALRGGEKWAMHVWDESLVRLGTEIMTVRRRALVRLNELAAEANAALGSRKSLTLSLAESTTPEAYAQDLASRRAEELARGSTATGPHRDDLVLTLGDFPASEYASRGEGRTVALALRRAELELLAERFGERPVLLIDDFSAELDPGRRAFLLDLAASVPQAIVTGTERAPGAALTLRAHGGRFTPEVTTEPLPEEVSA
Deinococcus gobiensis (strain DSM 21396 / JCM 16679 / CGMCC 1.7299 / I-0)	745776	recF	recF DGo_CA2190	NA	DNA replication and repair protein RecF	H8GYZ9	dgo:DGo_CA2190	NCBI-ProteinID: AFD26117	cytoplasm [GO:0005737]; ATP binding [GO:0005524]; single-stranded DNA binding [GO:0003697]; DNA repair [GO:0006281]; DNA replication [GO:0006260]; SOS response [GO:0009432]	GTGCTGCTCTCGGGCCTGTCTACCCTGAACTACCGGAACCTCGCGCCGGACACGCTGGAATTTCCGGCCGGCGTGACCGGTGTGTTCGGCGAGAACGGCGCGGGCAAGACCAACCTGCTGGAAGCCGCCTACCTCGCCCTGACCGGCCTGAGCGACGTGACGCGCCTGGAACAGCTCGTGCAGTCGGGCGAGAAGGAGGCCTACGTGCGCGCCGACCTGCACCAGGGCGGCAGCCTGAGCATCCAGGAGGTCGGGCTGGGGCGGGGAAGGCGGCAACTGAAGGTGGACGGCGTGCGGGTCCGGACCGGCGACCTGCCGCGCGGCAGCGCCGTATGGATTCGCCCCGAGGACAGCGAACTGGTGTTCGGCTCGCCCTCGGGGCGCCGGGGCTACCTCGAC…	MLLSGLSTLNYRNLAPDTLEFPAGVTGVFGENGAGKTNLLEAAYLALTGLSDVTRLEQLVQSGEKEAYVRADLHQGGSLSIQEVGLGRGRRQLKVDGVRVRTGDLPRGSAVWIRPEDSELVFGSPSGRRGYLDALLSRLSARYAEQLSRYDRTVSQRNAALRAGEDWAMHVWDEALVKLGTEIMLFRRRALTRLDDLSREANAALGSRKTLRLELTESTTPETYAHDLAARRAEELARGATVTGPHRDDLLLTLGDFPANEYASRGEGRTVALALRRAELELLAEKFGERPVLLIDDFTAELDPGRRSFLLDLAASVPQAIVTGTERAPGAALTLRAHAGRFTPELDMAEVGV
Deinococcus indicus	223556	recF	recF CBQ26_05080	CBQ26_05080	DNA replication and repair protein RecF	A0A246BPN0	NA	NA	cytoplasm [GO:0005737]; ATP binding [GO:0005524]; single-stranded DNA binding [GO:0003697]; DNA repair [GO:0006281]; DNA replication [GO:0006260]; SOS response [GO:0009432]	NA	MRLDSLSTLNYRNLAPFTLAFPAGVTGVFGENGAGKTNLLEAAYLALTGLTDVTRLEQLVQQGETEAYVRADLESGGSLSVQEVGLGRGRRQLKLDGVRVRTGDLPRGSAVWIRPEDSEMVFGSPSGRRAFLDSLLSRLSARYAEQLSRYDRTVSQRNAALRGGEEWAMHVWDESLVRLGSEIMLFRRRALVRLNELAAEANAALGSRKPLTLTLTESTTPESYAQDLAARRAEELARGSTVTGPHRDDLLLTLGDFPASEYASRGEGRTVALALRRAELELLAERFGERPVLLIDDFSAELDPVRRSFLLELAASVPQAIVTGTERAPGAALTLRAQSGRFTPDGSAVQDGSAVQDGLSVEDGATAGDGTAVETELPPVAGVGA
Deinococcus marmoris	249408	recF	recF BOO71_0014935	BOO71_0014935	DNA replication and repair protein RecF	A0A1U7NR86	NA	NA	cytoplasm [GO:0005737]; ATP binding [GO:0005524]; single-stranded DNA binding [GO:0003697]; DNA repair [GO:0006281]; DNA replication [GO:0006260]; SOS response [GO:0009432]	NA	MNYRNLAPCTLRFGAGVTGVYGENGAGKTNLLEAIYLALTGQTDVGRLEQLVQSGENEAYVRADLESGGSLSVQEVGLGRGRRQLKVDGVRVRAGDLPRGSAVWIRPEDSELVFGSPSLRRAYLDSLLSRLSARYGQQLGRYERTVSQRNAALKGGEQWAMSVWDDALVKLGTEIITFRRRALTRLGELATDANAALGSRKTLTLTLLETTTPETYAHDLTSRRAEELARGSTVSGPHRDDLVLTLGGFSASEYASRGEGRTVALALRRAELELLAERFGEQPILLIDDFSAELDPGRRTFLLELAAGVPQAIVTGTERPPGASAQFWAQSGRFTPVDASPLADLALADLNADDSEEDGLMAPRLEEVR
Deinococcus maricopensis (strain DSM 21211 / LMG 22137 / NRRL B-23946 / LB-34)	709986	recF	recF Deima_2171	NA	DNA replication and repair protein RecF	E8U9S2	dmr:Deima_2171	NCBI-ProteinID: ADV67811	cytoplasm [GO:0005737]; ATP binding [GO:0005524]; single-stranded DNA binding [GO:0003697]; DNA repair [GO:0006281]; DNA replication [GO:0006260]; SOS response [GO:0009432]	GTGCCGCTCCCCCGCCACGCGTACAATGCTCACGTGCACCTGCGCGCCCTCACCACCCTGCATTACCGCAACCTCAGCCCCGCCACGCTGGACCTCCCGCGCGGCATCACCAGCATCTGGGGCGAAAACGGCGCAGGCAAAACCAACCTGCTGGAAGCCGCGTACCTCGCGCTCACCGGCCTCACCAACGCCCCCCGCGTCGAACAGCTCGTCACCCGCGGCGAACGCGAAGGCTACGTCCGCGCGGACCTCCACTCCGGCGGCAGCACCAGCATCCTCGAAGTCGGCCTCGCCCGCGGACGACGCCACGTGAAGGTCGACGGCGTCCGCGCCCGCAGCAGCGACCTCCCGCGCGGCAGCGCCGTCTGGATCCGCCCCGAAGACAGCGACCTCGTGTAC…	MPLPRHAYNAHVHLRALTTLHYRNLSPATLDLPRGITSIWGENGAGKTNLLEAAYLALTGLTNAPRVEQLVTRGEREGYVRADLHSGGSTSILEVGLARGRRHVKVDGVRARSSDLPRGSAVWIRPEDSDLVYGSPSARRAYLDALLSRLSVRYAHQLSRFERTLTQRNAALKSGETWAMDVWDDALVTLGSELMTMRRRVLVRLAELTQAAHTQLGGHKPLTLALTESTTPETYLADLAARRAEELARGQTVIGPHRDDLALTLDLFPAADFASRGEARTVALALRKAELDLLRERYGENPVLLIDDFTAELDPNRRQFLLDLAHSVPQALVTGTEHAPGARLTLRAESGTFMPDAAQQPLPAEATP
Deinococcus proteolyticus (strain ATCC 35074 / DSM 20540 / JCM 6276 / NBRC 101906 / NCIMB 13154 / VKM Ac-1939 / CCM 2703 / MRP)	693977	recF	recF Deipr_0978	NA	DNA replication and repair protein RecF	F0RMZ2	dpt:Deipr_0978	NCBI-ProteinID: ADY26134	cytoplasm [GO:0005737]; ATP binding [GO:0005524]; single-stranded DNA binding [GO:0003697]; DNA repair [GO:0006281]; DNA replication [GO:0006260]; SOS response [GO:0009432]	ATGGCGCCCGTGCGTCTGAGCAAGCTCTCTACCCTGAACTACCGCAACCTGGCCCCCGACACGCTGGAATTCCCGGCGGGGGTCACGGGCGTCTGGGGCGAGAACGGCGCCGGCAAAACCAACCTGCTGGAAGCTGCCTACTTGGCGCTCACGGGCCGCACCGAAGCAGGCCGGCTGGAGGAGCTGGTGCTGGCCGGGCAGGCCGAAGCGTATGTACGTGCCGACGTGCTGGAAGGCGGCAGTCTGAGCGTGCAGGAGGTGGGCATCGGGCGCGGACGGCGGCAGCTGAAGGTGGACGGCGTGCGTACCCGCACCGGCGACCTGCCGCGTGGCAGCGCCGTGCTGATTCGCCCGGAGGACTCGGAGCTGGTGTTCGGCTCGCCCTCGCAGCGCCGGGCG…	MAPVRLSKLSTLNYRNLAPDTLEFPAGVTGVWGENGAGKTNLLEAAYLALTGRTEAGRLEELVLAGQAEAYVRADVLEGGSLSVQEVGIGRGRRQLKVDGVRTRTGDLPRGSAVLIRPEDSELVFGSPSQRRAYLDSLLGRLSARYAEQLSRYERTVSQRNAALREGQDWALDVWDAPLVTLGRDIMEFRARALVRLEELARHANAELGSRKALDIRLLESTDPASYAQTLHARRAEELARGVTLTGPHRDDLELTLGGLNAGTYASRGEGRTAALSLRYAELQLLSERFGEPPVLLIDDWTAELDPQRRQFLLDLAASVPQAIVTGTEQPPGAQLALQAAAGRFTPQPQRQEEMPA
Deinococcus peraridilitoris (strain DSM 19664 / LMG 22246 / CIP 109416 / KR-200)	937777	recF	recF Deipe_0365	NA	DNA replication and repair protein RecF	K9ZYX9	dpd:Deipe_0365	NCBI-ProteinID: AFZ65965	cytoplasm [GO:0005737]; ATP binding [GO:0005524]; single-stranded DNA binding [GO:0003697]; DNA repair [GO:0006281]; DNA replication [GO:0006260]; SOS response [GO:0009432]	GTGCGGCTGCGCGCCCTGACCACCCTCAACTTCCGAAACCTGACGCCGGATACCCTGGAACTGCCCGCCGGGCTGGTCAGCGTGTCAGGCGCCAACGGTGCGGGCAAGACCAACCTGCTCGAAGCAGCCTACCTGGTGCTGACGGGCCTCACCGAAGCGGGACGGCTCGAGCAGCTTGTGGCGCGCGGCAGCGGTGAGGCGTACGTGCGTGCTGATCTGGAGCGTCAGGACGGCGTGAGCATTCTGGAAGTCGGCCTGGGGCGGGGGCGCCGCGTCGCCAAGGTGGACGGAGTGCGCGTCCGGAGCGGGGCCTTGCCGCCGGGCAGCGCGGTGTGGATCCGCCCGGAGGACAGCGAGCTGATCCTCGGTGCGCCCGGCGTGCGGCGCACGTTTCTCGAC…	MRLRALTTLNFRNLTPDTLELPAGLVSVSGANGAGKTNLLEAAYLVLTGLTEAGRLEQLVARGSGEAYVRADLERQDGVSILEVGLGRGRRVAKVDGVRVRSGALPPGSAVWIRPEDSELILGAPGVRRTFLDALLSRLSQRYAHQLSLYERHLAQRNAALRAMTSRVGEGRAEPWALDVWDAKVVELGTEILSLRRRVLARLTPLAQEAHEALGGHKALTLNLDETTTPEDFHADLLRRRDEELARGVTLSGPHRDDLAMRLDDFPAGDFVSRGEARTIALALRKAELDLLTERYGEPPVLLVDDWTAELDPQRRNFLLGLARALPQALITGTDAVPGAAGCYAAHDGSFSWQGGSA
Deinococcus puniceus	1182568	recF	recF SU48_05910	SU48_05910	DNA replication and repair protein RecF	A0A172T8V3	dpu:SU48_05910	NCBI-ProteinID: ANE43377	cytoplasm [GO:0005737]; ATP binding [GO:0005524]; single-stranded DNA binding [GO:0003697]; DNA repair [GO:0006281]; DNA replication [GO:0006260]; SOS response [GO:0009432]	ATGGGGGGCGTGCATCTGGAGTCCCTGTCTACCCTGAACTACCGCAACCTCGCGCCCGATACGCTGCATTTTCCGGCGGGGGTTACGGGCGTGTACGGCGAAAACGGGGCGGGCAAGACCAATTTGCTGGAAGCGGCGTATCTGGCCCTGACTGGCCTCACCGATGTGAACCGCTTAGAGCAACTGGTGCAGTCGGGCGAAAAAGAAGCGTATGTGCGGGCCGATTTGCAGCAGGGCGGCAGCCTGAGTGTGCAAGAAGTGGGGCTGGGGCGCGGGCGGCGGCAACTGAAGGTGGACGGCGTGCGGGTGAAGACCGGAGACCTGCCGCGTGGCAGCGCCGTGTGGATTCGGCCCGAAGACAGCGAACTGGTGTTCGGCCCCCCTGCCGGAAGGCGGGCG…	MGGVHLESLSTLNYRNLAPDTLHFPAGVTGVYGENGAGKTNLLEAAYLALTGLTDVNRLEQLVQSGEKEAYVRADLQQGGSLSVQEVGLGRGRRQLKVDGVRVKTGDLPRGSAVWIRPEDSELVFGPPAGRRAYLDALLSRISARYGEQLARYERTVSQRNAALKGGEEWAMHVWDDSLLKLGGEIMLFRRRALTRLDELAGEANAALGSRKPLKLTLTESTTPEHYARDLSARRGEELARGATVTGPHRDDLTLTLGDFAASEYASRGEGRTVALALRRAELELLSEKFGEKPVLLIDDFSAELDPTRRAFLLDLAASVPQAIVTGTERAPGAVLTLRAHAGRFMPEDQVTDLEDFRPLEADPVEADRVEVDRVEAGA
Deinococcus radiophilus	32062	recF	recF EJ104_05115	EJ104_05115	DNA replication and repair protein RecF	A0A3S0KJU2	NA	NA	cytoplasm [GO:0005737]; ATP binding [GO:0005524]; single-stranded DNA binding [GO:0003697]; DNA repair [GO:0006281]; DNA replication [GO:0006260]; SOS response [GO:0009432]	NA	MSRVRLCKLSTLNYRNLSPDTLDFPAGVTGVWGENGAGKTNLLEAAYLALTGRTEAGRLEELILAGQTEAYVRADVLESGSLSVQEVGIGRGKRQLKVDGVRTRNGDLPRGSAVLFRPEDSELVFGAPSQRRGYLDSLLSRLSARYAEQLSRYERTVSQRNAALREGQDWALDVWDEPLGTLGRGIMEFRQRAAGRLEELAQGANAELGSRKTLRVQLTESADPERYVEQLRARRAEELARGLTLTGPHRDDLALSLGDMSAGTYASRGEGRTAALALRYAEMQLLTERFGEPPVLLIDDWTAELDPQRRQFLLDLAASVPQAIVTGTERPPGAALLLHAAAGRFSPLTEGNRDGR
Deinococcus radiopugnans ATCC 19172	585398	recF	recF FHR04_11735	FHR04_11735	DNA replication and repair protein RecF	A0A5C4Y5N5	NA	NA	cytoplasm [GO:0005737]; ATP binding [GO:0005524]; single-stranded DNA binding [GO:0003697]; DNA repair [GO:0006281]; DNA replication [GO:0006260]; SOS response [GO:0009432]	NA	MDPVRLESLSTLNYRNLAPCTLRFGAGVTGVFGENGAGKTNLLEAIYLALTGQTDVGRLEQLVQSGESEAYVRADLESGGSLSVQEVGLGRGRRQLKVDGVRVRAGDLPRGSAVWIRPEDSELVFGSPTLRRAYLDSLLSRLSARYGQQLGRYERTVSQRNAALKGGEAWAMAVWDDALVKLGTEIITFRRRALTRLGELATDANAALGSRKTLELKLLETTTPETYAADLTGRRAEELARGSTVSGPHRDDLVLTLGGFSASEYASRGEGRTVALALRRAELELLAERFGEQPVLLIDDFSAELDPGRRAFLLELAAGVPQAIVTGTERPPGAAAQYWAQSGRFTPLDPLDGPLDMKPEKKAELEEVH
Deinococcus radiodurans (strain ATCC 13939 / DSM 20539 / JCM 16871 / LMG 4051 / NBRC 15346 / NCIMB 9279 / R1 / VKM B-1422)	243230	recF	recF DR_1089	NA	DNA replication and repair protein RecF	Q9RVE0	dra:DR_1089	NCBI-GeneID: 1799966	cytoplasm [GO:0005737]; ATP binding [GO:0005524]; single-stranded DNA binding [GO:0003697]; DNA replication [GO:0006260]; DNA synthesis involved in DNA repair [GO:0000731]; double-strand break repair [GO:0006302]; SOS response [GO:0009432]	ATGGGGGATGTGCGTCTCTCGGCCCTGTCTACCCTGAATTACCGGAATCTTGCGCCTGGGACGCTGAATTTCCCGGAAGGCGTGACCGGGATTTATGGGGAGAACGGAGCTGGCAAGACCAACCTGCTCGAGGCCGCCTACCTCGCGCTGACCGGACAGACCGACGCGCCGCGTATCGAGCAACTGATTCAAGCGGGCGAGACCGAGGCGTATGTGCGGGCCGATTTGCAGCAGGGCGGCAGCCTCAGCATTCAGGAAGTGGGGCTGGGGCGCGGGCGGCGGCAACTGAAGGTGGACGGCGTGCGCGCCCGGACCGGCGACCTGCCGCGCGGCGGAGCGGTGTGGATTCGCCCGGAAGACAGCGAACTGGTGTTCGGGCCGCCCTCGGGACGCCGGGCG…	MGDVRLSALSTLNYRNLAPGTLNFPEGVTGIYGENGAGKTNLLEAAYLALTGQTDAPRIEQLIQAGETEAYVRADLQQGGSLSIQEVGLGRGRRQLKVDGVRARTGDLPRGGAVWIRPEDSELVFGPPSGRRAYLDSLLSRLSARYGEQLSRYERTVSQRNAALRGGEEWAMHVWDDVLLKLGTEIMLFRRRALTRLDELAREANAQLGSRKTLALTLTESTSPETYAADLRGRRAEELARGSTVTGPHRDDLLLTLGDFPASDYASRGEGRTVALALRRAELELLREKFGEDPVLLLDDFTAELDPHRRQYLLDLAASVPQAIVTGTELAPGAALTLRAQAGRFTPVADEEMQAEGTA
Deinococcus soli Cha et al. 2016	1309411	recF	recF SY84_02295	SY84_02295	DNA replication and repair protein RecF	A0A0F7JN66	dch:SY84_02295	NCBI-ProteinID: AKH16065	cytoplasm [GO:0005737]; ATP binding [GO:0005524]; single-stranded DNA binding [GO:0003697]; DNA repair [GO:0006281]; DNA replication [GO:0006260]; SOS response [GO:0009432]	GTGCGTCTGGATTCGCTGTCCACCCTGAATTACCGGAATCTCGCCCCGTGTACCTTGCTGTTCCCGGCGGGCGTGACCGGGGTCTTCGGGGAGAACGGGGCGGGCAAGACGAACCTGCTGGAGGCGGCGTTCCTGGCGCTGACCGGCCTGACGGACGTGACGCGCCTGGAGCAGCTGGTGCAGCAGGGCGAGACGGAAGCGTACGTGCGGGCGGATCTGGAGAGCAGCGGCAGCCTGAGTGTGCAGGAGGTGGGCCTGGGGCGCGGGCGGCGGCAGCTGAAGGTGGACGGCGTGCGGGTGCGCACGGGGGACCTGCCGCGCGGGAGTGCGGTGTGGATCCGCCCGGAGGACAGCGAGCTGGTGTTCGGGTCGCCGTCGGGTCGGCGGGCGTTCCTGGAT…	MRLDSLSTLNYRNLAPCTLLFPAGVTGVFGENGAGKTNLLEAAFLALTGLTDVTRLEQLVQQGETEAYVRADLESSGSLSVQEVGLGRGRRQLKVDGVRVRTGDLPRGSAVWIRPEDSELVFGSPSGRRAFLDSLLSRLSARYAEVLSRYERTVSQRNAALRGGEEWAMHVWDESLVRLGTEIMTTRRRALVRLNELAGEANAALGSRKPLTLSLAESTTPEAYAQDLASRRAEELARGSTATGPHRDDLVLTLGDFPASEYASRGEGRTVALALRRAELELLAERFGERPVLLIDDFSAELDPGRRAFLLDLAASVPQAIVTGTERAPGAALTLRAHGGRFTPEVTAEPLPGEPLAEEVRA
Deinococcus geothermalis (strain DSM 11300)	319795	recF	recF Dgeo_1620	NA	DNA replication and repair protein RecF	Q1IXW9	dge:Dgeo_1620	NCBI-ProteinID: ABF45915	cytoplasm [GO:0005737]; ATP binding [GO:0005524]; single-stranded DNA binding [GO:0003697]; DNA repair [GO:0006281]; DNA replication [GO:0006260]; SOS response [GO:0009432]	ATGTCCGGTGTGCAGCTCTCGTCCCTCTCCACCCTGAATTACCGGAATCTCGCGCCCGGCACGCTTCATTTTCCGGCGGGCGTGACGGGCGTGTTTGGGGAAAACGGAGCGGGCAAGACAAATCTGCTGGAAGCGGCGTATCTGGCGCTGACTGGCCTGACGGACGTGACTCGGCTGGAACAGCTGATCCAGTCGGGCGAACGCGAGGCCTACGTGCGGGCCGACGTGCAGCAGGGCGGCAGCCTGAGCATCCAGGAAGTCGGGCTGGGGCGCGGGCGGCGACACCTCAAGGTGGACGGGGTGCGGGCCAAGACCGGCGACCTGCCGCGCGGGAGTGCGGTGTGGATTCGCCCGGAAGACAGCGAATTGGTCTTCGGGCCTCCCGCCGGGCGGCGGGCC…	MSGVQLSSLSTLNYRNLAPGTLHFPAGVTGVFGENGAGKTNLLEAAYLALTGLTDVTRLEQLIQSGEREAYVRADVQQGGSLSIQEVGLGRGRRHLKVDGVRAKTGDLPRGSAVWIRPEDSELVFGPPAGRRAYLDALLSRLSARYGQQLARYERTVAQRNAALKAGEDWAMHVWDDALVKLGTDIMLFRRRALTRLDELAREANAQLGSRKPLTLTLSESTTPETYAHDLAARRAEELSRGATVTGPHRDDLILTLGELPASEYASRGEGRTVALALRCAELELLAEKFGEKPVLLIDDFTAELDPGRRGFLLDLAASVPQAIVTGTERAPGAALTLRAHAGRFTEESRPATVGVGA
Deinococcus ficus	317577	recF	recF DFI_06285	DFI_06285	DNA replication and repair protein RecF	A0A221SVH4	dfc:DFI_06285	NCBI-ProteinID: ASN80659	cytoplasm [GO:0005737]; ATP binding [GO:0005524]; single-stranded DNA binding [GO:0003697]; DNA repair [GO:0006281]; DNA replication [GO:0006260]; SOS response [GO:0009432]	ATGCGGGGCGTGCAGCTGTCCAGCCTCTCCACCCTGAACTACCGGAACCTCGCGCCCGGCACCCTGTCGTTCCCGGGCGGGGTGACCGGCGTGTACGGGGAGAACGGCGCGGGCAAGACGAATCTGCTGGAGGCCGCGTATCTGGCCCTGACCGGCCTGACCGACGTGACCCGCCTGGAGCAACTGGTGCAGGCGGGCGAGCAGGAGGCGTACGTGCGGGCCGACCTGGAGTCCGGCGGCAGCCTGAGCATTCAGGAGGTCGGGCTGGGCCGCGGGCGGCGGCAGCTGAAGGTGGACGGCGTGCGCGTGCGCGCCGGGGACCTGCCGCGCGGCAGCGCCGTGTGGATCCGCCCGGAGGACAGCGAACTGGTGTTCGGCTCCCCGTCGGGCCGACGGGCG…	MRGVQLSSLSTLNYRNLAPGTLSFPGGVTGVYGENGAGKTNLLEAAYLALTGLTDVTRLEQLVQAGEQEAYVRADLESGGSLSIQEVGLGRGRRQLKVDGVRVRAGDLPRGSAVWIRPEDSELVFGSPSGRRAYLDALLSKLSARYGQQLARYERTVSQRNAALKSGEEWAMHVWDDTLLKLGTDIMLFRRRALTRLAELAADANAALGSRKALVLTLQESTSPETYAFDLAGRRAEELARGSTVTGPHRDDLLLSLGGFPATEYASRGEGRTISLALRRAELELLSEKFGEKPVLLIDDFSAELDPARRQYLLDLAASVPQAIVTGTERAPGATRTFRAHAGRFTLDGPEPADHDDGLAEAVPGVMTS
Deinococcus wulumuqiensis	980427	recF	recF DVJ83_02990	DVJ83_02990	DNA replication and repair protein RecF	A0A345IF24	dwu:DVJ83_02990	NCBI-ProteinID: AXG98296	cytoplasm [GO:0005737]; ATP binding [GO:0005524]; single-stranded DNA binding [GO:0003697]; DNA repair [GO:0006281]; DNA replication [GO:0006260]; SOS response [GO:0009432]	ATGGGGGATGTGCGTCTCTCGGCCCTGTCCACCCTGAATTACCGGAATCTCGCGCCTGGGACGCTGGATTTTCCGGAAGGCGTGACCGGGATTTATGGGGAGAACGGAGCCGGCAAGACCAACCTGCTCGAGGCCGCCTACCTCGCGCTGACCGGGCAGACCGACGCGCCCCGTATCGAGCAACTGATTCAGGCAGGCGAGCAGGAAGCCTACGTGCGGGCCGACTTGCAGCAGGGCGGCAGCCTCAGCATTCAGGAAGTCGGGCTGGGGCGCGGACGGCGGCAGCTCAAGGTGGACGGCGTGCGGGTGAGGACCGGCGACCTGCCACGCGGCGGGGCGGTGTGGATTCGCCCGGAAGACAGCGAACTGGTGTTCGGGCCACCCTCGGGCCGCCGGGCG…	MGDVRLSALSTLNYRNLAPGTLDFPEGVTGIYGENGAGKTNLLEAAYLALTGQTDAPRIEQLIQAGEQEAYVRADLQQGGSLSIQEVGLGRGRRQLKVDGVRVRTGDLPRGGAVWIRPEDSELVFGPPSGRRAYLDSLLSRLSARYGEQLSRYERTVSQRNAALRGGEEWAMHVWDDVLLKLGTEIMLFRRRALTRLDELAREANAQLGSRKPLALTLTESTSPETYAADLRGRRAEELARGSTVTGPHRDDLLLTLGDFPASDYASRGEGRTVALALRRAELELLREKFGEDPVLLLDDFTAELDPHRRQYLLDLAASVPQAIVTGTELAPGAALTLRAQAGRFTPVERAESEGWRGEGSA
Deinococcus irradiatisoli	2202254	recF	recF DKM44_07380	DKM44_07380	DNA replication and repair protein RecF	A0A2Z3JHN1	dez:DKM44_07380	NCBI-ProteinID: AWN23071	cytoplasm [GO:0005737]; ATP binding [GO:0005524]; single-stranded DNA binding [GO:0003697]; DNA repair [GO:0006281]; DNA replication [GO:0006260]; SOS response [GO:0009432]	ATGCTCCTGCAATCGCTCACCACCCTCAACTACCGCAACCTCACCCCCGATACGCTGCATTTCCCGGCGGGCGTGAGCGCGGTGTGGGGGCCCAACGGCGCGGGCAAAACCAATTTGCTGGAAGCCACCTATCTGGCGCTTACCGGCCTGAGCGAGGTCAGCCGATTGGAGCAGCTCGTCTTGCAGGGCGAGAGTGAGGCCTACGTGCGCGCCGAACTGCTGCAGGGCGGCAGCCTCAGCGTGCTGGAAGTGGGCTTGGGGCGCGGCCGGCGCACCCTCAAGGTGGACGGTGTGCGGGTGCGCGGCCACGAATTGCCGCGCGGCAGCGCCGTGTGGATTCGCCCCGAAGATTCCGACCTCGTCTACGGCGCGCCGGGCGGGCGCCGGGCGTACCTCGAC…	MLLQSLTTLNYRNLTPDTLHFPAGVSAVWGPNGAGKTNLLEATYLALTGLSEVSRLEQLVLQGESEAYVRAELLQGGSLSVLEVGLGRGRRTLKVDGVRVRGHELPRGSAVWIRPEDSDLVYGAPGGRRAYLDELLSRLSARYAQQLPRYERAVAQRNAALKAGEDWAMPIWEETLVKLGSEIIEVRRRAVGRLAELAYEANAALGSAKALRLELSESTTPETFRADFARRAAEERARGSTVIGPHRDDLTLTLGDFPAGDYASRGEARTIALSLRKAELDLLRERFGDMPLLLIDDFSAELDPSRRAFLLTLAASVPQAIVTGTEEAPGAALSLRAEAGSFFPAPPSQTPLPQVRA
Truepera radiovictrix (strain DSM 17093 / CIP 108686 / LMG 22925 / RQ-24)	649638	recF	recF Trad_0168	NA	DNA replication and repair protein RecF	D7CXV0	tra:Trad_0168	NCBI-ProteinID: ADI13310	cytoplasm [GO:0005737]; ATP binding [GO:0005524]; single-stranded DNA binding [GO:0003697]; DNA repair [GO:0006281]; DNA replication [GO:0006260]; SOS response [GO:0009432]	GTGCGCCTGCTCTCGCTCCAACAGCTCAATTACCGCAACCTCAACACCCCGCGCGTGACCTTTGGCGGCGGGGTGACGGCGATCGTCGGGCGCAACGCGGCGGGCAAGTCGAACCTCTTGGAAGCGGTCTACCTCGGCCTGACGGGCGAGCTGCCCCACGGCAAGATCGCCGAGGCCGTGCGCTTAGGCGAGAGCGAGGGGTTTGTCAGCGTCAAGCTCGAGCACGGGGGCGGCCTCAGCACGGTGCAAGTCGGGCTCGCGCCGGGGCGCAAAACGGTGCGACTCGACGGCCAGTCGGTCCGCGCCTTTGAGCTCGCCCGGGTCTCGGCGGCGGTGCTGATCACCCCCGAAGACGCCGAGCTGGTCCACGGCCCCCCCGCGCTGCGGCGCGGCTACCTC…	MRLLSLQQLNYRNLNTPRVTFGGGVTAIVGRNAAGKSNLLEAVYLGLTGELPHGKIAEAVRLGESEGFVSVKLEHGGGLSTVQVGLAPGRKTVRLDGQSVRAFELARVSAAVLITPEDAELVHGPPALRRGYLDTLLSRLSLRYALLQREYTRVVEQRNAALKSLPYGDPTLEVWTERFVALGDEITALRERALARVGEVARASYAEISGDDKPLGVSHRAAAQGVGLRAALAATQHEERARGVTVVGPHRDDLELTLAGHSVQAYGSRGEARTVALALRVAEYTLLQEKLREAPVLLIDDFTAELDASRREFLLQLAARAPQALVSGTEAPPHAAAQLFIAGGDVRLERPA
Bacillus nealsonii AAU1	1202533	recF	recF A499_03738	A499_03738	DNA replication and repair protein RecF	R9C8Y5	NA	NA	cytoplasm [GO:0005737]; ATP binding [GO:0005524]; single-stranded DNA binding [GO:0003697]; DNA repair [GO:0006281]; DNA replication [GO:0006260]; SOS response [GO:0009432]	NA	MYIDELLLRNYRNYEELDISFENKVNVILGENAQGKTNVMESIYVLAMAKSHRTSNDKELIRWDQEYAKIEGRLVKTHGKVPMQLVVAKKGKKAKFNHIEQRKLSQYIGNMNVVMFAPEDLNLVKGSPQIRRRFIDMEIGQISPVYLHDMGQYQKILHQRNTYLKQLQTNKQTDHTMLEILTEQFIDMAVKIVAKRFEFLHLLEKWAVPIHKGISRGLEILEIRYKPSVDVSEDQELSKMKSIYEEKFQNLKKREIDRGISLFGPHRDDMMFYVNDRDVQTFGSQGQQRTTALSIKMAEIELIYSEIREYPILLLDDVLSELDDYRQSHLLNTIQGKVQTFVTTTNVDGIDHQTLKEAATFQVESGTIKKIQ
Bacillus nealsonii	115979	recF	recF CWS01_08005	CWS01_08005	DNA replication and repair protein RecF	A0A2N0Z4A0	NA	NA	cytoplasm [GO:0005737]; ATP binding [GO:0005524]; single-stranded DNA binding [GO:0003697]; DNA repair [GO:0006281]; DNA replication [GO:0006260]; SOS response [GO:0009432]	NA	MFIEQLLLQNYRNYEHLEVEFENKVNVILGENAQGKTNVMESIYVLAMAKSHRTSNDKDLIRWDTEYAKIEGRLQKARGHLPMQLIVSKKGKKAKYNHIEQRKLSQYVGNMNVVMFAPEDLNLVKGSPQVRRRFIDMEIGQISAIYLHDMGQYQKILQQRNTYLKQLQTKKQSDHTMLEILTEQFIHAAVKIVAKRFEFLQLLENWAVPIHKGISRGLETLKIQYKPSVDVSEEQDLSKMKEVYEEKFFRMKTREVERGMTMFGPHRDDLLFFVNGRDVQTFGSQGQQRTTALSIKMAEIELIHSEIREYPILLLDDVLSELDDYRQSHLLNTIQGKVQTFVTTTNVDGIDHQTLRGASTFNVKSGTIQKIQ
Bacillus nealsonii AAU1	1202533	recF/recN/smc	A499_23072	A499_23072	RecF/RecN/SMC N terminal domain protein (Fragment)	R9C2K0	NA	NA	catalytic activity [GO:0003824]	NA	NKEQIQTFSEQITKGNFEGNGYYKLLEEKNIPYENFKEYLTYMLIAHKLYSENIQLVVITDHNTIGGYDKLKFALNEYFKTRIKSSATYRKSIFLLLGLEISCSDKNHVVGIFDESSISEVQKLVNNHIYSTVDGTIDTSLTIIKKIQKIGGIGYIAHINSSDFLGTGLYKKELFATSHLLGFTSLNNIDNLFEKKFYNTQTKEKKTSV
Acinetobacter radioresistens DSM 6976 = NBRC 102413 = CIP 103788	981334	recF	recF F939_00606	F939_00606	DNA replication and repair protein RecF	A0A0E2GN22	NA	NA	cytoplasm [GO:0005737]; ATP binding [GO:0005524]; single-stranded DNA binding [GO:0003697]; DNA repair [GO:0006281]; DNA replication [GO:0006260]; SOS response [GO:0009432]	NA	MYITRLNIERVRNLSAVALSELQPFNVFYGANGSGKTSILEAIHLLATGRSFRTYIPKHYIQSGASDTIVFAQSATEKIGMQKMLSGEQIIKVNGDTVATQGQLAKMLALQYIDPLSTDIIDHGAKPRRQLLDWLMFHVEPEFYQTWQYYSRALKQRNSLLKSRQTLSVDELDPWNKMLASYGELLHAQRSQVMEQWKIYFKQDLSQLLPDLEIELDYVSGFHSEQGLYQDLTLYHQKDLDRRYTEYGPHRADLRLKTPLGDADNILSRGQKKLLIMALKLSQIAMLHASNKETVVLLDDLTAELDLTAQQRLIERLSQLGSQVFITTLEHKSVQQHLHDLSISYQLFHVEHGQVSVVQQRFNPSLD
Acinetobacter radioresistens	40216	recF	recF DIC32_06200	DIC32_06200	DNA replication and repair protein RecF	A0A3A4CYD5	arj:DOM24_00015	NCBI-ProteinID: AWV85046	cytoplasm [GO:0005737]; ATP binding [GO:0005524]; single-stranded DNA binding [GO:0003697]; DNA repair [GO:0006281]; DNA replication [GO:0006260]; SOS response [GO:0009432]	ATGTATATTACGCGTTTAAATATCGAACGTGTCCGGAACCTTTCAGCGGTTGCACTCTCTGAGTTGCAGCCGTTTAATGTTTTTTACGGGGCCAATGGTTCAGGCAAAACCTCGATTCTTGAGGCGATTCATTTGCTGGCCACAGGCCGTTCTTTTCGAACTTATATTCCCAAACACTACATTCAGAGTGGTGCTTCAGACGCGATTGTATTTGCACAGTCTGCTACCGAGAAAATTGGCATGCAGAAAATGCTCTCGGGTGAGCAGATAATTAAAGTGAATGGCGATACGGTCGCAACTCAGGGTCAGCTTGCTAAAATGCTGGCATTACAATATATCGACCCACTCAGTACGGATATCATTGACCATGGAGCCAAACCGCGGAGACAGTTACTGGAC…	MYITRLNIERVRNLSAVALSELQPFNVFYGANGSGKTSILEAIHLLATGRSFRTYIPKHYIQSGASDAIVFAQSATEKIGMQKMLSGEQIIKVNGDTVATQGQLAKMLALQYIDPLSTDIIDHGAKPRRQLLDWLMFHVEPEFYQTWQYYSRALKQRNSLLKSRQNLSVDELDPWNKMLASYGELLHAQRSQVMEQWKIYFKQDLSQLLPDLEIELDYVSGFHSEQGLYQDLTLYHQKDLDRRYTEYGPHRADLRLKTPLGDADNILSRGQKKLLIMALKLSQIAMLHASNKETVVLLDDLTAELDLTAQQRLIERLSQLGSQVFITTLEHESVQQHLHDLSISYQLFHVEHGQVSVVQQ
Acinetobacter radioresistens	40216	recF	recF C7E16_08565	C7E16_08565	DNA replication and repair protein RecF	A0A2T1IZU9	NA	NA	cytoplasm [GO:0005737]; ATP binding [GO:0005524]; single-stranded DNA binding [GO:0003697]; DNA repair [GO:0006281]; DNA replication [GO:0006260]; SOS response [GO:0009432]	NA	MYITRLNIERVRNLSAVALSELQPFNVFYGANGSGKTSILEAIHLLATGRSFRTYIPKHYIQSGASDTIVFAQSATEKIGMQKMLSGEQIIKVNGDTVATQGQLAKMLALQYIDPLSTDIIDHGAKPRRQLLDWLMFHVEPEFYQTWQYYSRALKQRNSLLKSRQTLSVDELDPWNKMLASYGELLHAQRSQVMEQWKIYFKQDLSQLLPDLEIELDYVSGFHSEQGLYQDLTLYHQKDLDRRYTEYGPHRADLRLKTPLGDADNILSRGQKKLLIMALKLSQIAMLHASNKETVVLLDDLTAELDLTAQQRLIERLSQLGSQVFITTLEHKSVQQHLHDLSISYQLFHVEHGQVSVVQQRFNPSLD
Acinetobacter radioresistens NIPH 2130	1217674	recF	recF F940_01613	F940_01613	DNA replication and repair protein RecF	A0A3F3GS95	NA	NA	cytoplasm [GO:0005737]; ATP binding [GO:0005524]; single-stranded DNA binding [GO:0003697]; DNA repair [GO:0006281]; DNA replication [GO:0006260]; SOS response [GO:0009432]	NA	MYITRLNIERVRNLSAVALSELQPFNVFYGANGSGKTSILEAIHLLATGRSFRTYIPKHYIQSGASDTIVFAQSATEKIGMQKMLSGEQIIKVNGDTVATQGQLAKMLALQYIDPLSTDIIDHGAKPRRQLLDWLMFHVEPEFYQTWQYYSRALKQRNSLLKSRQTLSVDELDPWNKMLASYGELLHAQRSQVMEQWKIYFKQDLSQLLPDLEIELDYVSGFHSEQGLYQDLTLYHQKDLDRRYTEYGPHRADLRLKTPLGDADNILSRGQKKLLIMALKLSQIAMLHASNKETVVLLDDLTAELDLTAQQRLIERLSQLGSQVFITTLEHKSVQQHLHDLSISYQLFHVEHGQVSVVQQ
Pseudomonas putida (strain S16)	1042876	recF	recF PPS_0011	PPS_0011	DNA replication and repair protein RecF	F8FT02	ppt:PPS_0011	NCBI-ProteinID: AEJ10600	cytoplasm [GO:0005737]; ATP binding [GO:0005524]; single-stranded DNA binding [GO:0003697]; DNA repair [GO:0006281]; DNA replication [GO:0006260]; SOS response [GO:0009432]	ATGGTCACCGCGGTGCGCAACTTGCACCCGGTGACACTCTCACCGTCCCCCCGCATCAACATCCTTTACGGCGCCAACGGCAGCGGCAAAACCAGCGTGCTTGAGGCCGTGCACCTGCTCGGGCTGGCGCGCTCGTTCCGCAGCACCCGCCTGAACCCGGTTATCCAGTACGAACAACCGGCCTGTACCGTGTTCGGCGAAGTGCAATTGGCCGAGGGTGGCAGCAGTAACCTGGGTGTATCCCGGGAGCGGCAGGGGGAGTTCACTATTCGCATCGATGGGCAGAATGCGCGGAGTGCGGCGCAACTGGCTGAATTGCTACCGCTCCAGCTCATCAATCCGGACAGTTTCCGCTTGTTGGAAGGCGCTCCGAAAATACGCCGCCAGTTTCTGGATTGG…	MVTAVRNLHPVTLSPSPRINILYGANGSGKTSVLEAVHLLGLARSFRSTRLNPVIQYEQPACTVFGEVQLAEGGSSNLGVSRERQGEFTIRIDGQNARSAAQLAELLPLQLINPDSFRLLEGAPKIRRQFLDWGVFHVEPRFLPAWQRLQKALRQRNSWLRHGTLDPASQAAWDRELCLASAEIDEYRRNYIKALKPVFERTLSELVELDGLTLSYYRGWDKDRELQEVLASSLLRDQQMGHTQAGPQRADLRLRLAANNAADILSRGQQKLVVCALRIAQGHLVSQARRGHCIYLVDDLPSELDDQHRRALCRLLEELRCQVFITCVDHELLREGWQTETPVALFHVEQGRITQTHDHRE
Methylobacterium radiotolerans (strain ATCC 27329 / DSM 1819 / JCM 2831 / NBRC 15690 / NCIMB 10815 / 0-1)	426355	recF	recF Mrad2831_2240	NA	DNA replication and repair protein RecF	B1LWU8	mrd:Mrad2831_2240	NCBI-ProteinID: ACB24235	cytoplasm [GO:0005737]; ATP binding [GO:0005524]; single-stranded DNA binding [GO:0003697]; DNA repair [GO:0006281]; DNA replication [GO:0006260]; SOS response [GO:0009432]	ATGAGCGACGTCTCAGATCCGCGGGGCGAGCCCGACGGGTCCTCTCTGCGCGTCACCCGACTGATCGCCCGCGACTTCCGCAACCACGCGGACCTCGAACTGACGCCCCGGGCCCGCTTCGTCGCGCTGGTCGGGGAGAACGGCGCGGGCAAGACCAACCTGCTCGAGGCGCTGTCGCTGTTCGTGCCGGGCCGCGGCCTGCGCCGGGCGGAGTTCGCCGCCATGGCGCGCAGCGGCGGCCCGGGGGGCTTCGCGGTCTCGCTCACCCTCGACCGCGAGGGCGCCGAGCACCGCCTCGGAACCGGGCTGGAGCCACCGGGACCCGACGGGCGGGCGAGCCGGCTCTGCCGGATCGACGGCGCCACCGCCGCCTCGCCGGTGGCGTTCAGCGAGTTCCTG…	MSDVSDPRGEPDGSSLRVTRLIARDFRNHADLELTPRARFVALVGENGAGKTNLLEALSLFVPGRGLRRAEFAAMARSGGPGGFAVSLTLDREGAEHRLGTGLEPPGPDGRASRLCRIDGATAASPVAFSEFLRVVWLTPDLDGLFRGAAGDRRRFLDRLVLAVDAAHGARVSAMERALRSRNRLLEERPDDDRWLDAVEREVAELGVAVALARRETAERLDRLIAETRDDAQPFPWAAIRLEGDLDDLVAVWPAIEAEDRYRMALRNGRNRDRAAGRTLIGPQSSDLVVRHGPKDVPAGTASTGEQKALLIGLVLAHARLVRAMSGIAPLILLDEVAAHLDPRRRAGLFEALEALPGQVWMTGADPGAFAQAGTRTEVLRIGA
Methylobacterium radiotolerans	31998	recF	recF DFJ57_0409	DFJ57_0409	DNA replication and repair protein RecF	A0A438LEN4	NA	NA	cytoplasm [GO:0005737]; ATP binding [GO:0005524]; single-stranded DNA binding [GO:0003697]; DNA repair [GO:0006281]; DNA replication [GO:0006260]; SOS response [GO:0009432]	NA	MSDVSDPRGEPDGSSLRVTRLIARDFRNHADLELTPRARFVALVGENGAGKTNLLEALSLFVPGRGLRRAEFAAMARSGGPGGFAVSLTLDREGAEHRLGTGLEPPGPDGRASRLCRIDGATAASPVAFSEFLRVVWLTPDLDGLFRGAAGDRRRFLDRLVLAVDAAHGARVSAMERALRSRNRLLEERPDDDRWLDAVEREVAELGVAVALARRETAERLDRLIAETRDDAQPFPWAAIRLEGDLDDLVAVWPAIEAEDRYRMALRNGRNRDRAAGRTLIGPQSSDLVVRHGPKDVPAGTASTGEQKALLIGLVLAHARLVRAMSGIAPLILLDEVAAHLDPRRRAGLFEALEALPGQVWMTGADPGAFAQAGTRTEVLRIGA
Methylobacterium radiotolerans	31998	recF	CTI14_18130	CTI14_18130	DNA replication and repair protein RecF (Fragment)	A0A2M8VBV0	NA	NA	NA	NA	MSDVSDPRGEPDGSSLRVTRLIARDFRNHADLELTPRARFVALVGENGAGKTNLLEALSLFVPGRGLRRA
Methylobacterium terrae	2202827	recF	recF DK419_00025	DK419_00025	DNA replication and repair protein RecF	A0A2U8WFK3	mtea:DK419_00025	NCBI-ProteinID: AWN44913	cytoplasm [GO:0005737]; ATP binding [GO:0005524]; single-stranded DNA binding [GO:0003697]; DNA repair [GO:0006281]; DNA replication [GO:0006260]; SOS response [GO:0009432]	ATGACCGAGCCCGACCCCTTGCGCGTCACCCGCCTGATCGCCCGCGACTTCCGCAACCACGCCGATCTCGACCTCGCGGTCGGTCGCCGCTTCGTCGCGCTGGTGGGGGAGAACGGGGCCGGCAAGACCAACATCCTGGAGGCCCTGTCGCTGTTCGCCCCGGGCCGGGGCCTGCGCCGGGCCGATTTCTCGGCGATGGCGCGGGAAGCGGGTGCCGGCGGGTTCGCGGTGTCGCTGACCCTGGAGGGACCGAACGGCGACCACCGCATCGGCACCGCCTGGGAGCCGCCGCGGGGGCGCGAGGAGCGCGGCGGGCGGCTCTGCCGCATCGACGGCGCCACCGTGCCCTCGCCCACCGCCTTCGCCGAGCAGCTGCGGGTGGTCTGGCTCACCCCCGAT…	MTEPDPLRVTRLIARDFRNHADLDLAVGRRFVALVGENGAGKTNILEALSLFAPGRGLRRADFSAMAREAGAGGFAVSLTLEGPNGDHRIGTAWEPPRGREERGGRLCRIDGATVPSPTAFAEQLRVVWLTPDLDALFRGPAGDRRRFLDRLVLAVDAGHGARVNAMERALRSRNRLLEERPDDGPWLDAVEREVAELAVAVALARRETVERLDSLILATRDEASPFPWAGVRLEGDIDDLVAVWPAVDAEDRYRATLRQNRFRDRAAGRTLAGPQASDLVVRHGPKDVPAATASTGEQKALLIGLVLAHARLVTGMSGLPPLVLLDEVAAHLDPRRRAGLFDALEALPGQVWMTGADPVLFGELGGRADMVQVAEGSVRA
Methylorubrum extorquens (Methylobacterium dichloromethanicum) (Methylobacterium extorquens)	408	recF	recF TK0001_0289	TK0001_0289	DNA replication and repair protein RecF	A0A2N9AHT3	NA	NA	cytoplasm [GO:0005737]; DNA polymerase III complex [GO:0009360]; 3'-5' exonuclease activity [GO:0008408]; ATP binding [GO:0005524]; DNA-directed DNA polymerase activity [GO:0003887]; single-stranded DNA binding [GO:0003697]; DNA repair [GO:0006281]; DNA replication [GO:0006260]; SOS response [GO:0009432]	NA	MRVTVERAALLKSLGHVHRVVERRNTIPILSNVLLRTGENGLQLKATDLDIEVTETVAADVLDAGATTVPAHVIYDIVRKLPEGAQVSLETSGETGQMTIRSGRSRFALGALPEGDFPDLAAGELPHSFAIAAAELKQLIEKTQFAISTEETRYYLNGIYFHTLEVEGALKLRAVATDGHRLARVETEAPEGSRGMPGIIVPRKAVAEIQKLVDDGGESVQVELSPAKIRLTFAGGVILISKLIDGTFPDYQRVIPTGNDKRLTVERDAFAKAVDRVSTISSERGRAVKLAVSEGRLALSVTNPDAGSATEELDVDYEASALDIGFNARYLLDITAQLQGDTALFKLADPGSPTLIQDRDGAPALYVLMPMRVCESASGRGRIGYIAHMDILPGGPRLT…
Methylorubrum extorquens (strain ATCC 14718 / DSM 1338 / JCM 2805 / NCIMB 9133 / AM1) (Methylobacterium extorquens)	272630	recF	recF MexAM1_META1p0003	NA	DNA replication and repair protein RecF	C5AP44	mea:Mex_1p0003	NCBI-ProteinID: ACS37976	cytoplasm [GO:0005737]; ATP binding [GO:0005524]; single-stranded DNA binding [GO:0003697]; DNA repair [GO:0006281]; DNA replication [GO:0006260]; SOS response [GO:0009432]	ATGGACATACTGCCGGGAGGCCCCCGCCTCACCCGCCTGATCGCCCGCGACTTCCGCAACCACGTCGATCTCGATCTTGCCACCACCCGCCGCTTCGTGGCGCTGGTCGGCGAGAACGGGGCGGGCAAGACGAACATCCTCGAAGCGGTCTCGCTGTTCTGCCCCGGTCGCGGCCTGCGCCGGGCCGATCTCGCGACCATGGCGCGGGTCGGCGGACCGGGCGGATTCGCCGTGTCGGCGACGCTCGAAGCGTCGGAGGCCGAGCACCGGTTCGGGTCCGGCTACGAGCCGCCGGGCTATGATGGGCGCGGCACGCGGGTCTGCCGGATCGACGGCGCGAACGCACCCTCCCCCGTCGCCTTCTCGGAGTTCCTGCGGATCGTCTGGCTGACGCCGGAC…	MDILPGGPRLTRLIARDFRNHVDLDLATTRRFVALVGENGAGKTNILEAVSLFCPGRGLRRADLATMARVGGPGGFAVSATLEASEAEHRFGSGYEPPGYDGRGTRVCRIDGANAPSPVAFSEFLRIVWLTPDFDGLFRGAAGDRRRFLDRLVLAVDAGHGARVSAMERALRSRNRLLDERPDDGRWLDAVEREVAELGVAVALARRETVERLDRLIAETRDDAAPFPWASLRLEGDLDDLVAVWPALEAEDRFRRALMQGRHRDRAAGRTLIGPQTTDLVVRHGPKDVPAATASTGEQKALLIGLVLAHARLVRAMSGLAPLILLDEVAAHLDPRRRGGLFDALEALEGQVWMTGADPALFAELEGRADMVNIADGRIVASDVG
Methylorubrum extorquens (strain PA1) (Methylobacterium extorquens)	419610	recF	recF Mext_0003	NA	DNA replication and repair protein RecF	A9W769	mex:Mext_0003	NCBI-ProteinID: ABY28432	cytoplasm [GO:0005737]; ATP binding [GO:0005524]; single-stranded DNA binding [GO:0003697]; DNA repair [GO:0006281]; DNA replication [GO:0006260]; SOS response [GO:0009432]	ATGGACATACTGCCGGGAGGCCCCCGCCTCACCCGCCTGATCGCCCGCGACTTCCGCAACCACGTCGATCTCGATCTTGCCACCACCCGCCGCTTCGTGGCGCTGGTCGGCGAGAACGGGGCGGGCAAGACGAACATCCTCGAAGCGGTTTCGCTGTTCTGCCCCGGTCGCGGCCTGCGCCGGGCCGATCTCGCGACCATGGCGCGGGTCGGCGGACCGGGCGGATTCGCCGTGTCGGCGACGCTCGAAGCGTCGGAGGCCGAGCACCGGTTCGGGTCCGGCTACGAGCCGCCGGGCTATGACGGGCGCGGCACGCGGGTCTGCCGGATCGACGGCGCGAACGCCCCCTCCCCCGTCGCCTTCTCGGAGTTCCTGCGGATCGTCTGGCTGACGCCGGAC…	MDILPGGPRLTRLIARDFRNHVDLDLATTRRFVALVGENGAGKTNILEAVSLFCPGRGLRRADLATMARVGGPGGFAVSATLEASEAEHRFGSGYEPPGYDGRGTRVCRIDGANAPSPVAFSEFLRIVWLTPDFDGLFRGAAGDRRRFLDRLVLAVDAGHGARVSAMERALRSRNRLLDERPDDGRWLDAVEREVAELGVAVALARRETVERLDRLIAETRDDAAPFPWASLRLEGDLDDLVAVWPALEAEDRFRRALMQGRHRDRAAGRTLIGPQTTDLVVRHGPKDVPAATASTGEQKALLIGLVLAHARLVRAMSGLAPLILLDEVAAHLDPRRRGGLFDALEALEGQVWMTGADPALFAELEGRADLIGVADGRLVPAGA
Methylorubrum extorquens (strain CM4 / NCIMB 13688) (Methylobacterium extorquens)	440085	recF	recF Mchl_0004	NA	DNA replication and repair protein RecF	B7L002	mch:Mchl_0004	NCBI-ProteinID: ACK80974	cytoplasm [GO:0005737]; ATP binding [GO:0005524]; single-stranded DNA binding [GO:0003697]; DNA repair [GO:0006281]; DNA replication [GO:0006260]; SOS response [GO:0009432]	ATGGACATACTGCCGGGAGGCCCCCGCCTCACCCGCCTGATCGCCCGCGACTTCCGCAACCACGTCGATCTCGATCTTGCCACCACCCGCCGCTTCGTGGCGCTGGTCGGCGAGAACGGGGCGGGCAAGACGAACATCCTCGAAGCGGTCTCGCTGTTCTGCCCCGGTCGCGGCCTGCGCCGGGCCGATCTCGCGACCATGGCGCGGGTCGGCGGACCGGGTGGATTCGCTGTGTCGGCGACGCTCGAAGCCTCGGAGGCCGAGCACCGGTTCGGGTCCGGCTACGAACCGCCGGGCTATGACGGGCGCGGAACGCGGGTCTGCCGGATCGACGGCGCGAACGCCCCCTCCCCCGTCGCCTTCTCGGAATTCCTGCGGATCGTCTGGCTGACGCCGGAC…	MDILPGGPRLTRLIARDFRNHVDLDLATTRRFVALVGENGAGKTNILEAVSLFCPGRGLRRADLATMARVGGPGGFAVSATLEASEAEHRFGSGYEPPGYDGRGTRVCRIDGANAPSPVAFSEFLRIVWLTPDFDGLFRGAAGDRRRFLDRLVLAVDAGHGARVSAMERALRSRNRLLDERPDDGRWLDAVEREVAELGVAVALARRETVERLDRLIAETRDDAAPFPWASLRLEGDLDDLVAVWPALEAEDRFRRALMQGRHRDRAAGRTLIGPQTTDLVVRHGPKDVPAATASTGEQKALLIGLVLAHARLVRAMSGLAPLILLDEVAAHLDPRRRGGLFDALEALEGQVWMTGADPALFAELEGRADMVNIADGRIVASDAG
Methylorubrum extorquens (strain DSM 6343 / CIP 106787 / DM4) (Methylobacterium extorquens)	661410	recF	recF METD_I0003	METD_I0003	DNA replication and repair protein RecF	C7C6F9	mdi:METDI0003	NCBI-ProteinID: CAX21683	cytoplasm [GO:0005737]; ATP binding [GO:0005524]; single-stranded DNA binding [GO:0003697]; DNA repair [GO:0006281]; DNA replication [GO:0006260]; SOS response [GO:0009432]	ATGGACATACTGCCGGGAGGCCCCCGCCTCACCCGCCTGATCGCCCGCGACTTCCGCAACCACGTCGATCTCGATCTTGCCACCACCCGCCGCTTCGTGGCGCTGGTCGGCGAGAACGGGGCGGGCAAGACGAACATCCTCGAAGCGGTCTCGCTGTTCTGCCCCGGTCGCGGCCTGCGCCGGGCCGATCTCGCGACCATGGCGCGGGTCGGCGGACCGGGCGGATTCGCCGTGTCGGCGACGCTCGAAGCGTCGGAGGCCGAACACCGGTTCGGGTCCGGCTACGAGCCGCCGGGCTATGATGGGCGCGGCACGCGGGTCTGCCGGATCGACGGCGCGAACGCCCCCTCCCCCGTCGCCTTCTCGGAGTTCCTGCGGATTGTCTGGCTGACGCCGGAC…	MDILPGGPRLTRLIARDFRNHVDLDLATTRRFVALVGENGAGKTNILEAVSLFCPGRGLRRADLATMARVGGPGGFAVSATLEASEAEHRFGSGYEPPGYDGRGTRVCRIDGANAPSPVAFSEFLRIVWLTPDFDGLFRGAAGDRRRFLDRLVLAVDAGHGARVSAMERALRSRNRLLDERPDDGRWLDAVEREVAELGVAVALARRETVERLDRLIAETRDDAAPFPWASLRLEGDLDDLVAVWPALEAEDRFRRALMQGRHRDRAAGRTLIGPQTTDLVVRHGPKDVPAATASTGEQKALLIGLVLAHARLVRAMSGLAPLILLDEVAAHLDPRRRGGLFDALEALEGQVWMTGADPALFAELEGRADLIGVADGRLVPAGA
Methylorubrum extorquens DSM 13060	882800	recF	recF MetexDRAFT_1411	MetexDRAFT_1411	DNA replication and repair protein RecF	H1KFJ9	NA	NA	cytoplasm [GO:0005737]; ATP binding [GO:0005524]; single-stranded DNA binding [GO:0003697]; DNA repair [GO:0006281]; DNA replication [GO:0006260]; SOS response [GO:0009432]	NA	MDILPGGPRLTRLIARDFRNHVDLDLATTRRFVALVGENGAGKTNILEAVSLFCPGRGLRRADLATMARVGGPGGFAVSATLEASEAEHRFGSGYEPPGYDGRGTRVCRIDGANAPSPVAFSEFLRIVWLTPDFDGLFRGAAGDRRRFLDRLVLAVDAGHGARVSAMERALRSRNRLLDERPDDGRWLDAVEREVAELGVAVALARRETVERLDRLIAETRDDAAPFPWASLRLEGDLDDLVAVWPALEAEDRFRRVLMQGRHRDRAAGRTLIGPQTTDLVVRHGPKDVPAATASTGEQKALLIGLVLAHARLVRAMSGLAPLILLDEVAAHLDPRRRGGLFDALEALEGQVWMTGADPALFAELEGRADMVNIADGRIVASDVG
Methylorubrum extorquens (Methylobacterium dichloromethanicum) (Methylobacterium extorquens)	408	recF	recF BV511_07250	BV511_07250	DNA replication and repair protein RecF	A0A1P8QLY8	NA	NA	cytoplasm [GO:0005737]; ATP binding [GO:0005524]; single-stranded DNA binding [GO:0003697]; DNA repair [GO:0006281]; DNA replication [GO:0006260]; SOS response [GO:0009432]	NA	MDILPGGPRLTRLIARDFRNHVDLDLATTRRFVALVGENGAGKTNILEAVSLFCPGRGLRRADLATMARVGGPGGFAVSATLEASEAEHRFGSGYEPPGYDGRGTRVCRIDGANAPSPVAFSEFLRIVWLTPDFDGLFRGAAGDRRRFLDRLVLAVDAGHGARVSAMERALRSRNRLLDERPDDGRWLDAVEREVAELGVAVALARRETVERLDRLIAETRDDAAPFPWASLRLEGDLDDLVAVWPALEAEDRFRRALMQGRHRDRAAGRTLIGPQTTDLVVRHGPKDVPAATASTGEQKALLIGLVLAHARLVRAMSGLAPLILLDEVAAHLDPRRRGGLFDALEALEGQVWMTGADPALFAELEGRADLIGVADGRLVPAGA
Methylorubrum extorquens (Methylobacterium dichloromethanicum) (Methylobacterium extorquens)	408	recF	recF BK022_04230	BK022_04230	DNA replication and repair protein RecF	A0A1S1P937	NA	NA	cytoplasm [GO:0005737]; ATP binding [GO:0005524]; single-stranded DNA binding [GO:0003697]; DNA repair [GO:0006281]; DNA replication [GO:0006260]; SOS response [GO:0009432]	NA	MDMLPGGPRLTRLIARDFRNHVDLDLATTRRFVALVGENGAGKTNILEAVSLFCPGRGLRRADLATMARVGGPGGFAVSATLEASEAEHRFGSGYEPPGYDGRSTRVCRIDGANAPSPVAFSEFLRIVWLTPDFDGLFRGAAGDRRRFLDRLVLAVDAGHGARVSAMERALRSRNRLLDERPDDGRWLDAVEREVAELGVAVALARRETVERLDRLIAETRDDAAPFPWASLRLEGDLDDLVAVWPALEAEDRFRRALMQGRHRDRAAGRTLIGPQTTDLVVRHGPKDVPAATASTGEQKALLIGLVLAHARLVRAMSGLAPLILLDEVAAHLDPRRRGGLFDALEALEGQVWMTGADPALFAELEGRADLIGVADGRLVPAGA
Methylorubrum extorquens (Methylobacterium dichloromethanicum) (Methylobacterium extorquens)	408	recF	recF MEX01_49560	MEX01_49560	DNA replication and repair protein RecF	A0A511F516	NA	NA	cytoplasm [GO:0005737]; ATP binding [GO:0005524]; single-stranded DNA binding [GO:0003697]; DNA repair [GO:0006281]; DNA replication [GO:0006260]; SOS response [GO:0009432]	NA	MDILPGGPRLTRLIARDFRNHVDLDLATTRRFVALVGENGAGKTNILEAVSLFCPGRGLRRADLATMARVGGPGGFAVSATLEASEAEHRFGSGYEPPGYDGRGTRVCRIDGANAPSPVAFSEFLRIVWLTPDFDGLFRGAAGDRRRFLDRLVLAVDAGHGARVSAMERALRSRNRLLDERPDDGRWLDAVEREVAELGVAVALARRETVERLDRLIAETRDDAAPFPWASLRLEGDLDDLVAVWPALEAEDRFRRALMQGRHRDRAAGRTLIGPQTTDLVVRHGPKDVPAATASTGEQKALLIGLVLAHARLVRAMSGLAPVILLDEVAAHLDPRRRVGLFDALEALEGQVWMTGADPALFAELEGRADLIGVADGRLVPAGA
Methylorubrum extorquens (Methylobacterium dichloromethanicum) (Methylobacterium extorquens)	408	recF	recF TK0001_0288	TK0001_0288	DNA replication and repair protein RecF	A0A2N9AI96	NA	NA	cytoplasm [GO:0005737]; ATP binding [GO:0005524]; single-stranded DNA binding [GO:0003697]; DNA repair [GO:0006281]; DNA replication [GO:0006260]; SOS response [GO:0009432]	NA	MQGRHRDRAAGRTLIGPQTTDLVVRHGPKDVPAATASTGEQKALLIGLVLAHARLVRAMSGLAPVILLDEVAAHLDPRRRGGLFDALEALEGQVWMTGADPALFAELEGRADMVNIADGRIVASDAG
Psychrobacter arcticus (strain DSM 17307 / 273-4)	259536	recF	recF Psyc_0003	NA	DNA replication and repair protein RecF	Q4FVT1	par:Psyc_0003	NCBI-ProteinID: AAZ17877	cytoplasm [GO:0005737]; ATP binding [GO:0005524]; single-stranded DNA binding [GO:0003697]; DNA repair [GO:0006281]; DNA replication [GO:0006260]; SOS response [GO:0009432]	ATGATTGAACGTCTACAAATCTCATATTTGCGTAATTTAACGCCCATCAATTTAGCACCTGCTGCTTGCAACGTCATTATCGGCGCTAATGGCAGCGGTAAAACCTCGCTACTTGAAGGTATGTTTTTGCTATCAAGAGGTAAGAGTTTCCGCCACAATCAGCCCAAACGCTATATTCAGCATCATAAAGACGCCGCAACTGTACATGCTAAACTTAGTGATGGCCGTACTTTGGCTATCCAAAAGCAAGCAGACGCTACGACAATTTTACGTCTCAATCAAACCACGGTATACAATCAAAGTATTTTAACGGAGCAGCTTCCTACCTTGCTTATAGATCCATCGACGATGGACATGCTAGAGCAGGGCAGTGCCAGTCGTCGGCAGTTATTAGATTGG…	MIERLQISYLRNLTPINLAPAACNVIIGANGSGKTSLLEGMFLLSRGKSFRHNQPKRYIQHHKDAATVHAKLSDGRTLAIQKQADATTILRLNQTTVYNQSILTEQLPTLLIDPSTMDMLEQGSASRRQLLDWLVFHMKQGFHPQWIAYQRLLKQRNSLLKQRRHLTHVQLAELRAWDKGLASHAALIHHYREAIFEAWQPYFSESIAQLLPAYAEQLSLSYNAGYDTSVALDIQLNERLDQDLQLGYTRIGNHRADIHVHWRSIRPIHKANEHLNSPLAAAADSTFKLPILKEQAANILSRGEKKLLITALRLSQLPLLLNTGNDLEASVNDAKLSATPVVLLDDITAELDDRAIEILLSTLAQLPCQVFMTSLTDSILPLVYEYWEKPQVFHMKQGS…
Psychrobacter cryohalolentis (strain K5)	335284	recF	recF Pcryo_0005	NA	DNA replication and repair protein RecF	Q1QEW4	pcr:Pcryo_0005	NCBI-ProteinID: ABE73789	cytoplasm [GO:0005737]; ATP binding [GO:0005524]; single-stranded DNA binding [GO:0003697]; DNA repair [GO:0006281]; DNA replication [GO:0006260]; SOS response [GO:0009432]	ATGATTGAACGTCTACAAATCTCTCACTTGCGCAATTTAACGCACATCAATTTATCGCCTGCAGCTTGTAATGTTATTATCGGCGCTAATGGCAGTGGTAAAACCTCGTTACTTGAAGCTATATTCTTGTTATCAAGAGGCAAAAGTTTCCGTCATCATCAGCCTAAACGCTATATCCAACATTATCAAGAGTCTGCCACTATACATGCTAATCTCAATGACAGCCGTACCTTAGCTATCCAAAAGAAAGCAGATGCAACGACTATTCTGCGTTTAAATCAAACCACCGTTTACAACCAAAGCATCTTGACCGAGCAGCTACCAACATTGCTTATAGATCCATCAACGATGGACATGCTAGAGCAGGGTAGTGCCAGTCGTCGCCAGTTATTGGATTGG…	MIERLQISHLRNLTHINLSPAACNVIIGANGSGKTSLLEAIFLLSRGKSFRHHQPKRYIQHYQESATIHANLNDSRTLAIQKKADATTILRLNQTTVYNQSILTEQLPTLLIDPSTMDMLEQGSASRRQLLDWLVFHMKQGFHSQWVAYQRLLKQRNSLLKQRRHLTQVQLAELKAWDKGLSSHAALIHHYRQAIFEAWQPYFSKSIAQLLPAYAEQLSLSYNAGYDTGIALDIQLNERLEQDLQLGYTRIGNHRADIHVHWRSIGSRQIADENLNSPLSADSTVKLPILKEQAANILSRGEKKLLITALRLSQLPLLLNAKTNSELYNSDAKLSATPVVLLDDITAELDNKAIEILLSTLAQLPCQVFVTSLTDSILPLVHEYWEKSQVFHMKQGGIL…
Hymenobacter actinosclerus	82805	recF	recF SAMN04487998_3512	SAMN04487998_3512	DNA replication and repair protein RecF	A0A1I0IX89	NA	NA	cytoplasm [GO:0005737]; ATP binding [GO:0005524]; single-stranded DNA binding [GO:0003697]; DNA repair [GO:0006281]; DNA replication [GO:0006260]; SOS response [GO:0009432]	NA	MNLENLHLLFFKNYEEAQLAFSPHINCFIGNNGSGKTNLLDAIHYLSLTKSAFTQADAQSIRQGEEFFVVRGRFGDRPDEAPAETIQCSLRLGQKKTITHDKQPYERVSDHIGRYPVVLISPYDTDLIRQGSEERRKYFDSLMSQLDHEYLELLIRYTQLLKQRNALLKLAADRQAGYDRDYLLTIDEQLAPLGEQLVQRRQEFLVGFEPLFQRHYAQLADGQEQVTLTYKSELPSADFGKLLRLQERRDLTLQRTTTGPHRDDFTFLMDEKPVKGYGSQGQQKSFVIALKLAQFELLAERQNQKPLLLLDDIFDRLDEKRITRLMQLVANHTFGQIFLTDTHLERTDRVLAELSEDIRRFRVEAGTVARL
Chroococcidiopsis thermalis (strain PCC 7203)	251229	recF	recF Chro_4070	Chro_4070	DNA replication and repair protein RecF	K9U5E7	cthe:Chro_4070	NCBI-ProteinID: AFY89474	cytoplasm [GO:0005737]; ATP binding [GO:0005524]; single-stranded DNA binding [GO:0003697]; DNA repair [GO:0006281]; DNA replication [GO:0006260]; SOS response [GO:0009432]	ATGTTCCTCAAAACCCTCCACTTGAAGCAATTTCGGAATTATCAGGAGCAGCGAGTTGATTTCGTTGCTCCTAAAACAATATTGGTGGGTAATAACGCTCAGGGTAAATCCAATTTATTAGAAGCAGTGGAATTGCTGGCAACATTGCGATCGCACCGTTTGGCACGCGATCGCGATTTAGTTAGGGATGGAGAGGCATTCGGACAAATTCACGCCAAGCTAGAACGACAAGCAGGCATCATCGATCTATCTGTAACTCTGCGCCGTCAGGGGCGGCGGACAGTAGCTCTCAATAGCGAACAATTGCGCCGCCAACTGGATTTTTTAGGTGTCTTGAACGCTGTAGAATTTTCCAGTTTAGATTTAGAACTAGTGCGGGGTGCGCCAGAACAGCGCCGT…	MFLKTLHLKQFRNYQEQRVDFVAPKTILVGNNAQGKSNLLEAVELLATLRSHRLARDRDLVRDGEAFGQIHAKLERQAGIIDLSVTLRRQGRRTVALNSEQLRRQLDFLGVLNAVEFSSLDLELVRGAPEQRRHWVDTLLIQLEPVYAHILQQYNQILRQRNAFLKSKGGFPMPVQEKEELAAWDAQLVTIGSRVVRRRARAIERLAPLAAEWHASISDRAEVLQIRYAPNVPFTATDPEGVQQAFLEKIEQRAIAEQHQNTTLVGPHRDEIELTINQTPARQYGSQGQQRTLVLALKLAELKLIEAVVGEPPLLLLDDVLAELDLNRQNQLLEAIQDRFQTLIATTHLAAFDSQWLQASQILSVNAGQIFSDQ
Arthrospira platensis (strain NIES-39 / IAM M-135) (Spirulina platensis)	696747	recF	recF NIES39_Q00990	NIES39_Q00990	DNA replication and repair protein RecF	D4ZPX8	arp:NIES39_Q00990	NCBI-ProteinID: BAI94107	cytoplasm [GO:0005737]; ATP binding [GO:0005524]; single-stranded DNA binding [GO:0003697]; DNA repair [GO:0006281]; DNA replication [GO:0006260]; SOS response [GO:0009432]	ATGTACCTGAAAACGCTACATCTCCGACAGTTTCGCAACTACGAAGCTCAAGACGTGGCGTTTGATGCTCCCAAAACTATTTTAGTGGGCAACAACGCTCAAGGCAAATCCAATCTACTCGAAGCCGTCGAATTGCTGTCTACCCTCAAAAGTCATCGGGTTAATCGCGATCGCGATCTGGTTTTGGACAATCATGCTATCGCCCAAATTACTGCTACCCTTGAGCGTGATAGTAGCACACTTGACCTCGCTTTGACTTTGCGGAGTCAAGGTCGCCGGACGGTTGCTATCAATGGTCAATCGGTCAAACGTCATCTTGATTTTCTCAGTATCCTTAATGTTGTCCAGTTTTCCAGTCTGGATTTAGAGCTTGTGCGCGGTGGTCCTGCTGAACGCCGC…	MYLKTLHLRQFRNYEAQDVAFDAPKTILVGNNAQGKSNLLEAVELLSTLKSHRVNRDRDLVLDNHAIAQITATLERDSSTLDLALTLRSQGRRTVAINGQSVKRHLDFLSILNVVQFSSLDLELVRGGPAERRHWLDRLLIQLEPVYAYMLDQYNQVLRQRNALLRRGPMGGTTPEELAVWDAQLAVTGARVLRRRDRVIERLEPLARMWHQSISGSRETLNITYQPNIEPPCKPQQRWSRWPPEQVQQAFLTKISTRAIAERSQGLTLVGPHRDDVIFTINQTPARQYGSSGQQRTLVLALKLAELQLIESVIGEPPLLLLDDVLAELDPHRQNQLLQAISERFQTLITTTHLGAFDHQWLQQSQILMVQQGKITDFF
Arthrospira platensis C1	459495	recF	recF SPLC1_S101150	SPLC1_S101150	DNA replication and repair protein RecF	K1VZY8	NA	NA	cytoplasm [GO:0005737]; ATP binding [GO:0005524]; single-stranded DNA binding [GO:0003697]; DNA repair [GO:0006281]; DNA replication [GO:0006260]; SOS response [GO:0009432]	NA	MYLKTLHLRQFRNYEAQDVAFDAPKTILVGNNAQGKSNLLEAVELLSTLKSHRVNRDRDLVLDNHAIAQITATLERDSGTLDLALTLRSQGRRTVAINGQSVKRHLDFLSILNVVQFSSLDLDLVRGSPAERRHWLDRLLIQLEPVYAYMLDQYNRVLRQRNALLKRGPMAGTTPEELAVWDAQLAVAGARVLRRRDRVIERLEPLARMWHHSISGSRETLNITYQPNIEPPSKQQQRWSRWPPEQVQQAFLTKISTRAIAERSQGLTLVGPHRDDVIFTINQTPARQYGSSGQQRTLVLALKLAELQLIESVIGEPPLLLLDDVLAELDPHRQNQLLQAISERFQTLITTTHLGAFDHQWLQQSQILMVEQGKITDFF
Deinococcus sp. S14-83	2489213	recF	recF EHF33_05165	EHF33_05165	DNA replication and repair protein RecF	A0A3G8YA29	NA	NA	cytoplasm [GO:0005737]; ATP binding [GO:0005524]; single-stranded DNA binding [GO:0003697]; DNA repair [GO:0006281]; DNA replication [GO:0006260]; SOS response [GO:0009432]	NA	MLLQTLTTLNYRNLAPATLHFPAGVSAVWGPNGAGKTNLLEAVYLALTGLSDVTRLEQLILQGEREAYVRADLWQGGSLSVLEVGLGRGRRTLKADGVRVRGQELPRGSAVWIRPEDSELVYGAPSVRRAYLDELLSRISARYGQQLSRYERTVAQRNAALKAGEDWAMPIWEETLAKLGSEIMDVRRRAVIRLAELAFEANAALGSSKPLKLGLSETTTPETFRADFTRRAAEERARGSTVIGPHRDDLSLTLGDFPAGEYASRGEARTIALSLRKAEFELLHERFGEMPLLLIDDFSAELDPSRRAFLLSLAASVPQAIVTGTEKAPGAALSFRAESGIFAPEQNSAPEQSSTPEQATKHTALEQVGG
Deinococcus sp. H1	2592048	recF	recF FNU79_12945	FNU79_12945	DNA replication and repair protein RecF	A0A553US23	NA	NA	cytoplasm [GO:0005737]; ATP binding [GO:0005524]; single-stranded DNA binding [GO:0003697]; DNA repair [GO:0006281]; DNA replication [GO:0006260]; SOS response [GO:0009432]	NA	MLLQTLTTLNYRNLAPATLHFPAGVSAVWGPNGAGKTNLLEAVYLALTGLSDVTRLEQLILQGEREAYVRADLWQGGSLSVLEVGLGRGRRTLKADGVRVRGQELPRGSAVWIRPEDSELVYGAPSVRRAYLDELLSRVSARYGQQLSRYERTVAQRNAALKAGEDWAMPVWEETLAKLGSEIMDVRRRAVIRLAELAYEANAALGSSKPLRIELSETTTPETFRADFTRRAAEERARGSTVIGPHRDDLSLTLGDFAAGEYASRGEARTIALSLRKAEFELLHERFGEMPLLLIDDFSAELDPSRRAFLLSLAASVPQAIVTGTEKAPGAALSFRAESGIFAPEQSSAPEQNSTPEQATKHTALEQVVG
Deinococcus koreensis	2054903	recF	recF CVO96_02025	CVO96_02025	DNA replication and repair protein RecF	A0A2K3UUU5	NA	NA	cytoplasm [GO:0005737]; ATP binding [GO:0005524]; single-stranded DNA binding [GO:0003697]; DNA repair [GO:0006281]; DNA replication [GO:0006260]; SOS response [GO:0009432]	NA	MLPVLLSALSTLNYRNLAPCTLHFPEGVTAVHGENGAGKTNLLEAAYLALTGLSDVTRLEQLVQQGEKEAYVRADLDSGGSLSVQEVGLGRGRRQLKVDGVRVRAGDLPRGSAVWIRPEDSELVFGAPTGRRSYLDSLLSRVSARYAQQLARYERTVSQRNAALRSGEAWAMHVWDEALIKLGPEIMLVRRRALTRLNELAAEANTALGSRKALTLELTESTTPETFAGDLLARQAEELARGSTVTGPHRDDLLLTLGGFPATEYASRGEGRTIALALRRAELELLAERFGEKPLLLIDDFSAELDPGRRSFLLDLAASVPQAIVTGTERAPGAAQTLRAHAGRFTPDGDSRDGDPPGGDLDADADDDLPAGDAWEIQDVLEAGA
Deinococcus reticulitermitis	856736	recF	recF SAMN04488058_101453	SAMN04488058_101453	DNA replication and repair protein RecF	A0A1H6SYB6	NA	NA	cytoplasm [GO:0005737]; ATP binding [GO:0005524]; single-stranded DNA binding [GO:0003697]; DNA repair [GO:0006281]; DNA replication [GO:0006260]; SOS response [GO:0009432]	NA	MAPVRLESLSTLNYRNLAPETLSFPAGVTGIFGENGAGKTNLLEAAYLALTGQTDVTRLEQLIQAGETEAYVRADVQQGGSLSIQEVGLGRGRRQLKVDGVRVRTGDLPRGGAVWIRPEDSELVFGAPAGRRAYLDSLLSRLSARYGQQLSRYERTVSQRNAALRGGEEWAMHVWDDVLVKLGTEIMLVRRRALTRLDELAREANAGLGSRKTLTLTLSESTAPETYAADLQSRRAEELARGSTVTGPHRDDLTLTLGGFPASEYASRGEGRTVALALRRAELELLREKFGEDPVLLLDDFTAELDPHRRQFLLDLAASVPQAIVTGTECAPGAALTLRAHSGRFTPEPPLTEPPLPASPSLDPPGLESTAEPVGAGGAALRSGGEGP
Deinococcus sp. LM3	1938608	recF	recF BXU09_12840	BXU09_12840	DNA replication and repair protein RecF	A0A1T1BGE9	NA	NA	cytoplasm [GO:0005737]; ATP binding [GO:0005524]; single-stranded DNA binding [GO:0003697]; DNA repair [GO:0006281]; DNA replication [GO:0006260]; SOS response [GO:0009432]	NA	MRLDSLSTLNYRNLAPFTLAFPAGVTGVFGENGAGKTNLLEAAYLALTGLTDVSRLEQLVQQGETEAYVRADLESGGSLSVQEVGLGRGRRQLKLDGVRVRTGDLPRGSAVWIRPEDSELVFGSPSGRRAFLDSLLSRLSARYAEQLTRYDRTVSQRNAALRGGEEWAMHVWDESLVRLGSEIMLFRRRALVRLNELAAEANAALGSRKPLTLTLTESTAPESYAQDLAARRAEELARGSTVTGPHRDDLLLTLGGFPASEYASRGEGRTVALALRRAELELLAERFGERPVLLIDDFSAELDPVRRSFLLELAASVPQAIVTGTERAPGAALTLRAQSGRFTPDAGPDGEPPEPEPADLPAVAGVGA
Deinococcus sp. OD32	2136176	recF	recF C8263_00315	C8263_00315	DNA replication and repair protein RecF	A0A2T3WC95	NA	NA	cytoplasm [GO:0005737]; ATP binding [GO:0005524]; single-stranded DNA binding [GO:0003697]; DNA repair [GO:0006281]; DNA replication [GO:0006260]; SOS response [GO:0009432]	NA	MRLDSLSTLNYRNLAPCTLRFPAGVTGVFGENGAGKTNLLEAAYLALTGQTDVGRLEQLVQSGETEAYVRADLESGGSLSVQEVGLGRGRRQLKQDGVRVRTGDLPRGSAVWIRPEDSELVFGPPAGRRAYLDSLLSRLSARYAEHLARYERTVSQRNAALRGGEAWAMHVWDDALVRLGTEIMRVRRRALVRLNELAAEANAGLGSHKPLTLTLQESTTPDTYAADLAARQGEELSRGSTVTGPHRDDLLLTLGGFPASEYASRGEGRTVALALRRAELELLAERYGERPVLLIDDFSAELDPGRRAFLLDLAASVPQAIVTGTERAPGAALTLRAHAGRFTPEAGSAGAAAPLPEDDLPAPEIPVAEVGT
Deinococcus sp. RM	2316359	recF	recF D3W47_18935	D3W47_18935	DNA replication and repair protein RecF	A0A418QBJ3	NA	NA	cytoplasm [GO:0005737]; ATP binding [GO:0005524]; single-stranded DNA binding [GO:0003697]; DNA repair [GO:0006281]; DNA replication [GO:0006260]; SOS response [GO:0009432]	NA	MRLDSLSTLNYRNLAPCTLLFPAGVTGVFGENGAGKTNLLEAAFLALTGLTDVTRLEQLVQQGETEAYVRADLESSGSLSVQEVGLGRGRRQLKVDGVRVRTGDLPRGSAVWIRPEDSELVFGSPSGRRAFLDSLLSRLSARYAEVLSRYERTVSQRNAALRGGEEWAMHVWDESLVRLGTEIMTVRRRALIRLNELAAEANAALGSRKSLTLSLAESTTPDTYAHDLASRRAEELARGSTATGPHRDDLVLTLGGFPAGEYASRGEGRTVALALRRAELELLAERFGERPVLLIDDFSAELDPGRRAFLLDLAASVPQAIVTGTERAPGAALTLRAHGGRFTPEVTPESLPGEPLAEEVRA
Deinococcus phoenicis	1476583	recF	recF DEIPH_ctg010orf0008	DEIPH_ctg010orf0008	DNA replication and repair protein RecF	A0A016QTB8	NA	NA	cytoplasm [GO:0005737]; ATP binding [GO:0005524]; single-stranded DNA binding [GO:0003697]; DNA repair [GO:0006281]; DNA replication [GO:0006260]; SOS response [GO:0009432]	NA	MSSLSTLNYRNLAPGTLTFPVGVTGVFGENGAGKTNLLEAAYLALTGLTDVTRLEQLVQSGEKEAYVRADVQQGGSLSIQEVGLGRGRRHLKVDGVRAKAGDLPRGSAVWIRPEDSELVFGPPAGRRAYLDALLSRLSARYAGQLARYERTVSQRNAALKAGEDWAMHVWDDALVKLGTEIMQVRRRALSRLDELAREANAGLGSRKPLTLTLTESTTPETYAHDLAARRAEELARGATVTGPHRDDLTLTLGEFAAQEYASRGEGRTVALALRRAELELLAEKFGEKPVLLIDDFTAELDPGRRSFLLDLAASVPQAIVTGTERAPGATLTLRAHAGRFTEENSRPETATVEVGA
Deinococcus sp. RL	1489678	recF	recF RDMS_01125	RDMS_01125	DNA replication and repair protein RecF	A0A072NFF4	NA	NA	cytoplasm [GO:0005737]; ATP binding [GO:0005524]; single-stranded DNA binding [GO:0003697]; DNA repair [GO:0006281]; DNA replication [GO:0006260]; SOS response [GO:0009432]	NA	MQLAALSTLNYRNLAPDTLRFPAGVTGVFGENGAGKTNLLEAAYLALTGLTDVTRLEQLVCAGEREAYVRADVQQGGSLSLQEVGLGRGRRVLKVDGVRVRTGDLPRGSAVWIRPEDSELVFGPPAGRRAYLDALLSRLSARYRQQLARYERTVSQRNAALRAGEDWAMHVWDEALVGLGTDIMLFRRRALTRLAELAAEANAALGSRKALSLSLQESTAPETYGADLRGKRAEELARGATVTGPHRDDLVLRLGDFPASEYASRGEGRTVALALRRAELELLAERFGEKPVLLIDDFSAELDPGRRSFLLELAASVPQAIVTGTERVPGAALSLRAHAGRFTAEGVTVGTGALEVTA
Deinococcus sp. Leaf326	1736338	recF	recF ASF71_04525	ASF71_04525	DNA replication and repair protein RecF	A0A0Q5K382	NA	NA	cytoplasm [GO:0005737]; ATP binding [GO:0005524]; single-stranded DNA binding [GO:0003697]; DNA repair [GO:0006281]; DNA replication [GO:0006260]; SOS response [GO:0009432]	NA	MGGVLLSGLSTLNYRNLAPDTLEFPAGVTGVFGENGAGKTNLLEAAYLALTGLSDVTRLEQLVQSGEKEAYVRADLQQGGSLSIQEVGLGRGRRQLKVDGVRVRTGDLPRGSAVWIRPEDSELVFGSPSGRRGYLDALLARLSARYGEQLSRYDRTVSQRNAALRAGEDWAMHVWDEALVKLGTEIMLFRRRALTRLDDLSREANTALGSRKLLRLELTESTTPETYAHDLAARRPEELARGATVTGPHRDDLLLTLGDFPANEYASRGEGRTVALALRRAELELLAEKFGERPVLLIDDFTAELDPGRRSFLLDLAASVPQAIVTGTERAPGAALTLRAHAGRFTPELDMAEVGV
Deinococcus cellulosilyticus NBRC 106333 = KACC 11606	1223518	recF	recF DC3_31450	DC3_31450	DNA replication and repair protein RecF	A0A511N3R0	NA	NA	cytoplasm [GO:0005737]; ATP binding [GO:0005524]; single-stranded DNA binding [GO:0003697]; DNA repair [GO:0006281]; DNA replication [GO:0006260]; SOS response [GO:0009432]	NA	MILRLLTTLNYRNLCDQDMAFEQGIHSISGLNGQGKTNVLEALYLVLTGVVDAGRLQQLVRFEETEAYVRATLERDEGQSIAEVGIGRGKRLMKLDGVRVKSAELLRGGAVFIAPEDSDIVFGSPSVRRKFLDDLLSKISARYAQALDLYQKNLAQRNAALKNDEQWALEVFDAKLAELGTLVMDLRQRAIQKIQKYASEAHTRIGGRGELGVTLQETTSIEGYARDFLLKRSEEFARQSTVIGPHRDDLVLTLRGQPASDFASRGEARTIALALRYAEYELLFERYQENPILLIDDFSAELDPERRTALIELARRSPQALITGTEPLPHAEHHYRMQGGRLERVQ
Deinococcus sp. K2S05-167	2320857	recF	recF D3875_17500	D3875_17500	DNA replication and repair protein RecF	A0A418VAC2	NA	NA	cytoplasm [GO:0005737]; ATP binding [GO:0005524]; single-stranded DNA binding [GO:0003697]; DNA repair [GO:0006281]; DNA replication [GO:0006260]; SOS response [GO:0009432]	NA	MSLVLLSALSTLNYRNLAPGTLEFPEGVTGIYGENGAGKTNLLEAAYLALTGQTDVSRLEQLVQLGEKEAYVRADLQQGGSLSIQEVGLGRGRRQMKVDGIRSRTGDLPRGSAVWIRPEDSELVFGSPSGRRTYLDSLLSRLSARYGQQLSRYERTVSQRNAALRAGENWAMHVWDEALVKLGTDIMLFRRRALSRLDELAREANTALGSRKSLVLTLSESTAPETYAADLAGRRAEELARGSTVTGPHRDDLLLTLGDFPASDFASRGEGRTVALALRRAELELLAEKFGEKPVLLVDDFTAELDPNRRQYLLDLAASVPQAIVTGTEHAPGAALTLRASAGRFTQIEPQEVQA
Deinococcus metallilatus	1211322	recF	recF FCS05_12840	FCS05_12840	DNA replication and repair protein RecF	A0A5R8UQH5	NA	NA	cytoplasm [GO:0005737]; ATP binding [GO:0005524]; single-stranded DNA binding [GO:0003697]; DNA repair [GO:0006281]; DNA replication [GO:0006260]; SOS response [GO:0009432]	NA	MSGVQLSSLSTLNYRNLAPGTLNFPVGVTGVFGENGAGKTNLLEAAYLALTGLTDVTRLEQLIQSGEREAYVRADVQQGGSLSIQEVGLGRGRRQLKVDGVRAKTGDLPRGSAVWIRPEDSELVFGPPAGRRAYLDALLSRLSARYGQQLARYERTVAQRNAALKAGEDWAMHVWDDQLVKLGSDIMLFRRRALTRLDELAREANAALGSRKPLTLTLAESTTPETYAQDLTARRAEELARGSTVTGPHRDDLTLTLGEFPAGEYASRGEGRTIALALRRAELELLAEKFGEKPVLLIDDFTAELDPGRRGFLLDLAASVPQAIVTGTERAPGAVLTLRAHAGRFTEESSVPQEATVEVGA
Deinococcus sp. Arct2-2	2568653	recF	recF E7T06_01100	E7T06_01100	DNA replication and repair protein RecF	A0A4S4BE44	NA	NA	cytoplasm [GO:0005737]; ATP binding [GO:0005524]; single-stranded DNA binding [GO:0003697]; DNA repair [GO:0006281]; DNA replication [GO:0006260]; SOS response [GO:0009432]	NA	MEGVHLESLSTLNYRNLAPDTLHFPAGVTGVYGENGAGKTNLLEAAYLALTGLTDVNRLEQLVQSGEKEAYVRADLQQGGSLSVQEVGLGRGRRQLKVDGVRVKTGDLPRGSAVWIRPEDSELVFGPPAGRRAYLDALLSRISARYAEQLARYERTVSQRNAALKGGEEWAMHVWDDSLLKLGGEIMLFRRRALTRLDELAGEANAALGSRKPLKLTLTESTTPEHYARDLSARRGEELARGATVTGPHRDDLTLTLGDFAASEYASRGEGRTVALALRRAELELLSEKFGEKPVLLIDDFSAELDPTRRAFLLDLAASVPQAIVTGTERAPGAVLTLRAHAGRFMPEDQAADLEDFRPVEAGTVEAGA
Deinococcus yavapaiensis KR-236	694435	recF	recF DES52_105118	DES52_105118	DNA replication and repair protein RecF	A0A318SP18	NA	NA	cytoplasm [GO:0005737]; ATP binding [GO:0005524]; single-stranded DNA binding [GO:0003697]; DNA repair [GO:0006281]; DNA replication [GO:0006260]; SOS response [GO:0009432]	NA	MRLRTLTTLHYRNLAPSDLAFPAGVVSIAGPNGAGKTNLLESVYLVCTGLTDAAKLEQLVRRGEREAYVRADLLRIDGESRLEVGLGRGRRAYKVDGVRVRTNALLRGSAVWVRPEDSDLVLGSPGGRRAFLDALLSRMSARYAHQLALYERNLAQRNAALRAEERHDLGVWDAGVSSIGSEIMALRRRVSARLEPLAREAHVALGGHKDLRLSLVETTTPESFVQDLAARRSEEFARGSTVIGPHRDDLAISLDGLPSGDYASRGEARTIALALRKAELDLLTERYGEPPVLLVDDWAAELDPSRRAFLLDLARSVPQALVTGTEDVPNASLHLRAHEGMFS
Deinococcus hopiensis KR-140	695939	recF	recF SAMN00790413_02462	SAMN00790413_02462	DNA replication and repair protein RecF	A0A1W1VMN5	NA	NA	cytoplasm [GO:0005737]; ATP binding [GO:0005524]; single-stranded DNA binding [GO:0003697]; DNA repair [GO:0006281]; DNA replication [GO:0006260]; SOS response [GO:0009432]	NA	MVGVHLSALSTLNYRNLAPGTLNFPAGVTGVYGENGAGKTNLLEAAYLALTGLTDVTRLEQLVQSGEREAYVRADVQQGGSLSIQEVGLGRGRRQLKVDGVRARAGDLPRGSAVWIRPEDSELVFGPPAGRRAYLDALLSRLSARYGQQLARYERTVSQRNAALKAGEDWAMHVWDDALVKLGTDIMSFRRRALTRLNELSCEANAALGSRKELTLTLTESTTPETYAADLASRRAEELARGSTVTGPHRDDLTLTLGEFPAGEYASRGEGRTVALALRRAELELLAERFGERPVLLIDDFTAELDPGRRAFLLNLAASVPQAIVTGTESVPGAALALHANGGRFTPEDHSTVEGARTKVGA
Deinococcus sp. KSM4-11	2568654	recF	recF E7T09_01815	E7T09_01815	DNA replication and repair protein RecF	A0A4S4CHL2	NA	NA	cytoplasm [GO:0005737]; ATP binding [GO:0005524]; single-stranded DNA binding [GO:0003697]; DNA repair [GO:0006281]; DNA replication [GO:0006260]; SOS response [GO:0009432]	NA	MRLDSLSTLNYRNLAPCTLRFPAGVTGVYGENGAGKTNLLEAAFLALTGLTDVTRLEQLVQQGEKEAYVRADLESAGSLSIQEVGLGRGRRQLKVDGVRVRAGDLPRGSAVWIRPEDSELVFGAPAGRRAYLDSLLSRLSARYAQQLARYERTVSQRNAALRGGESWAMHVWDEALVKLGPEIMLFRRRALTRLNELASEANAGLGSRKALTLELSESTTPETFAADLVARQAEELARGSTVTGPHRDDLQLTLGGFPATEYASRGEGRTIALALRRAELELLAERFGERPVLLVDDFSAELDPGRRAFLLELAASVPQALVTGTERAPGAALTLRAHAGRFTPEGELWELTTEMTAELEPEVLEPSMVETDA
Deinococcus sp. AJ005	2652443	recF	recF DAAJ005_11295	DAAJ005_11295	DNA replication and repair protein RecF	A0A5J6YTM8	dein:DAAJ005_11295	NCBI-ProteinID: QFP76972	cytoplasm [GO:0005737]; ATP binding [GO:0005524]; single-stranded DNA binding [GO:0003697]; DNA repair [GO:0006281]; DNA replication [GO:0006260]; SOS response [GO:0009432]	ATGCGGGGCGTGCGTCTGGAGTCCCTCTCAACTTTGAATTACCGCAACCTTGCGCCGTGTACGTTGCGCTTTGGTGGGGGCGTAACGGGCGTGTACGGCGAGAATGGAGCGGGCAAGACTAACCTGCTGGAGGCCATTTATCTGGCGCTGACCGGACAGACCGACGTGGGCCGCCTGGAACAACTGGTGCAGTCCGGCGAGAGCGAGGCGTATGTGCGCGCCGATCTGGAATCCGGCGGCAGCCTGAGCGTGCAGGAGGTGGGCCTGGGGCGTGGGCGGCGGCAGCTCAAGGTGGACGGCGTGCGCGTGCGTGCGGGCGACCTGCCCCGTGGCAGCGCCGTGTGGATTCGCCCGGAGGACTCCGAACTGGTCTTCGGCTCGCCGTCGCTGCGCCGCGCC…	MRGVRLESLSTLNYRNLAPCTLRFGGGVTGVYGENGAGKTNLLEAIYLALTGQTDVGRLEQLVQSGESEAYVRADLESGGSLSVQEVGLGRGRRQLKVDGVRVRAGDLPRGSAVWIRPEDSELVFGSPSLRRAYLDSLLSRLSARYGQQLGRYERTVSQRNAALKGGEQWAMSVWDDALVKLGTEIITFRRRALTRLGELATDANAALGSRKTLTLTLLETTTPETYAHDLTSRRAEELARGSTVSGPHRDDLVLTLGGFSASEYASRGEGRTVALALRRAELELLAERFGEQPILLIDDFSAELDPGRRTFLLELAAGVPQAIVTGTERPPGASAQFWAQSGRFTPMDVSEKKAELEEVR
Deinococcus sp. S9	2545754	recF	recF E0686_08495	E0686_08495	DNA replication and repair protein RecF	A0A4R5GAT1	NA	NA	cytoplasm [GO:0005737]; ATP binding [GO:0005524]; single-stranded DNA binding [GO:0003697]; DNA repair [GO:0006281]; DNA replication [GO:0006260]; SOS response [GO:0009432]	NA	MSGVQLSSLSTLNYRNLAPGTLHFPAGVTGVFGENGAGKTNLLEAAYLALTGLTDVTRLEQLIQSGEREAYVRADVQQGGSLSIQEVGLGRGRRHLKVDGVRAKTGDLPRGSAVWIRPEDSELVFGPPAGRRAYLDALLSRLSARYGQQLARYERTVAQRNAALKAGEDWAMHVWDDALVKLGTDIMLFRRRALTRLDELAREANAQLGSRKPLTLTLSESTTPETYAHDLAARRAEELSRGATVTGPHRDDLILTLGELPASEYASRGEGRTVALALRCAELELLAEKFGEKPVLLIDDFTAELDPGRRGFLLDLAASVPQAIVTGTERAPGAALTLRAHAGRFTEESRPATVGVGA
Arthrobacter sp. (strain FB24)	290399	recF	recF Arth_0004	NA	DNA replication and repair protein RecF	A0JQT5	art:Arth_0004	NCBI-ProteinID: ABK01405	cytoplasm [GO:0005737]; ATP binding [GO:0005524]; single-stranded DNA binding [GO:0003697]; DNA repair [GO:0006281]; DNA replication [GO:0006260]; SOS response [GO:0009432]	GTGTACCTAGAAAAGCTCTCGCTGACCGATTTTCGCAGTTATGCCCAGGTGGACCTCACCCTCGAACCCGGGGTGACGGTGCTCGTGGGGTACAACGGCATCGGCAAGACCAACCTCATGGAGGCCATCGGGTACCTGGCCACGCTCAGCTCGCACCGCGTCAGTTCGGACGCTCCGCTGCTGCGCTTCGGTACCGAGCGCGCGCTGATCAGGGCCAAGCTGGTCCGGGGCGGGCAGTCCACCGTGCTGGAGCTGGAAATCAACGGCAGCCGCGCGAACCGGGGGCGGATCAACCGCAGCAACCCCGTCCGTGCCCGCGACATCCTGGGTATCTGCCAGACGGTTCTTTTTGCACCCGAAGACCTTGCGCTGGTGAAGGGGGATCCATCCAACCGCCGT…	MYLEKLSLTDFRSYAQVDLTLEPGVTVLVGYNGIGKTNLMEAIGYLATLSSHRVSSDAPLLRFGTERALIRAKLVRGGQSTVLELEINGSRANRGRINRSNPVRARDILGICQTVLFAPEDLALVKGDPSNRRRFLDELLVSLMPRHSATRTDYDRVLKQRNALLKSGRSGKFTAGHEATLDVWDQHMARAGAELLYARLELVERIRPHLKAAYAQLTDGSKEADAIYRSTLQGILDDDGAGAGYAAEPAAVERVEDLRALSVEELTQRYVQAFAASRRKELERGISLVGPHRDDVELILGEAPAKGYASHGETWSMCLSLRLASYYVMLDDARTGGSAPILILDDVFAELDVQRRRKLAAIVSGAEQVLVTAAVDADIPDELAGRRVKVVPGGIDESE…
Enterococcus faecium (strain ATCC BAA-472 / TX0016 / DO)	333849	recF	recF HMPREF0351_10004	HMPREF0351_10004	DNA replication and repair protein RecF	Q3XZE3	efu:HMPREF0351_10004	NCBI-GeneID: 13001443	cytoplasm [GO:0005737]; ATP binding [GO:0005524]; single-stranded DNA binding [GO:0003697]; DNA repair [GO:0006281]; DNA replication [GO:0006260]; SOS response [GO:0009432]	ATGAGGCTGAATAAGCTGTATTTAAAAAATTATCGAAATTACGAAGAGCTGAACATCGAATTTTCCAAGAACCTCGTCATCTTTTTAGGAGAAAATGCGCAAGGAAAAACGAATCTTTTGGAAAGTATCTACGTATTAGCTATGACGCGAAGTCATCGGACAAGTAGTGAGCAGGAATTGATTGGCTGGACTGACGATCAGGCGATGATTCAAGGAGAGATCACAAAAGGTTCATCCACTCTTCCATTAGAAATCTTATTATCTAAAAAAGGCCGAAAAACCAAGATCAACCATATCGAACAGAAAAAGTTAAGTACTTACGTGGGACAAATGAATGTCATTTTATTTGCACCAGAAGATCTTTCTTTAGTAAAAGGCAGCCCGCAGATCAGGCGGAAG…	MRLNKLYLKNYRNYEELNIEFSKNLVIFLGENAQGKTNLLESIYVLAMTRSHRTSSEQELIGWTDDQAMIQGEITKGSSTLPLEILLSKKGRKTKINHIEQKKLSTYVGQMNVILFAPEDLSLVKGSPQIRRKFLDMELGQINPIYLYDLVQYQAILKQRNQYLKQLNEKKQTDLLYLDILSEQLAAFGSKVLKARAQFVKRLEFWANSLHQQITHQKEQLEIEYLTAVDSLETHTQEQIQEQFLALLNQNKKKDLFRGTTTVGPHRDDLSFFINQKNVQTYGSQGQQRTTALSVKLAEIDLIKEETGEYPILLLDDVMSELDDNRQLHLLETIEGKVQTFLTTTTLDHVKNKMTVEPEIFYVQQGKLKGEETE
Rubrobacter radiotolerans	42256	recO	recO RradSPS_1511	RradSPS_1511	DNA repair protein RecO (Recombination protein O)	A0A023X409	rrd:RradSPS_1511	NCBI-ProteinID: AHY46794	DNA recombination [GO:0006310]; DNA repair [GO:0006281]	ATGGCGGTCTACAGGAGTAGGGGAATAGTTCTGCGCTCCATCCGCTACGGCGAGGCGGACCGCATCCTCGACCTCTACACCACCGACCGGGGCCTCGTGTCGGCGATCGTCAAGGGCATCCGGCGCACGAAGTCGCGCTTCGGGGCGCGCCTCGAACCGCTCTCGTGCGTCGAGTTCCTCGCCTACGAGGGGCGCTCCCTCGATACCCTCACCCAGTCGGAGACGCTTCGCTCCTTCAAGGGCGTTCGCGAGGACCTCTCACGCTTCGAGACGGCGGCGCGCATGGTCGGCTACGTCCGCGCCCTCTCCGGCGGCGACGAGGCCGACCGGCGGGTCTTCAACCTGCTCTTTCACGCCCTAGACCTTCTTGAGAAGGAGAACTCGGACAACTTCGGGCCT…	MAVYRSRGIVLRSIRYGEADRILDLYTTDRGLVSAIVKGIRRTKSRFGARLEPLSCVEFLAYEGRSLDTLTQSETLRSFKGVREDLSRFETAARMVGYVRALSGGDEADRRVFNLLFHALDLLEKENSDNFGPLEAAFGIKLSILAGYAPQFDLCAICEGDPEAYGPERPARFAPDLGGVVCAECAVASRDSFALPPGSPGALLHLVRSPLREAERSEASEGVLLRVVRTHVAANAPSGSAVGVASRDAV
Rubrobacter xylanophilus (strain DSM 9941 / NBRC 16129)	266117	recO	recO Rxyl_1504	NA	DNA repair protein RecO (Recombination protein O)	Q1AVW2	rxy:Rxyl_1504	NCBI-ProteinID: ABG04466	DNA recombination [GO:0006310]; DNA repair [GO:0006281]	GTGGCGCTCTACAGGAGTAGGGGGATAGTACTCCGCTCCATACGCTACGGGGAGGCCGACAGGATACTGGACATCTACACCCGGGACGCCGGGCTGGTCTCCTGCATAGCCAAGGGCATCCGGCGCACCCGCTCCCGCTTCGGGGCGCGGCTGGAGCCCTTCTCCTGCGTGGACTTCATGGCCTACCGCGGGCGCACGCTTGACACGATCACGCAGGCCGAGTCGCTCCGCAGCTTCCGCGGGGTACGCGAGCGGCTCGACCGCCTGCAGGCCGCCGCCGGGATGGCGGGCGTTCTGCACGCCCTCTCCGGCGGGACGCCGGACAGGAGGACCTTCAACCTCCTCTACCGCGCCCTCGACGCCCTGGAGAAGGGCGAGGAGGGGTTCGGCATGATAGAG…	MALYRSRGIVLRSIRYGEADRILDIYTRDAGLVSCIAKGIRRTRSRFGARLEPFSCVDFMAYRGRTLDTITQAESLRSFRGVRERLDRLQAAAGMAGVLHALSGGTPDRRTFNLLYRALDALEKGEEGFGMIEASFGLKLAVLSGYAPRLDGCAECGGDVPGEGARFAPAAGGFLCRDCRSDAPPDSFPVPPGTLGRLRELAALPLAEAASGRGLEEALRRVVRAHVLAHAPGAASLATPAGTAGGRP
Rubrobacter xylanophilus	49319	recO	recO RxyAA322_08160	RxyAA322_08160	DNA repair protein RecO (Recombination protein O)	A0A510HG85	NA	NA	DNA recombination [GO:0006310]; DNA repair [GO:0006281]	NA	MALYRSRGIVLRSIRYGEADRILDIYTQEAGLISCIAKGIRRTRSRFGARLEPFSCADFMAYHGRTLDTITQAESLRSFRGVRERLDRLEAAAGMARMLRALSGEAPDRRVFNLLYRALDALENTEGGFGLVEAAFGLKLAVISGYAPRMDECAGCGEELAEAARFAPGAGSFLCRDCSGFSGDSFPVPPGTLGRIRRLAALALKEVPLEGGPEEPVRRVVRAHVMAHAPGAASLAAPAAGRS
Rubrobacter taiwanensis	185139	recO	recO E0L93_07195	E0L93_07195	DNA repair protein RecO (Recombination protein O)	A0A4R1BJ22	NA	NA	DNA recombination [GO:0006310]; DNA repair [GO:0006281]	NA	MPEPLESGPAGAWPSCRRPRMAVYKSRGIVLRSIRYGEADRITDIYTLDRGLISAIVKGVRRVGSRFGARMEPLSCVEFVAYEGRTLDTVTQAEVLRSFRRVREDLRRLEAAGGMVRAVRAFCGGDEADRRVFNLLFRGLEALEGRTGEYAAVEVAFVMKLSALAGYAPELGRCVSCRRGFAEGLPGVRFAPEAGGMLCSECQTVPGGAFPVPPGLREALMGLMRRPVAEARLEFGLIESARRVVQEHALAHAPAGTVAQRMTG
Kineococcus radiotolerans (strain ATCC BAA-149 / DSM 14245 / SRS30216)	266940	recO	recO Krad_3375	NA	DNA repair protein RecO (Recombination protein O)	A6WDF0	kra:Krad_3375	NCBI-ProteinID: ABS04839	DNA recombination [GO:0006310]; DNA repair [GO:0006281]	GTGTCGGGGACGGGATCGCGGGGAACGCGGGGATCGAGCATCGGCGGGGCGAAGAGCTACCGCGACGAGGCCGTGGTCCTGCGCACCGCCAAGCTCGGCGAGGCCGACCGCATCGTCTCCCTGCTGACCCGCCACCACGGCCGCGTCCGCGCCGTGGCCAAGGGGGTGCGGCGCACCTCCTCGCGCTTCGGCGCCCGCCTGGAGCCCTTCACCTGCGTCGACGTGCAGCTGCACCGCGGGCGCTCCCTGGACACCGTCACCCAGGCCGACGTCCTCGCCCCCTACGGGCAGGTGCTGGTCGCCGACTACGGCCTCTACACCGTCGGGCACGCGCTGCTGGAGACCGCCGAGCGCTTCACCGAGGTCGAGCGCGAGACCGCCACCCAGCAGTACCTGCTG…	MSGTGSRGTRGSSIGGAKSYRDEAVVLRTAKLGEADRIVSLLTRHHGRVRAVAKGVRRTSSRFGARLEPFTCVDVQLHRGRSLDTVTQADVLAPYGQVLVADYGLYTVGHALLETAERFTEVERETATQQYLLLVGALRSLSRREHDASLVLDAYLLRSLAVAGYAASFGDCARCGEAGPHAAFNVSAGGAVCPSCRPPGSAAPDPATLELLAALLSGEWALADAVEDRCRREGSGLVAAFLQWHLEHGIRSLRHVEREPHEPPVPLAR
Micrococcus lylae	1273	recO	recO E4A49_05095	E4A49_05095	DNA repair protein RecO (Recombination protein O)	A0A4Y8WYZ8	NA	NA	DNA recombination [GO:0006310]; DNA repair [GO:0006281]	NA	MRAGSSAAAPGEGGGGAVSRRGSARSSRGPGGGYTANSFRTEGIVLRTHRLGEADRILEILTPDHGIVRAVAKGVRRSTSRFGSVVEPFMHSTLQIARGRKDLHTVSQAQLITPYATWLAADYELFSLAAAMAETVERVTAVDADGAQAQFRLFHGALAALSRRRHTPSLILSSFLLRTLSAAGWAPSFTDCARCGAPGPHRSLAIALGGMVCEDCRPSGSSRPAPETVGLLAALQVGDWGVADAASDLAVREAAGIVGAYLQFHVERRLVSLTVLEQMAQAAPPAPPR
Micrococcus lylae	1273	recO	recO FM125_07090	FM125_07090	DNA repair protein RecO (Recombination protein O)	A0A1R4J892	NA	NA	DNA recombination [GO:0006310]; DNA repair [GO:0006281]	NA	MRTGSSAAAPGEGGGGAASRRGSARSSRGPGGGYTANSFRTEGIVLRTHRLGEADRILEILTPDHGIVRAVAKGVRRSTSRFGSVVEPFMHSTLQIARGRKDLHTVSQAQLITPYATWLAADYELFSLAAAMAETVERVTAVDAAGAQAQFRLFHGALAALSRRRHTPSLILSSFLLRTLSAAGWAPSFTDCACCGAPGPHRSLAIALGGMVCEDCRPSGSSRPAPETVGLLAALQVGDWGVADAASDLAVREAAGIVGAYLQFHVERRLVSLTVLEQMAQAAPPAPPR
Micrococcus lylae	1273	recO	recO NCTC963_00953	NCTC963_00953	DNA repair protein RecO (Recombination protein O)	A0A378NY22	NA	NA	DNA recombination [GO:0006310]; DNA repair [GO:0006281]	NA	MLKKAVGIVIRRVAYGDNHLIITFLNEAGVKVALMARNARKSTKYGSGLDLFYENLFIFSQFKGMGTLSSVDTINSHYEIREDIYVMTYAQYVVELIDRALEEDETNPYAYQLLKVALTHMKRSDKARLIALLVSIKCMPLYGYVPNFKYSTYDGNMTHKDFIAYSFQFNSVVTQEALIEDPHAIQMTNKSLYMLYLLSEVPIESLSSINIEQSLIDEMETLVYKMYDEFIGVFIKSRKILEQMRRLDNYK
Paenarthrobacter aurescens (strain TC1)	290340	recO	recO AAur_2224	NA	DNA repair protein RecO (Recombination protein O)	A1R6V3	aau:AAur_2224	NCBI-ProteinID: ABM07199	DNA recombination [GO:0006310]; DNA repair [GO:0006281]	GTGCCGTGTGGTGACGGGAAATACCGTCACCACACGGTCCGGCGGTCACTGCCGGGCCCAGGCTTAGTGCGAAGATTAGTTGTGGCCAATCCGTCGTTTGCAGCACGGTCCTATCGGGACGATGCCGTGGTGCTTCGTACCCACAAGCTGGGCGAGGCGGATCGAATCATTACTCTGCTGACCAAGCACCATGGGCAGGTTCGTGCAGTTGCCAAGGGTGTTCGCCGGACCAGCAGCCGCTTCGGGGCGCGTCTTGAGCCTTTTATGGTGGCTGACCTGCAACTGGTCTCCGGCCGTACCTTGGACATTGTCACCCAGGCCGTGGCGAAGGGCGCGTACGGAAGCAGCATCGCAGCCGACTACGGGCGGTTCACTGTGGCTGCAGCCATGACGGAGACT…	MPCGDGKYRHHTVRRSLPGPGLVRRLVVANPSFAARSYRDDAVVLRTHKLGEADRIITLLTKHHGQVRAVAKGVRRTSSRFGARLEPFMVADLQLVSGRTLDIVTQAVAKGAYGSSIAADYGRFTVAAAMTETAEKLTDADTESGTAQYNLLVGALAALSRSDHPPELILDSYLLRALATGGWAPSFTECARCGRPGPHTAFAAPIGGMVCSDCRPPGSPAPAPETVVLLGALLTGNWSVADASDPRHRREAAGLVASYLQWHLERALKSLKHVERS
Paenarthrobacter aurescens (Arthrobacter aurescens)	43663	recO	recO AAU01_20750	AAU01_20750	DNA repair protein RecO (Recombination protein O)	A0A4Y3NBU6	NA	NA	DNA recombination [GO:0006310]; DNA repair [GO:0006281]	NA	MANPSFAARSYRDDAVVLRTHKLGEADRIITLLTKHHGQVRAVAKGVRRTSSRFGARLEPFMVADLQLVQGRTLDIVTQAVAKGAYGSSIAADYGRFTVAAAMTETAEKLTDADTESGTAHYNLLVGALAALSRSDHPPELILDSYLLRALATGGWAPSFTDCARCGRPGPHTAFAAPVGGMVCSDCRPPGSPAPAPETVVLLGALLTGTWSVADASDPRHRREAAGLVASYLQWHLERALKSLKHVERS
Geodermatophilus sabuli	1564158	recO	recO SAMN06893097_101366	SAMN06893097_101366	DNA repair protein RecO (Recombination protein O)	A0A285E6I2	NA	NA	DNA recombination [GO:0006310]; DNA repair [GO:0006281]	NA	MSTTPKALYRDEGVVLRTQKLGEADRIVTVLTRRHGKVRAVAKGVRRTKSKFGARLEPFTHVDLQLYTGRNLDIVSQAESIRSYGQPIAGDYPAYTAGTAVLETADRLTAEEREPSLRLFLLVIGALRSLAERTHPAGLVLDAFLLRAMSVAGWEPALTGCARCGEEGPHRHFSVPAGGMVCPPCRPAGSAMPNPVTIELLEALLTGDWDLAEASQGGTRREGSGLVAALLQWHLERGLRSLPLVDRSDPSAPRREVGLLSEA
Geodermatophilus obscurus (strain ATCC 25078 / DSM 43160 / JCM 3152 / G-20)	526225	recO	recO Gobs_1663	NA	DNA repair protein RecO (Recombination protein O)	D2SDC6	gob:Gobs_1663	NCBI-ProteinID: ADB74379	DNA recombination [GO:0006310]; DNA repair [GO:0006281]	ATGAGCACCACACCGAAGTCCCTGTACCGGGACGAGGGCATCGTCCTGCGCACCCAGAAGCTGGGCGAGGCCGACCGGATCGTCACGGTGCTCACCCGCCGGCACGGCAAGGTGCGCGCGGTGGCCAAGGGCGTGCGCCGCACCAAGAGCAAGTTCGGCGCCCGGCTGGAGCCGTTCAGCCACGTCGACCTGCAGTTCTACACCGGCCGCACCCTCGACATCGTCAGCCAGGCCGAGTCGATCCGCGCCTACGGCCAGTCGATCGTCACCGACTACCCGGCCTACACCGCCGGCACCGCGGTGCTGGAGACCGCCGACCGGCTCACCGCCGAGGAGAAGGAGCCCTCGCTGCGGCTGTTCCTCCTGGTCATCGGGGCGCTGCGGGCGCTGTCCGAGCGC…	MSTTPKSLYRDEGIVLRTQKLGEADRIVTVLTRRHGKVRAVAKGVRRTKSKFGARLEPFSHVDLQFYTGRTLDIVSQAESIRAYGQSIVTDYPAYTAGTAVLETADRLTAEEKEPSLRLFLLVIGALRALSERTHPAGLVLDAFLLRAMSVAGWEPALGGCARCGEEGPHRHFSVPAGGMVCPPCRPTGSAMPNPATVELLDALLTGDWDAAEASQNANRREGSGLVAALLQWHLERGLRSLPLVDRSDPTAPRRGAGLLSEA
Geodermatophilus obscurus	1861	recO	recO SAMN05660359_04589	SAMN05660359_04589	DNA repair protein RecO (Recombination protein O)	A0A1I5IHW2	NA	NA	DNA recombination [GO:0006310]; DNA repair [GO:0006281]	NA	MSTTPKSLYRDEGIVLRTQKLGEADRIVTVLTRRTGKVRAVAKGVRRTKSKFGARLEPFSHVDLQLYTGRNLDIVSQAESIRSYGPAIVTDYPAYTAGTAVLETADRLTAEEKEPSLRLFLLVVGALRALSERAHPAGLVLDAFLLRAMSVAGWEPALGDCARCGVEGPHRHFSVPAGGSVCRECRPTGSAMPSPVTIGHLEALLSGDWATAEASENAQCREGSGLVAALLQWHLERGLRSLPLVDRSDVAPRAGSGPAA
Geodermatophilus obscurus	1861	recO	recO SAMN05660350_00362	SAMN05660350_00362	DNA repair protein RecO (Recombination protein O)	A0A1M7S1W3	NA	NA	DNA recombination [GO:0006310]; DNA repair [GO:0006281]	NA	MSTTHKSLYRDEGIVLRTQKLGEADRIITVLTRRHGKVRAVAKGVRRTKSKFGARLEPFSHVDLQLYTGRTLDIVSQAESIRAYGQSIVADYPAYTAGTAVLETADRLTAEEKEPSLRLFLLVIGALRALSERTHPAGLVLDAFLLRGMSVAGWEPALGGCARCGEEGPHRHFSVPAGGMVCPPCRPTGSAMPNPATIELLDALLTGDWHAAEASQTTNRREGSGLVAALLQWHLERGLRSLPLVDRSEPTAPRREAGLLSEA
Geodermatophilus dictyosporus	1523247	recO	recO SAMN05660464_4157	SAMN05660464_4157	DNA repair protein RecO (Recombination protein O)	A0A1I5T0D6	NA	NA	DNA recombination [GO:0006310]; DNA repair [GO:0006281]	NA	MSTTPKALYRDEGVVLRTQKLGEADRIVTVLTRRHGKVRAVAKGVRRTKSKFGARLEPFSHVDLQLYTGRTLDIVSQAESIRSYGSVIAGDYPAYTAGTAVLETADRLTAEEKEPSLRLFLLVIGALRALSESTHPAGLVLDAFLLRAMSVAGWEPALGDCARCGIEGPHRHFSVPAGGTVCRECRPTGSAMPNPVTIGHLEALLSGDWATAEASESGQRREGSGLVAALLQWHLERGLRSLPLVDRSDAVPRRDVGLLREA
Geodermatophilus poikilotrophus	1333667	recO	recO SAMN04488546_2411	SAMN04488546_2411	DNA repair protein RecO (Recombination protein O)	A0A1I0EAS7	NA	NA	DNA recombination [GO:0006310]; DNA repair [GO:0006281]	NA	MSTTPKSLYRDEGIVLRTQKLGEADRIVTVLTRRHGKVRAVAKGVRRTKSKFGARLEPFSHVDLQFYTGRNLDIVSQAESIRAYGQSIVADYPAYTAGTAVLETADRLTAEEKEPSLRLFLLVVGALRALSERTHPAGLVLDAFLLRAMSVAGWEPALGGCARCGEEGPHRHFSVPAGGMVCPPCRPTGSAMPNPATIELLDALLTGDWAAAEASQGTNRREGSGLVAALLQWHLERGLRSLPLVDRSEPTAPRRQAGLLSEA
Streptomyces radiopugnans	403935	recO	recO SAMN05216481_101335	SAMN05216481_101335	DNA repair protein RecO (Recombination protein O)	A0A1H8Z5Z9	NA	NA	DNA recombination [GO:0006310]; DNA repair [GO:0006281]	NA	MSLFRDDGVVLRTQKLGEADRIITLLTRGHGRVRAVARGVRRTKSKFGARLEPFSHVDVQFFARGSDLVGRGLPLCTQTETIAPYGRNIVIDYARYTAGTAMLETAERFTDHEGEPNVQQYLLLIGGLRTLAAGEHAPALVLDAFLLRSLAVGGYAPSFEACAQCGLPGPNRFFSVAAGGVVCADCRRPGSVVPSPEALRLLGALLTGDWATADAAEARHVREGSGLVSAYLHWHLERGLRSLRYVEKT
Deinococcus aerius	200253	recO	recO DAERI_040065	DAERI_040065	DNA repair protein RecO (Recombination protein O)	A0A2I9DXA4	NA	NA	DNA recombination [GO:0006310]; DNA repair [GO:0006281]	NA	MRSRSANRSGIVIRRRVTPAGDIIVTLLTPQGKVKAIARGGVRGALASRLNLFHHVGVQVYQTPQADLATVQQAVLEGALPRLAAPERYAFAHLMAELADALFQEGEFSDQAFELFAGALRGISHQPDPEWVALVMSYKLLGLAGFVPQTARCARCGAPDPAYPDPLGGQLLCGNCSSLPAYPGESLDFLRNVVRRSVRASMELPVSGDERPALWKALERFVTVQVGNVQSWRQLVPQAATVAG
Deinococcus actinosclerus	1768108	recO	recO AUC44_06400	AUC44_06400	DNA repair protein RecO (Recombination protein O)	A0A0U4BYM0	dab:AUC44_06400	NCBI-ProteinID: ALW88567	DNA recombination [GO:0006310]; DNA repair [GO:0006281]	GTGAGGTCCCGAACCGCCAACCGCAGTGGCATCGTCATCCGGCGGCGCGTGACGCCCGCCGGGGACATCATCGTCACGCTCCTGACCCCCCAGGGCAAGCTGAAGGCCGTCGCGCGGGGCGGCGTGCGCGGCCCGCTCTCCAGCCGGCTGAACCTCTTCCATCACGTCGGCATCCAGGTGTACCAGGGCCCGCAGAACGACCTCGCCAGCGTGAAGCAGGCCGTGCTGGAAGGCGCGCTGCCCACCCTGGCGCAGCCGGAGCGGTACGCCTTCGCGCACCTGCTGGCCGAATTCGCCGACGCTCTGTACCAGGAAGGGGAATTCAGCGAGCAGGCCTTCGAGCTGTTCGCGGGCGCGCTGCGCGGCGTCGCGCACCAGCCCGACCCGGAATGGGTGGCG…	MRSRTANRSGIVIRRRVTPAGDIIVTLLTPQGKLKAVARGGVRGPLSSRLNLFHHVGIQVYQGPQNDLASVKQAVLEGALPTLAQPERYAFAHLLAEFADALYQEGEFSEQAFELFAGALRGVAHQPDPEWVALVMSYKLLALAGFIPQTARCARCAQDHPAHPDPLGGQLLCAGCAALPAYPDPSLDFLRNAARRTVRASMDAPLPAEQRPALWRALERFVTVQIGSVHSWRQLVPTGTALSA
Deinococcus actinosclerus	1768108	recO	recO DM785_06925	DM785_06925	DNA repair protein RecO (Recombination protein O)	A0A2Z3YY09	NA	NA	DNA recombination [GO:0006310]; DNA repair [GO:0006281]	NA	MRSRTANRSGIVIRRRVTPAGDIIVTLLTPQGKLKAVARGGVRGPLSSRLNLFHHVGIQVYQGPQNDLASVQQAVLEGALPTLAQPERYAFAHLLAEFADALYQEGEFSEQAFELFAGALRGVAHQPDPEWVALVMSYKLLALAGFIPQTARCARCAQDHPAHPDPLGGQLLCAGCAALPAYPDPSLDFLRNAARRTVRASMESPLPADQRPALWRALERFVTVQIGSVHSWRQLVPTGTALSA
Deinococcus deserti (strain VCD115 / DSM 17065 / LMG 22923)	546414	recO	recO Deide_13810	NA	DNA repair protein RecO (Recombination protein O)	C1CVV5	ddr:Deide_13810	NCBI-ProteinID: ACO46322	DNA recombination [GO:0006310]; DNA repair [GO:0006281]	GTGAGGTCGCGAACTGCCAACCGCAACGGGATCGTCATCCGGCGCCGCGTCACACCGGCCGGCGACATCATCGTGACCTTGCTGACTCCTCAGGGCAAGCTCAAGGCGGTGGCGCGCGGTGGCGTGCGTGGTCCCCTGGCCAGCCGACTGAACCTGTTTCATCACGTGGCCACCCAGATTTATCAGGGCCCGCACAACGATCTGGCCAGCGTCAAGCAGGCAGTACTGGAAGGCGCGCTGCCCCGGCTGGCTGAACCCGAGCGATACGCCTTTGCGCACCTGATGGCGGAGTTTGCCGACGCCCTGTTCCAGGAAGGCGAATTCAGCGAGCAGGCGTTTGACCTGTTCGCCGGAGCCCTGCGGGGCATTTCCCACCAGCCTGATCCTGAATGGGTGGCG…	MRSRTANRNGIVIRRRVTPAGDIIVTLLTPQGKLKAVARGGVRGPLASRLNLFHHVATQIYQGPHNDLASVKQAVLEGALPRLAEPERYAFAHLMAEFADALFQEGEFSEQAFDLFAGALRGISHQPDPEWVALVMSYKLLGLAGMVPQTARCARCGQPDPAHPDPLAGQLLCATCAALPAYPAESLDFLRNVVRRTVRVSMETPVPLHQRPALWRALERFVTVQIGSVHSWRQLVPATDSPAVALV
Deinococcus grandis	57498	recO	DEIGR_101524	DEIGR_101524	DNA repair protein RecO	A0A117DNE2	NA	NA	DNA recombination [GO:0006310]; DNA repair [GO:0006281]	NA	MTPAGDILVTLLTPQGKLKAVARGGVRGPLSSRLNLFHHVGMQVYQGPQNDLASVQQAVLEGALPTLAQPERYAFAHLLAEFAEALYQEGEFSEQAFELFAGALRGVAHQPDPEWVALVMSYKLLALAGFIPQTARCARCAQDHPTHPDPLGGQLLCGSCAALPAYPDPSLDFLRNVARRTVRASMDAPLPAEQRPALWRALERFVTVQIGSVHSWRQLVPTGTALSA
Deinococcus grandis	57498	recO	DEIGR_102537	DEIGR_102537	DNA repair protein RecO	A0A100HKP0	NA	NA	NA	NA	MQHTGAVIHDEDRGAPGRCGGHASSLAARVCQRLHKPAPDCEHYHPALIQAGAAPAQLAAILRT
Deinococcus gobiensis (strain DSM 21396 / JCM 16679 / CGMCC 1.7299 / I-0)	745776	recO	recO DGo_CA2367	NA	DNA repair protein RecO (Recombination protein O)	H8GZY2	dgo:DGo_CA2367	NCBI-ProteinID: AFD26294	DNA recombination [GO:0006310]; DNA repair [GO:0006281]	ATGAGGTCGCGCACCGCCAACCGGAGCGGCGTGGTCATCCGCCGCCGGGTGCTGCCGGCCGGGGACATCATCGTCACGCTGCTGACCCCTCAGGGCAAGCTCAAGGCCATCGCGCGCGGCGGGGTCCGCGGGCCGCTCTCCAGCCGCCTGAATCTCTTTCACCATGTGGGCGTGCAGGTCTACCAGACGCCGCAGTCGGACCTCGCCACCGTCAAGCAGGCGGTACTCGAAGGTGCCCTGCCCCGCCTGGCCGAGCCCGAGCGCTACGCCTTCGCACACCTGATGGCCGAGTTCGCCGACGCGCTCTTTCAGGAGGGCGAGTTCAGCGAGCAGGCCTTCGACCTCTTCGCGGGGGCGCTGCGCGGCGTGGCCTTCCAGCCGGACCCCGAATGGGTCGCG…	MRSRTANRSGVVIRRRVLPAGDIIVTLLTPQGKLKAIARGGVRGPLSSRLNLFHHVGVQVYQTPQSDLATVKQAVLEGALPRLAEPERYAFAHLMAEFADALFQEGEFSEQAFDLFAGALRGVAFQPDPEWVALVMSYKLLGLAGIVPQTARCARCGEDHPAHPDPLGGQLLCGTCAALPPYPPEALDFLRQAVRRSVRVSMDRPVPPDQRPALWRALERFVTVQVGGVQSWRQLVPAEGVAASA
Deinococcus indicus	223556	recO	recO CBQ26_07045	CBQ26_07045	DNA repair protein RecO (Recombination protein O)	A0A246BQP2	NA	NA	DNA recombination [GO:0006310]; DNA repair [GO:0006281]	NA	MRSRTANRSGVVIRRRVTPAGDILLSLLTPQGKLKAVARGGVRGPLASRLNLFHHVHVQVYQGPHNDLASVQQAVLEGALPTLAQPERYAFAHLMAEFADALFQEGEFSEQAFDLFAGALRGVAHQPDPEWVALVMSYKLLALAGFVPQTAHCARCRAPEPAHPDPLGGQLLCRDCAALPAYPPDSLDFLRGVVRRTVRASMDAPLPAAQRPALWRALERFVTVQIGNVQSWRQLVPHAQAAATP
Deinococcus marmoris	249408	recO	recO BOO71_0000805	BOO71_0000805	DNA repair protein RecO (Recombination protein O)	A0A1U7P4I8	NA	NA	DNA recombination [GO:0006310]; DNA repair [GO:0006281]	NA	MKFRSANRSGIVIRRRVMPSGDIIVTLLTPQGKLKAIARGGVRGPLASRLNLFHHVGVQVYQTPNNDLATVKQAVLEGALPSLAEPERHAFAHLMAEFADALFQEGEFSETAFELFAAALRGVAHQPDPEWVALVMSYKLLGLAGIVPQTARCARCGAPDPEYPDPLGGQMLCAACASLPAYPPTSLDFLRGVVRRTVRASMDAPVPLSERPALWRALERFVTVQVGGVHSWRQLVPSEPGAADPALGTGLQAIPPI
Deinococcus maricopensis (strain DSM 21211 / LMG 22137 / NRRL B-23946 / LB-34)	709986	recO	recO Deima_2467	NA	DNA repair protein RecO (Recombination protein O)	E8UAL3	dmr:Deima_2467	NCBI-ProteinID: ADV68102	DNA recombination [GO:0006310]; DNA repair [GO:0006281]	GTGAGGTCCCGCACTGCGAACCGTGTCGGCATCGTGATCCGACGGGCTGTGATGCCCGCCGGCGACGTAATCCTGACGCTGCTGACACCCCAGGGGAAAGTGAAGGGTATTGCGCGCGGCGGCGCGCGCGGCGCGCTGATGAGCCGCCTGAATCTGTTCCAGCATCTCGCGGTGCAGCTGTACCAGACGCCGAACAATGACCTGGCGACCATCCAGCAGGCGACGCTGGAGGGCGCGCTGCCGCGCCTGTCCGAACCGGAACGCTACCCGCTCGCGCACCTGCTGGCGGAACTCGCGGACGCGCTGTTTCAGGAGGGTGAGCACAGTGAGCAGGCGTTCGAGCTGTTCGCGGCGGCGCTACGCGGCGTGGCGTTCCAGCCGGACCCGGAGTGGGTGGCG…	MRSRTANRVGIVIRRAVMPAGDVILTLLTPQGKVKGIARGGARGALMSRLNLFQHLAVQLYQTPNNDLATIQQATLEGALPRLSEPERYPLAHLLAELADALFQEGEHSEQAFELFAAALRGVAFQPDPEWVALVMSYKLLAFAGFVTRAERCARCGAADPTGLDALSGHVVCRACSNLPRLPDELLGFLRSVARTSVRGLMEVPLPREVRPAAWRALERFVTAQVGDVRSWRSLVSTQLPATA
[truncated: 3,354 more rows]
