# Supplementary material for: DetR DB: A Database of Ionizing Radiation Resistance Determinants
Source: Genes (Basel). 2020 Dec 9;11(12):1477. doi: 10.3390/genes11121477 (PMC7764150; doi:10.3390/genes11121477)
Supplement: Supplementary file 1 [file genes-11-01477-s001.zip › S3.csv]

D10 value	Species	Strain	ID	References	References	References	References	References												;;;;
2.2-35 kGy	Acinetobacter radioresistens	not specified	40216	Christensen EA, Gerner-Smidt P, Kristensen H. Radiation resistance of clinical Acinetobacter spp.: a need for concern? J Hosp Infect. 1991 Jun;18(2):85-92.	Acinetobacter radioresistens sp. nov. Isolated from Cotton and Soil. YUKIMASA NISHIMURA, TAKESHI INO, AND HIROSHI IIZUKA. INTERNATIONAL JOURNAL OF SYSTEMATIC BACTERIOLOGY, Apr. 1988, p. 209-211															;;;
2.2-35 kGy	Acinetobacter radioresistens	DSM 6976 / NBRC 102413 / CIP 103788	981334	Christensen EA, Gerner-Smidt P, Kristensen H. Radiation resistance of clinical Acinetobacter spp.: a need for concern? J Hosp Infect. 1991 Jun;18(2):85-92.	Acinetobacter radioresistens sp. nov. Isolated from Cotton and Soil. YUKIMASA NISHIMURA, TAKESHI INO, AND HIROSHI IIZUKA. INTERNATIONAL JOURNAL OF SYSTEMATIC BACTERIOLOGY, Apr. 1988, p. 209-211															;;;
2.2-35 kGy	Acinetobacter radioresistens	NIPH 2130	1217674	Christensen EA, Gerner-Smidt P, Kristensen H. Radiation resistance of clinical Acinetobacter spp.: a need for concern? J Hosp Infect. 1991 Jun;18(2):85-92.	Acinetobacter radioresistens sp. nov. Isolated from Cotton and Soil. YUKIMASA NISHIMURA, TAKESHI INO, AND HIROSHI IIZUKA. INTERNATIONAL JOURNAL OF SYSTEMATIC BACTERIOLOGY, Apr. 1988, p. 209-211															;;;
0.01 kGy|Arthrobacter sp.|FB24|290399|Konosuke Mark Ii, Nobuaki Kono, Ivan Glaucio Paulino-Lima, Masaru Tomita, Lynn Justine Rothschild, and Kazuharu Arakawa. Complete Genome Sequence of Arthrobacter sp. Strain MN05-02, a UV-Resistant Bacterium from a Manganese Deposit in the Sonoran Desert.|"Taeko Yoshinaka,Keiji Yano &Hikoyuki Yamaguchi. Isolation of Highly Radioresistant Bacterium, Arthrobacte…
0.5-2.5 kGy	Arthrospira platensis (Spirulina platensis)	NIES-39 / IAM M-135	696747	Abo El-Fatah Abomohra, Wagih El-Shouny, Mona Sharaf, Mai Abo-Eleneen. Effect of Gamma Radiation on Growth and Metabolic Activities of Arthrospira platensis. Braz. arch. biol. technol. vol.59 Curitiba 2016 Epub Apr 29, 2016 https://doi.org/10.1590/1678-																;;;;
0.5-2.5 kGy	Arthrospira platensis (Spirulina platensis)	C1	459495	Abo El-Fatah Abomohra, Wagih El-Shouny, Mona Sharaf, Mai Abo-Eleneen. Effect of Gamma Radiation on Growth and Metabolic Activities of Arthrospira platensis. Braz. arch. biol. technol. vol.59 Curitiba 2016 Epub Apr 29, 2016 https://doi.org/10.1590/1678-																;;;;
0.5-2.5 kGy	Arthrospira platensis (Spirulina platensis)	not specified	118562	Abo El-Fatah Abomohra, Wagih El-Shouny, Mona Sharaf, Mai Abo-Eleneen. Effect of Gamma Radiation on Growth and Metabolic Activities of Arthrospira platensis. Braz. arch. biol. technol. vol.59 Curitiba 2016 Epub Apr 29, 2016 https://doi.org/10.1590/1678-																;;;;
0.5-2.5 kGy	Arthrospira platensis (Spirulina platensis)	D0930	2231204	Abo El-Fatah Abomohra, Wagih El-Shouny, Mona Sharaf, Mai Abo-Eleneen. Effect of Gamma Radiation on Growth and Metabolic Activities of Arthrospira platensis. Braz. arch. biol. technol. vol.59 Curitiba 2016 Epub Apr 29, 2016 https://doi.org/10.1590/1678-																;;;;
0.5-2.5 kGy	Arthrospira platensis (Spirulina platensis)	PCC 7345	129975	Abo El-Fatah Abomohra, Wagih El-Shouny, Mona Sharaf, Mai Abo-Eleneen. Effect of Gamma Radiation on Growth and Metabolic Activities of Arthrospira platensis. Braz. arch. biol. technol. vol.59 Curitiba 2016 Epub Apr 29, 2016 https://doi.org/10.1590/1678-																;;;;
0.5-2.5 kGy	Arthrospira platensis (Spirulina platensis)	SAG 21.99	1236698	Abo El-Fatah Abomohra, Wagih El-Shouny, Mona Sharaf, Mai Abo-Eleneen. Effect of Gamma Radiation on Growth and Metabolic Activities of Arthrospira platensis. Braz. arch. biol. technol. vol.59 Curitiba 2016 Epub Apr 29, 2016 https://doi.org/10.1590/1678-																;;;;
0.5-2.5 kGy	Arthrospira platensis (Spirulina platensis)	SAG 257.80	1236699	Abo El-Fatah Abomohra, Wagih El-Shouny, Mona Sharaf, Mai Abo-Eleneen. Effect of Gamma Radiation on Growth and Metabolic Activities of Arthrospira platensis. Braz. arch. biol. technol. vol.59 Curitiba 2016 Epub Apr 29, 2016 https://doi.org/10.1590/1678-																;;;;
5 kGy|Bacillus nealsonii|not specified|115979|"Venkateswaran, K., Kempf, M., Chen, F., Satomi, M., Nicholson, W., and Kern, R. ""Bacillus nealsonii sp. nov., isolated from a spacecraft assembly facility, whose spores are [gamma]-radiation resistant."" Int. J. Syst. Evol. Microbiol. (2003) 53:165-172. Pu"||||||||||||||||;;;;
5 kGy|Bacillus nealsonii|AAU1|1202533|"Venkateswaran, K., Kempf, M., Chen, F., Satomi, M., Nicholson, W., and Kern, R. ""Bacillus nealsonii sp. nov., isolated from a spacecraft assembly facility, whose spores are [gamma]-radiation resistant."" Int. J. Syst. Evol. Microbiol. (2003) 53:165-172. Pu"||||||||||||||||;;;;
25 kGy	Chroococcidiopsis thermalis	PCC 7203	251229	Shih, P.M., Wu, D., Latifi, A., Axen, S.D., Fewer, D.P., Talla, E., Calteau, A., Cai, F., Tandeau de Marsac, N., Rippka, R., Herdman, M., Sivonen, K., Coursin, T., Laurent, T., Goodwin, L., Nolan, M., Davenport, K.W., Han, C.S., Rubin, E.M., Eisen, J.A.,	Fagliarone, C., Mosca, C., Ubaldi, I. et al. Avoidance of protein oxidation correlates with the desiccation and radiation resistance of hot and cold desert strains of the cyanobacterium Chroococcidiopsis . Extremophiles 21, 981?991 (2017). https://doi.org	Baqu? M, Viaggiu E, Scalzi G, Billi D (2013a) Endurance of the endolithic desert cyanobacterium Chroococcidiopsis under UVC radiation. Extremophiles 17:161?169	Baqu? M, Scalzi G, Rabbow E, Rettberg P, Billi D (2013b) Biofilm and planktonic lifestyles differently support the resistance of the desert cyanobacterium Chroococcidiopsis under space and Martian simulations. Orig Life Evol Biosph 43:377?389													;;;;
9 kGy	Deinococcus actinosclerus	not specified	1768108	Rainey F. A., Ray K., Ferreira M., Gatz B. Z., Nobre M. F., Bagaley D., Rash B. A., Park M. J., Earl A. M., other authors. 2005;" Extensive diversity of ionizing-radiation-resistant bacteria recovered from Sonoran Desert soil and description of nine new sp	Joo, E.S., Lee, J.J., Kang, M.-S., Lim, S., Jeong, S.-w., Kim, E.B., Jeon, S.H., Srinivasan, S., and Kim, M.K. """"Deinococcus actinosclerus sp. nov., a novel bacterium isolated from soil of a rocky hillside."""" Int. J. Syst. Evol. Microbiol. (2016) 66:1003-10""															;;; 4.9 kGy	Deinococcus aerius	not specified	200253	Yang Y, Itoh T, Yokobori S, Itahashi S, Shimada H, Satoh K, Ohba H, Narumi I, Yamagishi A: Deinococcus aerius sp. nov., isolated from the high atmosphere. Int J Syst Evol Microbiol 2009, 59(Pt 8):1862?1866.";;;;
|Shashidhar R, Kumar SA, Misra HS, Bandekar JR: Evaluation of the role of enzymatic and nonenzymatic antioxidant systems in the radiation resistance of Deinococcus. Can J Microbiol 2010, 56(3):195?201.|Draft Genome Sequence of the Radioresistant Bacterium Deinococcus aerius TR0125, Isolated from the High Atmosphere above Japan. Satoh K, et al. Genome Announc 2018 Mar 1|||||||||||||| ?|Deinococcus…
||||||||||||| 5.1-16 kGy|Deinococcus geothermalis|not specified|68909|Makarova KS, Omelchenko MV, Gaidamakova EK, Matrosova VY, Vasilenko A, Zhai M, Lapidus A, Copeland A, Kim E, Land M et al: Deinococcus geothermalis: the pool of extreme radiation resistance genes shrinks. PLoS One 2007, 2(9):e955.|Shashidhar R, Kumar SA, Misra HS, Bandekar JR: Evaluation of the role of enzymatic and nonenzymati…
?	Deinococcus koreensis	not specified	2054903	Baek K, Chung EJ, Choi GG, Kim MK, Lim S, Choi A. Deinococcus koreensis sp. nov., a gamma radiation-resistant bacterium isolated from river water. Int J Syst Evol Microbiol. 2018 Aug;68(8):2545-2550. doi: 10.1099/ijsem.0.002872. Epub 2018 Jun 22. PMID: 29																;;;
?	Deinococcus maricopensis	DSM 21211 / LMG 22137 / NRRL B-23946 / LB-34	709986	Pukall R, Zeytun A, Lucas S, Lapidus A, Hammon N, Deshpande S, Nolan M, Cheng JF, Pitluck S, Liolios K, Pagani I, Mikhailova N, Ivanova N, Mavromatis K, Pati A, Tapia R, Han C, Goodwin L, Chen A, Palaniappan K, Land M, Hauser L, Chang YJ, Jeffries CD, Bra	Rainey, F. A., et al. 2005. Extensive diversity of ionizing-radiation-resistant bacteria recovered from Sonoran Desert soil and description of nine new species of the genus Deinococcus obtained from a single soil sample. Appl. Environ. Microbiol. 71:5225-															;;;;
?|Deinococcus marmoris|not specified|249408|Hirsch, P., et al. 2004. Deinococcus frigens sp. nov., Deinococcus saxicola sp. nov., and Deinococcus marmoris sp. nov., low temperature and draught-tolerating, UV-resistant bacteria from continental Antarctica. Syst. Appl. Microbiol. 27:636-645.|Shashidhar R, Kumar SA, Misra HS, Bandekar JR: Evaluation of the role of enzymatic and nonenzymatic antioxid…
?	Deinococcus metallilatus	not specified	1211322	Feng GD, Wang YH, Li YX, Zhu HH. Deinococcus metalli sp. nov., isolated from an abandoned lead-zinc mine. Int J Syst Evol Microbiol. 2015 Oct;65(10):3457-3461. doi: 10.1099/ijsem.0.000439. PMID: 26297659.																;;;
9.1 kGy	Deinococcus murrayi	not specified	68910	Ferreira AC, Nobre MF, Rainey FA, Silva MT, Wait R, Burghardt J, Chung AP, da Costa MS: Deinococcus geothermalis sp. nov. and Deinococcus murrayi sp. nov., two extremely radiation-resistant and slightly thermophilic species from hot springs. Int J Syst Ba	Shashidhar R, Kumar SA, Misra HS, Bandekar JR: Evaluation of the role of enzymatic and nonenzymatic antioxidant systems in the radiation resistance of Deinococcus. Can J Microbiol 2010, 56(3):195?201.															;;;;
>10 kGy	Deinococcus peraridilitoris	DSM 19664 / LMG 22246 / CIP 109416 / KR-200	937777	Rainey, F. A., et al. 2007. Deinococcus peraridilitoris sp. nov., isolated from a coastal desert. Int. J. Syst. Evol. Microbiol. 57:1408-1412.																;;;;
>8 kGy	Deinococcus phoenicis	not specified	1476583	Vaishampayan P, Roberts AH, Augustus A, Pukall R, Schumann P, Schwendner P, Mayilraj S, Salmassi T, Venkateswaran K. Deinococcus phoenicis sp. nov., an extreme ionizing-radiation-resistant bacterium isolated from the Phoenix Lander assembly facility. Int																;;;;
10.3 kGy	Deinococcus proteolyticus	not specified	55148	Kobatake, M., S. Tanabe, and S. Hasegawa. 1973. New Micrococcus radioresistant red pigment, isolated from Lama glama feces, and its use as microbiological indicator of radiosterilization. C. R. Seances Soc. Biol. Fil. 167:1506-1510.	Shashidhar R, Kumar SA, Misra HS, Bandekar JR: Evaluation of the role of enzymatic and nonenzymatic antioxidant systems in the radiation resistance of Deinococcus. Can J Microbiol 2010, 56(3):195?201.															;;;;
10.3 kGy	Deinococcus proteolyticus	ATCC 35074 / DSM 20540 / JCM 6276 / NBRC 101906 / NCIMB 13154 / VKM Ac-1939 / CCM 2703 / MRP	693977	Kobatake, M., S. Tanabe, and S. Hasegawa. 1973. New Micrococcus radioresistant red pigment, isolated from Lama glama feces, and its use as microbiological indicator of radiosterilization. C. R. Seances Soc. Biol. Fil. 167:1506-1510.	Shashidhar R, Kumar SA, Misra HS, Bandekar JR: Evaluation of the role of enzymatic and nonenzymatic antioxidant systems in the radiation resistance of Deinococcus. Can J Microbiol 2010, 56(3):195?201.															;;;;
12.7-16 kGy|Deinococcus puniceus|not specified|1182568|"Lee, J.-J., Srinivasan, S., Lim, S., Joe, M., Im, S., and Kim, M.K. ""Deinococcus puniceus sp. nov., a bacterium isolated from soil-irradiated gamma radiation."" Curr. Microbiol. (2015) 70:464-469."||||||||||||||||;;;;
12.7-16 kGy|Deinococcus radiodurans|not specified|1299|Daly MJ, Gaidamakova EK, Matrosova VY, Vasilenko A, Zhai M, Venkateswaran A, Hess M, Omelchenko MV, Kostandarithes HM, Makarova KS et al: Accumulation of Mn(II) in Deinococcus radiodurans facilitates gamma-radiation resistance. Science 2004, 306(5698):102|Shashidhar R, Kumar SA, Misra HS, Bandekar JR: Evaluation of the role of enzymatic and n…
|Daly MJ, Gaidamakova EK, Matrosova VY, Kiang JG, Fukumoto R, Lee DY, Wehr NB, Viteri GA, Berlett BS, Levine RL: Small-molecule antioxidant proteome-shields in Deinococcus radiodurans. PLoS One 2010, 5(9):e12570.|Tanaka M, Earl AM, Howell HA, Park MJ, Eisen JA, Peterson SN, Battista JR: Analysis of Deinococcus radiodurans's transcriptional response to ionizing radiation and desiccation reveals no…
|Daly MJ, Gaidamakova EK, Matrosova VY, Kiang JG, Fukumoto R, Lee DY, Wehr NB, Viteri GA, Berlett BS, Levine RL: Small-molecule antioxidant proteome-shields in Deinococcus radiodurans. PLoS One 2010, 5(9):e12570.|Tanaka M, Earl AM, Howell HA, Park MJ, Eisen JA, Peterson SN, Battista JR: Analysis of Deinococcus radiodurans's transcriptional response to ionizing radiation and desiccation reveals no…
?	Deinococcus sp.	AJ005	2652443																	;;;;
?	Deinococcus sp.	RL	1489678																	;;;;
?	Deinococcus sp.	Leaf326	1736338																	;;;;
?	Deinococcus sp.	UR1	1704277																	;;;;
?	Deinococcus sp.	LM3	1938608																	;;;;
?	Deinococcus sp.	S9	2545754																	;;;;
?	Deinococcus sp.	KSM4-11	2568654																	;;;;
?	Deinococcus sp.	S14-83	2489213																	;;;;
?	Deinococcus sp.	H1	2592048																	;;;;
?	Deinococcus sp.	RM	2316359																	;;;;
?	Deinococcus sp.	OD32	2136176																	;;;;
?	Deinococcus sp.	K2S05-167	2320857																	;;;;
?	Deinococcus sp.	Arct2-2	2568653																	;;;;
> 5 kGy|Deinococcus swuensis|not specified|1182571|"Lee, J.-J., Lee, H.J., Jang, G.S., Yu, J.M., Cha, J.Y., Kim, S.J., Lee, E.B., and Kim, M.K. ""Deinococcus swuensis sp. nov., a gamma-radiation-resistant bacterium isolated from soil."" J. Microbiol. (2013) 51:305-311."||||||||||||||||;;;;
>10 kGy	Deinococcus wulumuqiensis	not specified	980427	Wang, W., et al. 2009. Deinococcus wulumuqiensis sp. nov., and Deinococcus xibeiensis sp. nov., isolated from radiation-polluted soil. Int. J. Syst. Evol. Microbiol. 60:2006-2010.	Shashidhar R, Kumar SA, Misra HS, Bandekar JR: Evaluation of the role of enzymatic and nonenzymatic antioxidant systems in the radiation resistance of Deinococcus. Can J Microbiol 2010, 56(3):195?201.															;;;;
?	Deinococcus yavapaiensis	KR-236	694435	Rainey FA, Ray K, Ferreira M, Gatz BZ, Nobre MF, Bagaley D, Rash BA, Park MJ, Earl AM, Shank NC, Small AM, Henk MC, Battista JR, K?mpfer P, da Costa MS. Extensive diversity of ionizing-radiation-resistant bacteria recovered from Sonoran Desert soil and de																;;;;
1.53 kGy	Enterococcus faecium (Streptococcus faecium)	ATCC BAA-472 / TX0016 / DO	333849	A data analysis of the irradiation parameter D10 for bacteria and spores under various conditions. van Gerwen SJ, Rombouts FM, van't Riet K, Zwietering MH. J Food Prot. 1999 Sep;62(9):1024-32.																;;;
8.5-9 kGy	Geodermatophilus dictyosporus	not specified	1523247	Montero-Calasanz MC, Hezbri K, G?ker M, Sghaier H, Rohde M, Spr?er C, Schumann P, Klenk HP: Description of gamma radiation-resistant Geodermatophilus dictyosporus sp. nov. to accommodate the not validly named Geodermatophilus obscurus subsp. dictyosporus	Gtari M, Essoussi I, Maaoui R, Sghaier H, Boujmil R, Gury J, Pujic P, Brusetti L, Chouaia B, Crotti E et al: Contrasted resistance of stone-dwelling Geodermatophilaceae species to stresses known to give rise to reactive oxygen species. FEMS Microbiol Ecol															;;;;
8.5-9 kGy	Geodermatophilus obscurus	not specified	1861	Gtari M, Essoussi I, Maaoui R, Sghaier H, Boujmil R, Gury J, Pujic P, Brusetti L, Chouaia B, Crotti E et al: Contrasted resistance of stone-dwelling Geodermatophilaceae species to stresses known to give rise to reactive oxygen species. FEMS Microbiol Ecol	Montero-Calasanz MC, Hezbri K, G?ker M, Sghaier H, Rohde M, Spr?er C, Schumann P, Klenk HP: Description of gamma radiation-resistant Geodermatophilus dictyosporus sp. nov. to accommodate the not validly named Geodermatophilus obscurus subsp. dictyosporus	G. M. Luedemann, ?Geodermatophilus, a new genus of the Dermatophilaceae (Actinomycetales),? Journal of Bacteriology, vol. 96, no. 5, pp. 1848?1858, 1968.	E. E. Ishiguro and D. W. Fletcher, ?Characterization of Geodermatophilus strains isolated from high altitude Mount Everest soils,? Mikrobiologika, vol. 12, pp. 99?108, 1975.	P. Normand and D. R. Benson, ?Genus I. Geodermatophilus Luedemann 1968. 1994,? in Bergey's Manual of Systematic Bacteriology: The Actinobacteria, vol. 5, part 1, pp. 528?530, Springer, New York, NY, USA, 2nd edition, 2012.												;;;;
8.5-9 kGy	Geodermatophilus obscurus	ATCC 25078 / DSM 43160 / JCM 3152 / G-20	526225	Gtari M, Essoussi I, Maaoui R, Sghaier H, Boujmil R, Gury J, Pujic P, Brusetti L, Chouaia B, Crotti E et al: Contrasted resistance of stone-dwelling Geodermatophilaceae species to stresses known to give rise to reactive oxygen species. FEMS Microbiol Ecol	Montero-Calasanz MC, Hezbri K, G?ker M, Sghaier H, Rohde M, Spr?er C, Schumann P, Klenk HP: Description of gamma radiation-resistant Geodermatophilus dictyosporus sp. nov. to accommodate the not validly named Geodermatophilus obscurus subsp. dictyosporus	G. M. Luedemann, ?Geodermatophilus, a new genus of the Dermatophilaceae (Actinomycetales),? Journal of Bacteriology, vol. 96, no. 5, pp. 1848?1858, 1968.	E. E. Ishiguro and D. W. Fletcher, ?Characterization of Geodermatophilus strains isolated from high altitude Mount Everest soils,? Mikrobiologika, vol. 12, pp. 99?108, 1975.	P. Normand and D. R. Benson, ?Genus I. Geodermatophilus Luedemann 1968. 1994,? in Bergey's Manual of Systematic Bacteriology: The Actinobacteria, vol. 5, part 1, pp. 528?530, Springer, New York, NY, USA, 2nd edition, 2012.												;;;;
4-9 kGy	Geodermatophilus poikilotrophus	not specified	1333667	Gtari M, Essoussi I, Maaoui R, Sghaier H, Boujmil R, Gury J, Pujic P, Brusetti L, Chouaia B, Crotti E et al: Contrasted resistance of stone-dwelling Geodermatophilaceae species to stresses known to give rise to reactive oxygen species. FEMS Microbiol Ecol	Montero-Calasanz MC, Hofner B, G?ker M, Rohde M, Spr?er C, Hezbri K, Gtari M, Schumann P, Klenk HP: Geodermatophilus poikilotrophi sp. nov.: a multitolerant actinomycete isolated from dolomitic marble. Biomed Res Int 2014, 2014:11.															;;;;
3-6 kGy|Geodermatophilus sabuli|not specified|1564158|Gtari M, Essoussi I, Maaoui R, Sghaier H, Boujmil R, Gury J, Pujic P, Brusetti L, Chouaia B, Crotti E et al: Contrasted resistance of stone-dwelling Geodermatophilaceae species to stresses known to give rise to reactive oxygen species. FEMS Microbiol Ecol|"Hezbri, K., Ghodhbane-Gtari, F., Montero-Calasanz, M. del C., Sghaier, H., Rohde, M., Sc…														;;;
5 kGy	Halobacterium salinarum (Halobacterium halobium)	ATCC 700922 / JCM 11081 / NRC-1	64091	Shahmohammadi HR, Asgarani E, Terato H, Saito T, Ohyama Y, Gekko K, Yamamoto O, Ide H: Protective roles of bacterioruberin and intracellular KCl in the resistance of Halobacterium salinarium against DNA-damaging agents. J Radiat Res 1998, 39(4): 251?262.	Robinson CK, Webb K, Kaur A, Jaruga P, Dizdaroglu M, Baliga NS, Place A, Diruggiero J: A major role for nonenzymatic antioxidant processes in the radioresistance of Halobacterium salinarum. J Bacteriol 2011, 193(7):1653?1662.	Kottemann M, Kish A, Iloanusi C, Bjork S, DiRuggiero J: Physiological responses of the halophilic archaeon Halobacterium sp. strain NRC1 to desiccation and gamma irradiation. Extremophiles 2005, 9(3):219?227.	Webb, K. M. et al. Effects of intracellular Mn on the radiation resistance of the halophilic archaeon Halobacterium salinarum. Extremophiles 17, 485?97 (2013).	Robinson, C. K. et al. A major role for nonenzymatic antioxidant processes in the radioresistance of Halobacterium salinarum. J. Bacteriol. 193, 1653?62 (2011).	Kish A, et al. (2009) Salt shield: Intracellular salts provide cellular protection against ionizing radiation in the halophilic archaeon, Halobacterium salinarum NRC-1. Environ Microbiol 11:1066?1078.	Ajay Sharma, Elena K. Gaidamakova, Olga Grichenko, Vera Y. Matrosova, Veronika Hoeke, Polina Klimenkova, Isabel H. Conze, Robert P. Volpe, Rok Tkavc, Cene Gostin?ar, Nina Gunde-Cimerman, Jocelyne DiRuggiero, Igor Shuryak, Andrew Ozarowski, View ORCID Pro										;;;;
5 kGy	Halobacterium salinarum (Halobacterium halobium)	ATCC 29341 / DSM 671 / R1	478009	Shahmohammadi HR, Asgarani E, Terato H, Saito T, Ohyama Y, Gekko K, Yamamoto O, Ide H: Protective roles of bacterioruberin and intracellular KCl in the resistance of Halobacterium salinarium against DNA-damaging agents. J Radiat Res 1998, 39(4): 251?262.	Robinson CK, Webb K, Kaur A, Jaruga P, Dizdaroglu M, Baliga NS, Place A, Diruggiero J: A major role for nonenzymatic antioxidant processes in the radioresistance of Halobacterium salinarum. J Bacteriol 2011, 193(7):1653?1662.	Kottemann M, Kish A, Iloanusi C, Bjork S, DiRuggiero J: Physiological responses of the halophilic archaeon Halobacterium sp. strain NRC1 to desiccation and gamma irradiation. Extremophiles 2005, 9(3):219?227.	Webb, K. M. et al. Effects of intracellular Mn on the radiation resistance of the halophilic archaeon Halobacterium salinarum. Extremophiles 17, 485?97 (2013).	Robinson, C. K. et al. A major role for nonenzymatic antioxidant processes in the radioresistance of Halobacterium salinarum. J. Bacteriol. 193, 1653?62 (2011).	Kish A, et al. (2009) Salt shield: Intracellular salts provide cellular protection against ionizing radiation in the halophilic archaeon, Halobacterium salinarum NRC-1. Environ Microbiol 11:1066?1078.	Ajay Sharma, Elena K. Gaidamakova, Olga Grichenko, Vera Y. Matrosova, Veronika Hoeke, Polina Klimenkova, Isabel H. Conze, Robert P. Volpe, Rok Tkavc, Cene Gostin?ar, Nina Gunde-Cimerman, Jocelyne DiRuggiero, Igor Shuryak, Andrew Ozarowski, View ORCID Pro										;;;;
5 kGy	Halobacterium salinarum (Halobacterium halobium)	ATCC 33171 / DSM 3754 / JCM 8978 / NBRC 102687 / NCIMB 764 / 91-R6	2597657	Shahmohammadi HR, Asgarani E, Terato H, Saito T, Ohyama Y, Gekko K, Yamamoto O, Ide H: Protective roles of bacterioruberin and intracellular KCl in the resistance of Halobacterium salinarium against DNA-damaging agents. J Radiat Res 1998, 39(4): 251?262.	Robinson CK, Webb K, Kaur A, Jaruga P, Dizdaroglu M, Baliga NS, Place A, Diruggiero J: A major role for nonenzymatic antioxidant processes in the radioresistance of Halobacterium salinarum. J Bacteriol 2011, 193(7):1653?1662.	Kottemann M, Kish A, Iloanusi C, Bjork S, DiRuggiero J: Physiological responses of the halophilic archaeon Halobacterium sp. strain NRC1 to desiccation and gamma irradiation. Extremophiles 2005, 9(3):219?227.	Webb, K. M. et al. Effects of intracellular Mn on the radiation resistance of the halophilic archaeon Halobacterium salinarum. Extremophiles 17, 485?97 (2013).	Robinson, C. K. et al. A major role for nonenzymatic antioxidant processes in the radioresistance of Halobacterium salinarum. J. Bacteriol. 193, 1653?62 (2011).	Kish A, et al. (2009) Salt shield: Intracellular salts provide cellular protection against ionizing radiation in the halophilic archaeon, Halobacterium salinarum NRC-1. Environ Microbiol 11:1066?1078.	Ajay Sharma, Elena K. Gaidamakova, Olga Grichenko, Vera Y. Matrosova, Veronika Hoeke, Polina Klimenkova, Isabel H. Conze, Robert P. Volpe, Rok Tkavc, Cene Gostin?ar, Nina Gunde-Cimerman, Jocelyne DiRuggiero, Igor Shuryak, Andrew Ozarowski, View ORCID Pro										;;;;
1.5 kGy	Haloferax volcanii (Halobacterium volcanii)	not specified	2246	Robinson CK, et al. (2011) A major role for nonenzymatic antioxidant processes in the radioresistance of Halobacterium salinarum. J Bacteriol 193:1653?1662.	Kottemann M, Kish A, Iloanusi C, Bjork S, DiRuggiero J (2005) Physiological responses of the halophilic archaeon Halobacterium sp. strain NRC1 to desiccation and gamma irradiation. Extremophiles 9:219?227.	Kish A, et al. (2009) Salt shield: Intracellular salts provide cellular protection against ionizing radiation in the halophilic archaeon, Halobacterium salinarum NRC-1. Environ Microbiol 11:1066?1078.	Ajay Sharma, Elena K. Gaidamakova, Olga Grichenko, Vera Y. Matrosova, Veronika Hoeke, Polina Klimenkova, Isabel H. Conze, Robert P. Volpe, Rok Tkavc, Cene Gostin?ar, Nina Gunde-Cimerman, Jocelyne DiRuggiero, Igor Shuryak, Andrew Ozarowski, View ORCID Pro													;;;;
1.5 kGy	Haloferax volcanii (Halobacterium volcanii)	ATCC 29605 / DSM 3757 / JCM 8879 / NBRC 14742 / NCIMB 2012 / VKM B-1768 / DS2	309800	Robinson CK, et al. (2011) A major role for nonenzymatic antioxidant processes in the radioresistance of Halobacterium salinarum. J Bacteriol 193:1653?1662.	Kottemann M, Kish A, Iloanusi C, Bjork S, DiRuggiero J (2005) Physiological responses of the halophilic archaeon Halobacterium sp. strain NRC1 to desiccation and gamma irradiation. Extremophiles 9:219?227.	Kish A, et al. (2009) Salt shield: Intracellular salts provide cellular protection against ionizing radiation in the halophilic archaeon, Halobacterium salinarum NRC-1. Environ Microbiol 11:1066?1078.	Ajay Sharma, Elena K. Gaidamakova, Olga Grichenko, Vera Y. Matrosova, Veronika Hoeke, Polina Klimenkova, Isabel H. Conze, Robert P. Volpe, Rok Tkavc, Cene Gostin?ar, Nina Gunde-Cimerman, Jocelyne DiRuggiero, Igor Shuryak, Andrew Ozarowski, View ORCID Pro													;;;;
3.45-5.05 kGy	Hymenobacter actinosclerus	not specified	82805	Collins MD, Hutson RA, Grant IR, Patterson MF: Phylogenetic characterization of a novel radiation-resistant bacterium from irradiated pork: description of Hymenobacter actinosclerus sp. nov. Int J Syst Evol Microbiol 2000, 50(Pt 2):731?734.	Grant, I. R. & Patterson, M. F. (1989). A novel radiation-resistant Deinobacter sp. isolated from irradiated pork. Lett ApplMicrobiol 8, 21?24.															;;;;
3-5 kGy|Kineococcus radiotolerans|ATCC BAA-149 / DSM 14245 / SRS30216|266940|"Kineococcus radiotolerans sp. nov., a radiation-resistant, gram-positive bacterium. Phillips RW, et al. Int J Syst Evol Microbiol 2002 May;;;;
DOI: 10.1099/00207713-52-3-933"|Bagwell CE, Bhat S, Hawkins GM, Smith BW, Biswas T, et al. (2008) Survival in Nuclear Waste, Extreme Resistance, and Potential Applications Gleaned from the Genome Sequence of Kineococcus radiotolerans SRS30216. PLoS ONE 3(12): e3878. doi:10.1371/journal.|Bagwell, C.E., Milliken, C.E., Ghoshroy, S., Blom, D.A. Intracellular Copper Accumulation Enhances the Growth o…
5-15 kGy	Methylobacterium radiotolerans	not specified	31998	Fred A. Rainey, Keren Ray, Margarida Ferreira, Bridget Z. Gatz, M. Fernanda Nobre, Danielle Bagaley, Brian A. Rash, Mie-Jung Park, Ashlee M. Earl, Nicole C. Shank, Alanna M. Small, Margaret C. Henk, John R. Battista, Peter K?mpfer, and Milton S. da Costa.	Green, P., and I. J. Bousfield. 1983. Emendation of Methylobacterium Patt, Cole, and Hanson 1976; Methylobacterium rhodinum (Heumann 1962) comb. nov. corrig.; Methylobacterium radiotolerans (Ito and Iizuka 1971) comb. nov., corrig.;" and Methylobacterium m	Nogueira, F., Luisa Botelho, M., & Tenreiro, R. (1998). Radioresistance studies in Methylobacterium spp. Radiation Physics and Chemistry, 52(1-6), 15?19. doi:10.1016/s0969-806x(98)00024-3	Romanovskaya, V. A., Rokitko, P. V., Mikheev, A. N., Gushcha, N. I., Malashenko, Y. R., & Chernaya, N. A. (2002). The Effect of g-Radiation and Desiccation on the Viability of the Soil Bacteria Isolated from the Alienated Zone around the Chernobyl Nuclear	Romanovskaya, V.A., Malashenko, Yu.R., Sokolov, I.G.,";
and Rokitko, P.V., Mutability of Epiphytic and Soil Bacteria of the Genus Methylobacterium and Their Resistance to Ultraviolet and Ionizing Radiation, Mikrobiologiya, 1998, vol. 67, no. 1, pp. 106?115."||||||||||||;;;;
5-15 kGy	Methylobacterium radiotolerans	ATCC 27329 / DSM 1819 / JCM 2831 / NBRC 15690 / NCIMB 10815 / 0-1	426355	Fred A. Rainey, Keren Ray, Margarida Ferreira, Bridget Z. Gatz, M. Fernanda Nobre, Danielle Bagaley, Brian A. Rash, Mie-Jung Park, Ashlee M. Earl, Nicole C. Shank, Alanna M. Small, Margaret C. Henk, John R. Battista, Peter K?mpfer, and Milton S. da Costa.	Green, P., and I. J. Bousfield. 1983. Emendation of Methylobacterium Patt, Cole, and Hanson 1976; Methylobacterium rhodinum (Heumann 1962) comb. nov. corrig.; Methylobacterium radiotolerans (Ito and Iizuka 1971) comb. nov., corrig.;" and Methylobacterium m	Nogueira, F., Luisa Botelho, M., & Tenreiro, R. (1998). Radioresistance studies in Methylobacterium spp. Radiation Physics and Chemistry, 52(1-6), 15?19. doi:10.1016/s0969-806x(98)00024-3	Romanovskaya, V. A., Rokitko, P. V., Mikheev, A. N., Gushcha, N. I., Malashenko, Y. R., & Chernaya, N. A. (2002). The Effect of g-Radiation and Desiccation on the Viability of the Soil Bacteria Isolated from the Alienated Zone around the Chernobyl Nuclear	Romanovskaya, V.A., Malashenko, Yu.R., Sokolov, I.G.,";
and Rokitko, P.V., Mutability of Epiphytic and Soil Bacteria of the Genus Methylobacterium and Their Resistance to Ultraviolet and Ionizing Radiation, Mikrobiologiya, 1998, vol. 67, no. 1, pp. 106?115."||||||||||||;;;;
2-9 kGy|Methylobacterium terrae|not specified|2202827|"Kim, J., Chhetri, G., Kim, I., Kim, H., Kim, M.K., and Seo, T. ""Methylobacterium terrae sp. nov., a radiation-resistant bacterium isolated from gamma ray-irradiated soil."" J Microbiol (2019) 57(11):959-966."||||||||||||||||;;;;
1.1-2.0 kGy|Methylorubrum extorquens (Methylobacterium dichloromethanicum) (Methylobacterium extorquens)|not specified|408|Marx, C.J., Bringel, F., Chistoserdova, L., Moulin, L., Farhan, U.l. Haque, M., Fleischman, D.E., Gruffaz, C., Jourand, P., Knief, C., Lee, M.C., Muller, E.E., Nadalig, T., Peyraud, R., Roselli, S., Russ, L., Goodwin, L.A., Ivanova, N., Kyrpides, N., Laju|"Chee Kent Lim, Juan…
and Rokitko, P.V., Mutability of Epiphytic and Soil Bacteria of the Genus Methylobacterium and Their Resistance to Ultraviolet and Ionizing Radiation, Mikrobiologiya, 1998, vol. 67, no. 1, pp. 106?115."||||||||||||;;;;
1.1-2.0 kGy|Methylorubrum extorquens (Methylobacterium dichloromethanicum) (Methylobacterium extorquens)|PA1|419610|Marx, C.J., Bringel, F., Chistoserdova, L., Moulin, L., Farhan, U.l. Haque, M., Fleischman, D.E., Gruffaz, C., Jourand, P., Knief, C., Lee, M.C., Muller, E.E., Nadalig, T., Peyraud, R., Roselli, S., Russ, L., Goodwin, L.A., Ivanova, N., Kyrpides, N., Laju|"Chee Kent Lim, Juan C. Vil…
and Rokitko, P.V., Mutability of Epiphytic and Soil Bacteria of the Genus Methylobacterium and Their Resistance to Ultraviolet and Ionizing Radiation, Mikrobiologiya, 1998, vol. 67, no. 1, pp. 106?115."||||||||||||;;;;
1.1-2.0 kGy|Methylorubrum extorquens (Methylobacterium dichloromethanicum) (Methylobacterium extorquens)|ATCC 14718 / DSM 1338 / JCM 2805 / NCIMB 9133 / AM1|272630|Marx, C.J., Bringel, F., Chistoserdova, L., Moulin, L., Farhan, U.l. Haque, M., Fleischman, D.E., Gruffaz, C., Jourand, P., Knief, C., Lee, M.C., Muller, E.E., Nadalig, T., Peyraud, R., Roselli, S., Russ, L., Goodwin, L.A., Ivanova, N.…
and Rokitko, P.V., Mutability of Epiphytic and Soil Bacteria of the Genus Methylobacterium and Their Resistance to Ultraviolet and Ionizing Radiation, Mikrobiologiya, 1998, vol. 67, no. 1, pp. 106?115."||||||||||||;;;;
1.1-2.0 kGy|Methylorubrum extorquens (Methylobacterium dichloromethanicum) (Methylobacterium extorquens)|CM4 / NCIMB 13688|440085|Marx, C.J., Bringel, F., Chistoserdova, L., Moulin, L., Farhan, U.l. Haque, M., Fleischman, D.E., Gruffaz, C., Jourand, P., Knief, C., Lee, M.C., Muller, E.E., Nadalig, T., Peyraud, R., Roselli, S., Russ, L., Goodwin, L.A., Ivanova, N., Kyrpides, N., Laju|"Chee Kent Li…
and Rokitko, P.V., Mutability of Epiphytic and Soil Bacteria of the Genus Methylobacterium and Their Resistance to Ultraviolet and Ionizing Radiation, Mikrobiologiya, 1998, vol. 67, no. 1, pp. 106?115."||||||||||||;;;;
1.1-2.0 kGy|Methylorubrum extorquens (Methylobacterium dichloromethanicum) (Methylobacterium extorquens)|DSM 6343 / CIP 106787 / DM4|661410|Marx, C.J., Bringel, F., Chistoserdova, L., Moulin, L., Farhan, U.l. Haque, M., Fleischman, D.E., Gruffaz, C., Jourand, P., Knief, C., Lee, M.C., Muller, E.E., Nadalig, T., Peyraud, R., Roselli, S., Russ, L., Goodwin, L.A., Ivanova, N., Kyrpides, N., Laju|"Ch…
and Rokitko, P.V., Mutability of Epiphytic and Soil Bacteria of the Genus Methylobacterium and Their Resistance to Ultraviolet and Ionizing Radiation, Mikrobiologiya, 1998, vol. 67, no. 1, pp. 106?115."||||||||||||;;;;
1.1-2.0 kGy|Methylorubrum extorquens (Methylobacterium dichloromethanicum) (Methylobacterium extorquens)|DSM 13060|882800|Marx, C.J., Bringel, F., Chistoserdova, L., Moulin, L., Farhan, U.l. Haque, M., Fleischman, D.E., Gruffaz, C., Jourand, P., Knief, C., Lee, M.C., Muller, E.E., Nadalig, T., Peyraud, R., Roselli, S., Russ, L., Goodwin, L.A., Ivanova, N., Kyrpides, N., Laju|"Chee Kent Lim, Juan …
and Rokitko, P.V., Mutability of Epiphytic and Soil Bacteria of the Genus Methylobacterium and Their Resistance to Ultraviolet and Ionizing Radiation, Mikrobiologiya, 1998, vol. 67, no. 1, pp. 106?115."||||||||||||;;;;
?|Micrococcus lylae|not specified|1273|"Anderson AW, Nordan HC, Cain RF, Parrish G, Duggan D: Studies on a radio-resistant Micrococcus. I. Isolation, morphology, cultural characteristics, and resistance to gamma radiation. Food Technol 1956, 10:575?577.;;;;
|Mirzaie, A., Mehrabadi, J.F., Amirmozafari, N. et al. Isolation and characterization of a new gamma and UV radiation resistant bacterium from soil samples of an iranian radioactive site and analysis of its pigment. Microbiology 84, 449?452 (2015). https:/||||||||||||||| ?|Paenarthrobacter aurescens (Arthrobacter aurescens)|not specified|43663|Fred A. Rainey, Keren Ray, Margarida Ferreira, Bridge…	Dieser M, Battista JR, Christner BC. DNA double-strand break repair at--15{degrees}C. Appl Environ Microbiol. 2013 Dec";79(24):7662-8. doi: 10.1128/AEM.02845-13. Epub 2013 Sep 27. PMID: 24077718; PMCID: PMC3837829.
?|Psychrobacter cryohalolentis|K5|335284|"Bakermans, C., Ayala-del-Rio, H.L., Ponder, M.A., Vishnivetskaya, T., Gilichinsky, D., Thomashow, M.F., and Tiedje, J.M. ""Psychrobacter cryohalolentis sp. nov. and Psychrobacter arcticus sp. nov., isolated from Siberian permafrost."" Int. J. Syst. Evol. Mi"|Ksenia Novototskaya-Vlasova, Lada Petrovskaya, Sergey Yakimov, David Gilichinsky Author Notes. Clo…
5 kGy|Pyrococcus abyssi|GE5 / Orsay|272844|"Jolivet E, Matsunaga F, Ishino Y, Forterre P, Prieur D, Myllykallio H: Physiological responses of the hyperthermophilic archaeon ""Pyrococcus abyssi"" to DNA damage caused by ionizing radiation. J Bacteriol 2003, 185(13):3958?3961."|Ge?rard E, Jolivet E, Prieur D, Forterre P (2001) DNA protection isnot involved in the radioresistance of the hyperthermop…
3 kGy	Pyrococcus furiosus	ATCC 43587 / DSM 3638 / JCM 8422 / Vc1	186497	DiRuggiero J, Santangelo N, Nackerdien Z, Ravel J, Robb FT: Repair of extensive ionizing-radiation DNA damage at 95 degrees C in the hyperthermophilic archaeon Pyrococcus furiosus. J Bacteriol 1997, 179(14):4643?4645.	Beblo K, Douki T, Schmalz G, Rachel R, Wirth R, Huber H, Reitz G, Rettberg P: Survival of thermophilic and hyperthermophilic microorganisms after exposure to UV-C, ionizing radiation and desiccation. Arch Microbiol 2011, 193(11):797?809.	Williams E, Lowe TM, Savas J, DiRuggiero J (2007) Microarray analysis of the hyperthermophilic archaeon Pyrococcus furiosus exposed to gamma irradiation. Extremophiles 11:19?29	Ge?rard E, Jolivet E, Prieur D, Forterre P (2001) DNA protection isnot involved in the radioresistance of the hyperthermophilicarchaea Pyrococcus abyssi and Pyrococcus furiosus. Mol GenGenet 266:72?78													;;;;
3 kGy	Pyrococcus furiosus	COM1	1185654	DiRuggiero J, Santangelo N, Nackerdien Z, Ravel J, Robb FT: Repair of extensive ionizing-radiation DNA damage at 95 degrees C in the hyperthermophilic archaeon Pyrococcus furiosus. J Bacteriol 1997, 179(14):4643?4645.	Beblo K, Douki T, Schmalz G, Rachel R, Wirth R, Huber H, Reitz G, Rettberg P: Survival of thermophilic and hyperthermophilic microorganisms after exposure to UV-C, ionizing radiation and desiccation. Arch Microbiol 2011, 193(11):797?809.	Williams E, Lowe TM, Savas J, DiRuggiero J (2007) Microarray analysis of the hyperthermophilic archaeon Pyrococcus furiosus exposed to gamma irradiation. Extremophiles 11:19?29	Ge?rard E, Jolivet E, Prieur D, Forterre P (2001) DNA protection isnot involved in the radioresistance of the hyperthermophilicarchaea Pyrococcus abyssi and Pyrococcus furiosus. Mol GenGenet 266:72?78													;;;;
?	Pyrococcus horikoshii	ATCC 700860 / DSM 12428 / JCM 9974 / NBRC 100139 / OT-3	70601	Gonz?lez JM, Masuchi Y, Robb FT, et al. Pyrococcus horikoshii sp. nov., a hyperthermophilic archaeon isolated from a hydrothermal vent at the Okinawa Trough. Extremophiles. 1998;2(2):123?130.																;;;
?|Pyrococcus sp.|NA2|342949|"Lee, H.S., Bae, S.S., Kim, M.-S., Kwon, K.K., Kang, S.G., and Lee, J.-H. ""Complete genome sequence of hyperthermophilic Pyrococcus sp. strain NA2, isolated from a deep-sea hydrothermal vent area."" J. Bacteriol. (2011) 193: 3666-3667."||||||||||||||||;;;;
4.3-9 kGy	Rubrobacter radiotolerans	not specified	42256	Ferreira AC, Nobre MF, Moore E, Rainey FA, Battista JR, da Costa MS. 1999. Characterization and radiation resistance of new isolates of Rubrobacter radiotolerans and Rubrobacter xylanophilus. Extremophiles 3:235?238. doi:10.1007/s007920050121.	Egas C, Barroso C, Froufe HJ, Pacheco J, Albuquerque L, da Costa MS. 2014. Complete genome sequence of the radiation-resistant bacterium Rubrobacter radiotolerans RSPS-4. Stand Genomic Sci 9:1062?1075. doi:10.4056/sigs.5661021.															;;;;
4.8-10 kGy	Rubrobacter taiwanensis	not specified	185139	Chen, M.-Y. (2004). Rubrobacter taiwanensis sp. nov., a novel thermophilic, radiation-resistant species isolated from hot springs. INTERNATIONAL JOURNAL OF SYSTEMATIC AND EVOLUTIONARY MICROBIOLOGY, 54(5), 1849?1855. doi:10.1099/ijs.0.63109-0																;;;;
4.3-5.7 kGy	Rubrobacter xylanophilus	not specified	49319	Ferreira AC, Nobre MF, Moore E, Rainey FA, Battista JR, da Costa MS. 1999. Characterization and radiation resistance of new isolates of Rubrobacter radiotolerans and Rubrobacter xylanophilus. Extremophiles 3:235?238. doi:10.1007/s007920050121.	A unique glyceryl diglycoside identified in the thermophilic, radiation-resistant bacterium Rubrobacter xylanophilus. Ana Nobre, Pedro Lamosa, Eva C. Louren?o, Filipa d?Av?, Tiago M. Bandeiras. Extremophiles 19(2), January 2015. DOI: 10.1007/s00792-014-07	Carreto, L., Moore, E., Nobre, M. F., Wait, R., Riley, P. W., Sharp, R. J. & da Costa, M. S. (1996). Rubrobacter xylanophilus sp. nov., a new thermophilic species isolated from a thermally polluted effluent. Int J Syst Bacteriol 46, 460?465														;;;;
4.3-5.7 kGy	Rubrobacter xylanophilus	DSM 9941 / NBRC 16129	266117	Ferreira AC, Nobre MF, Moore E, Rainey FA, Battista JR, da Costa MS. 1999. Characterization and radiation resistance of new isolates of Rubrobacter radiotolerans and Rubrobacter xylanophilus. Extremophiles 3:235?238. doi:10.1007/s007920050121.	A unique glyceryl diglycoside identified in the thermophilic, radiation-resistant bacterium Rubrobacter xylanophilus. Ana Nobre, Pedro Lamosa, Eva C. Louren?o, Filipa d?Av?, Tiago M. Bandeiras. Extremophiles 19(2), January 2015. DOI: 10.1007/s00792-014-07	Carreto, L., Moore, E., Nobre, M. F., Wait, R., Riley, P. W., Sharp, R. J. & da Costa, M. S. (1996). Rubrobacter xylanophilus sp. nov., a new thermophilic species isolated from a thermally polluted effluent. Int J Syst Bacteriol 46, 460?465														;;;;
> 15 kGy|Streptomyces radiopugnans|not specified|403935|"Mao, J., Tang, Q., Zhang, Z., Wang, W., Wei, D., Huang, Y., Liu, Z., Shi, Y., and Goodfellow, M. ""Streptomyces radiopugnans sp. nov., a radiation-resistant actinomycete isolated from radiation-polluted soil in China."" Int. J. Syst. Evol. Microbiol. (2007)"|Isolation and characterization of halotolerant Streptomyces radiopugnans from Antar…															;;;
5-30 kGy|Thermococcus gammatolerans|DSM 15229 / JCM 11827 / EJ3|593117|Jolivet E, L'Haridon S, Corre E, Forterre P, Prieur D: Thermococcus gammatolerans sp. nov., a hyperthermophilic archaeon from a deep-sea hydrothermal vent that resists ionizing radiation. Int J Syst Evol Microbiol 2003, 53(Pt 3):847?851.|Genome analysis and genome-wide proteomics of Thermococcus gammatolerans, the most radiore…
20-30 kGy	Thermococcus radiotolerans	not specified	187880	Jolivet E, Corre E, L'Haridon S, Forterre P, Prieur D: Thermococcus marinus sp. nov. and Thermococcus radiotolerans sp. nov., two hyperthermophilic archaea from deepsea hydrothermal vents that resist ionizing radiation. Extremophiles 2004, 8(3):219?227.	Antoine, E., Guezennec, J., Meunier, J.R. et al. Isolation and characterization of extremely thermophilic archaebacteria related to the genus Thermococcus from deep-sea hydrothermal guaymas basin. Current Microbiology 31, 186?192 (1995). https://doi.org/1															;;;;
5 kGy	Truepera radiovictrix	DSM 17093 / CIP 108686 / LMG 22925 / RQ-24	649638	Albuquerque L, Simoes C, Nobre MF, Pino NM, Battista JR, Silva MT, Rainey FA, da Costa MS: Truepera radiovictrix gen. nov., sp. nov., a new radiation resistant species and the proposal of Trueperaceae fam. nov. FEMS Microbiol Lett 2005, 247(2):161?169.																;;;;
